# Supplementary material for: Identification of Genes Whose Expression Overlaps Age Boundaries and Correlates with Risk Groups in Paediatric and Adult Acute Myeloid Leukaemia
Source: Cancers (Basel). 2020 Sep 27;12(10):2769. doi: 10.3390/cancers12102769 (PMC7650662; doi:10.3390/cancers12102769)
Supplement: Supplementary file 1 [file cancers-12-02769-s001.zip]

Archive with 5 entries (5 files):
- cancers-940887  Table S3 Clinical data for patients from the TARGET and TCGA subgroups-1.xlsx
- cancers-940887 proofed Figure S1.docx
- cancers-940887 Table S1A Text files TARGET analysis FINAL 270520 .xlsx
- cancers-940887 Table S1B Text files TCGA analysis FINAL 270520 (1).xlsx
- cancers-940887 Table S2 - Pathway analysis all significant DEGs of interest FINAL 270520 (1).docx
