# Supplementary material for: Identification of Genes Whose Expression Overlaps Age Boundaries and Correlates with Risk Groups in Paediatric and Adult Acute Myeloid Leukaemia
Source: Cancers (Basel). 2020 Sep 27;12(10):2769. doi: 10.3390/cancers12102769 (PMC7650662; doi:10.3390/cancers12102769)
Supplement: Supplementary file 1 [file cancers-12-02769-s001.zip › cancers-940887 Table S3 Clinical data for patients from the TARGET and TCGA subgroups-1.xlsx]

## Sheet: TARGET Risk Subgroups
TARGET
Category	Level	Low Risk Subgroup (n)	Standard Risk Subgroup (n)
Gender	Male	17	14
	Female	14	17
Race	White	21	26
	Black or African American	7	3
	Other	2	1
	Unknown	1	1
Ethnicity	Not Hispanic or Latino	24	24
	Hispanic or Latino	7	6
	Unknown	0	1
FAB Category	M0	0	1
	M1	4	1
	M2	11	2
	M4	13	4
	M5	1	17
	M6	0	0
	M7	0	2
	NOS	1	1
	Unknown	1	3
Primary Cytogenetic Code	inv(16)	15	0
	MLL	0	21
	t(8;21)	12	10
	Normal	4	0
Cytogenetic Complexity	0	4	10
	1	15	14
	2	7	3
	3	3	1
	4	1	2
	5	1	0
	6	0	1
Age at Diagnosis	Median, Days (Range)	2154 (227-3539)	637 (137-3543)
Time from Diagnosis to Last Follow Up	Median, Years (Range)	6 (1-11)	4 (0-10)
Event-Free Survival Time	Median, Days (95% CI)	558 (395-NA)	293 (237-637)
Overall Survival Time	Median, Days (95% CI)	NA (NA-NA)	1412 (712-NA)
WBC at Diagnosis	Median, x103/µL (Range)	46.2 (6.4-253.2)	59.2 (2.9-519.0)
Bone Marrow Blasts	Median, % (Range)	72 (23-96)	81 (21-99)
Peripheral Blood Blasts	Median, % (Range)	62 (17-95)	58 (0-94)
CNS Disease at Diagnosis	Yes	3	2
	No	28	29
Chloroma at Diagnosis	Yes	1	3
	No	29	28
	Unknown	1	0
Treatment Protocol	AAML0531	19	22
	AAML03P1	11	4
	CCG-2961	1	5
MRD Status at end of Course 1	Yes	8	10
	No	20	13
	Unknown	3	8
MRD Status at end of Course 2	Yes	3	6
	No	24	15
	Unknown	4	10
CR Status at end of Course 1	CR	28	21
	Not in CR	3	10
CR Status at end of Course 2	CR	31	25
	Not in CR	0	6
SCT in 1st CR	Yes	1	3
	No	30	22
	Unknown	0	6
(FAB = French-American-British; NOS = Not Otherwise Specified; MLL = Mixed Lineage Leukaemia; CI = Confidence Interval; NA = Not Available; WBC = White Blood Cell; CNS = Central Nervous System; MRD = Minimal Residual Disease; CR = Complete Remission; SCT = Stem Cell Transplant)

## Sheet: TCGA Risk Subgroups
TARGET
Category	Level	Poor Risk Subgroup (n)	Intermediate Risk Subgroup (n)	Good Risk Subgroup (n)
Sex	Male	20	41	7
	Female	12	34	10
Race	White	22	58	12
	Black	2	3	0
	Asian	0	1	0
	Other	8	13	5
FAB Category	M0	8	7	0
	M1	7	22	4
	M2	8	19	6
	M4	4	15	7
	M5	4	10	0
	M6	1	1	0
	M7	0	1	0
	NOS	0	0	0
Cytogenetic Classification	inv(16)	0	0	10
	MLL Translocation, Poor Risk	5	0	0
	MLL Translocation, t(9;11)	0	1	0
	t(8;21)	0	0	7
	Normal	0	59	0
	Complex Cytogenetics	18	0	0
	Poor Risk Cytogenetic Abnormality	9	0	0
	Intermediate Risk Cytogenetic Abnormality	0	15	0
Age at Diagnosis	Median, Years (Range)	60 (33-81)	60 (21-88)	49 (22-76)
Event-Free Survival Time	Median, Days (95% CI)	152 (119-454)	292 (244-420)	864 (432-NA)
Overall Survival Time	Median, Days (95% CI)	224 (122-801)	563 (341-822)	1394 (931-NA)
WBC at Diagnosis	Median, Per mm3 (Range)	11.8 (0.7-171.9)	22.9 (0.6-223.8)	29.4 (4.1-57.1)
Bone Marrow Blasts	Median, % (Range)	71 (30-97)	71 (30-99)	61 (35-90)
Peripheral Blood Blasts	Median, % (Range)	38 (0-97)	42 (0-97)	50 (0-86)
Induction Class	7+3	22	56	17
	Epigenetic	7	6	0
	Revlimid	1	7	0
	Other	1	5	0
	No Treatment	0	1	0
SCT in 1st CR	Yes	11	23	0
	No	21	52	17
Transplant	Allogeneic Only (Sibling)	3	17	1
	Other	12	22	5
	No Transplant	17	36	11
(FAB = French-American-British; NOS = Not Otherwise Specified; MLL = Mixed Lineage Leukaemia; CI = Confidence Interval; NA = Not Available; WBC = White Blood Cell; CR = Complete Remission; SCT = Stem Cell Transplant)
