# Supplementary material for: Identification of Genes Whose Expression Overlaps Age Boundaries and Correlates with Risk Groups in Paediatric and Adult Acute Myeloid Leukaemia
Source: Cancers (Basel). 2020 Sep 27;12(10):2769. doi: 10.3390/cancers12102769 (PMC7650662; doi:10.3390/cancers12102769)
Supplement: Supplementary file 1 [file cancers-12-02769-s001.zip › cancers-940887 Table S1A Text files TARGET analysis FINAL 270520 .xlsx]

## Sheet: Standard vs Low Risk
Gene ID	baseMean	log2FoldChange	lfcSE	stat	pvalue	padj	Symbol	Entrez	inv16_C5	inv16_C6	inv16_C8	inv16_C13	inv16_C15	inv16_R2	inv16_R3	inv16_R4	inv16_R7	inv16_R9	inv16_R11	inv16_R12	inv16_R14	inv16_R16	inv16_R17	MLL_C3	MLL_C5	MLL_C6	MLL_C7	MLL_C10	MLL_C26	MLL_R1	MLL_R2	MLL_R4	MLL_R8	MLL_R9	MLL_R13	MLL_R14	MLL_R15	MLL_R18	MLL_R20	MLL_R21	MLL_R22	MLL_R23	MLL_R25	MLL_IF27	NORM_C7	NORM_C8	NORM_R3	NORM_R10	NORM_R12
ENSG00000225988	50.4451	7.28219	0.943556	21.5423	6.25815e-103	1.88714e-98	LAMP5-AS1	101929329	0	0	0	0	0	0	0	0	0	0	0	0	0	0	0	34.5207	0	0	234.682	119.243	408.846	10.3804	63.4819	0	8.61597	0.760597	0	139.644	244.092	99.5763	0	0	9.17846	16.4622	1640.12	73.5846	0	0	0	0	0
ENSG00000259327	20.5707	5.92954	1.0081	18.1856	6.71745e-74	1.01282e-69	NA	NA	0	0	0	0	0	0	0	0	0	0	0	0	0	0	0	0	0	0	0	11.1573	123.402	0	0.961847	0	0	2.28179	0	22.799	0	0.732178	4.05864	0	0	1.89948	0	69.9951	0	0	0	0	0
ENSG00000266369	19.2788	5.68502	1.03642	17.0891	1.788e-65	1.79723e-61	NA	NA	0	0	0	0	0	0	0	0	0	0	0	0	0	0	0	1.77029	0	0	39.4266	11.1573	1.24648	0	0	0	15.5087	0	0	344.835	507.299	54.9134	0	10.2617	189.076	0	0	0	0	0	0	0	0
ENSG00000254162	14.9751	5.46456	1.02995	16.935	2.48524e-64	1.87356e-60	NA	NA	0	0	0	0	0	0	0	0	0	0	0	0	0	0	0	0	0	0	1.87746	1.39466	181.363	0	0	0	0	0	0	48.4478	73.5216	0.732178	0	0	1.22379	0	0	34.1002	0	0	0	0	0
ENSG00000223642	17.5907	5.67773	1.02245	16.7992	2.47445e-63	1.49234e-59	NA	NA	0	0	0	0	0	0	0	0	0	0	0	0	0	0	0	0	0	0	0	0	127.141	0	0	0	0	0	0	18.5242	66.1695	0	0	0	5.50708	0	0	122.043	0	0	10.0348	1.66494	0
ENSG00000261822	68.2286	6.02673	1.08748	16.1902	5.91035e-59	2.97044e-55	NA	NA	0	0	0	0	0	0	0	0	0	0	0	0	0	0	0	0	0	0	0	0.697329	259.268	0	0	0	0	0	0.623051	2.84987	0	0	0	0	0	1.26632	0	170.501	0	0	5.57488	0	0
ENSG00000237718	13.6051	5.11649	1.06762	15.6665	2.5633e-55	1.10423e-51	NA	NA	0	0	0	0	0	0	0	0	0	0	0	0	0	0	0	0	0	0	0	0	131.504	0	0	0	0	1.52119	0	69.8219	39.7017	0	0	0	3.67138	0	0	26.9212	0	0	0	0	0
ENSG00000231953	17.3149	5.2824	1.07502	15.6027	6.97371e-55	2.62865e-51	NA	NA	0	0	0	0	0	0	0	0	0	0	0	0	0	0	0	0	0	0	0	0	0.62324	0	0	0	0	0	0	99.7456	205.861	1.46436	0	0	3.05949	0	0	136.401	0	0	0	0	0
ENSG00000197670	26.9919	5.57867	1.08364	15.5678	1.20403e-54	4.03419e-51	NA	NA	0	0	0	0	0	0	0	0	0	0	0	0	0	0	0	0	0	0	0	1.39466	65.4402	0.798493	0	0	0	0	0	41.3232	89.6964	0	0	0.603627	0.611897	0	0	786.099	0	0	0	0	0
ENSG00000265205	17.6688	5.28438	1.07692	15.5452	1.7147e-54	5.17067e-51	NA	NA	0	0	0	0	0	0	0	0	0	0	0	0	0	0	0	0	0	0	0	0	152.071	0	0	0	0.861597	0	0	2.84987	2.94087	0	0	0	0	0	0	69.9951	0	0	0	0	0
ENSG00000251307	14.4859	5.12066	1.07468	15.456	6.87173e-54	1.88379e-50	NA	NA	0	0	0	0	0	0	0	0	0	0	0	0	0	0	0	0	0	0	0	1.39466	101.588	0.798493	0	0	0	0	0	2.84987	17.6452	0	0	0	0	0	0	95.1215	0	0	0	0	0
ENSG00000236035	14.8126	5.14722	1.07407	15.4266	1.08502e-53	2.72658e-50	NA	NA	0	0	0	0	0	0	0	0	0	0	0	0	0	0	0	0	0	0	0	0	75.4121	0	0	0	0	0	0	32.7735	39.7017	0	0	0	7.95467	1.89948	0	1.79475	0	0	0	0	0
ENSG00000184434	12.4192	4.95851	1.07668	15.2602	1.40774e-52	3.26542e-49	LRRC19	64922	0	0	0	0	0	0	0	0	0	0	0	0	0	0	0	0	0	0	0	0	11.2183	0	0	0	0	0	2.49221	158.168	376.431	0	0	0	1.83569	0	0	19.7422	0	0	0	0	0
ENSG00000253439	11.0593	4.86107	1.07514	15.1342	9.62887e-52	2.07399e-48	NA	NA	0	0	0	0	0	0	0	0	0	0	0	0	0	0	0	0	0	0	0	0	311.62	0	0	0	0	0	0	0	2.94087	0	0	0	0	1.26632	0	37.6897	0	0	3.34493	0	0
ENSG00000163705	16.2987	5.07744	1.09077	14.9439	1.70618e-50	3.42999e-47	FANCD2OS	115795	0	0	0	0	0	0	0	0	0	0	0	0	0	0	0	0	0	2.7502	0	0	90.3699	0	0	0	0	0	0	48.4478	66.1695	0	0	0	0	0	0	89.7373	0	0	0	0	0
ENSG00000235872	15.7854	5.03203	1.09252	14.8661	5.46867e-50	1.03067e-46	NA	NA	0	0	0	0	0	0	0	0	0	0	0	0	0	0	0	0	0	0	0	0	112.183	0	0	0	0	0	0	86.9211	85.2851	0	0	0	1.83569	0	0	82.5583	0	0	0	0	0
ENSG00000228655	16.7836	5.08582	1.09236	14.849	7.06009e-50	1.25234e-46	NA	NA	0	0	0	0	0	0	0	0	0	0	0	0	0	0	0	0	0	0	0	0	211.902	0	0	0	0	0	0	81.2214	104.401	0	0	0	1.83569	0	0	84.3531	0	0	0	0	0
ENSG00000265415	14.994	4.97612	1.09377	14.7689	2.32492e-49	3.89488e-46	NA	NA	0	0	0	0	0	0	0	0	0	0	0	0	0	0	0	0	0	0	0	0	160.173	0	0	0	0	0	0	28.4987	11.7635	0	0	0	1.22379	0	0	129.222	0	0	0	0	0
ENSG00000232684	14.9405	4.9583	1.09518	14.6645	1.08869e-48	1.72787e-45	ATP11A-AS1	100874205	0	0	0	0	0	0	0	0	0	0	0	0	0	0	0	0	0	0	0	0	11.8416	0	0	0	0	0	0	45.598	48.5243	0	0	0	1.22379	0	0	48.4581	0	0	0	0	0
ENSG00000229841	13.1535	4.83994	1.09631	14.5681	4.47871e-48	6.75277e-45	NA	NA	0	0	0	0	0	0	0	0	0	0	0	0	0	0	0	0	0	0	0	0	489.867	0	0	0	0	0	0	52.7227	76.4625	0	0	0	6.11897	0	0	35.8949	0	0	0	0	0
ENSG00000263664	41.0743	5.17098	1.11717	14.5466	6.13785e-48	8.81365e-45	NA	NA	0	0	0	0	0	0	0	0	0	0	0	0	0	0	0	0	0	0	0	0	785.283	0	0	0	0	0	0.623051	2.84987	2.94087	0	0.579805	0	0	0.63316	0	204.601	0	0	0	0	0
ENSG00000225364	13.6015	4.85171	1.0978	14.5424	6.52407e-48	8.94243e-45	NA	NA	0	0	0	0	0	0	0	0	0	0	0	0	0	0	0	0	0	0	0	0	56.0916	0	0	0	0	0	0	8.54962	2.94087	0	0	0	4.89518	0	0	1.79475	0	0	0	0	0
ENSG00000185792	11.522	4.73307	1.09528	14.5013	1.18906e-47	1.55897e-44	NLRP9	338321	0	0	0	0	0	0	0	0	0	0	0	0	0	0	0	0	1.65491	0	0	0	145.838	0	0	0	0	0	0	74.0967	119.105	0	0	0	0	0	0	1.79475	0	0	0	0	0
ENSG00000254879	12.3101	4.77792	1.0967	14.4879	1.44399e-47	1.81431e-44	NA	NA	0	0	0	0	0	0	0	0	0	0	0	0	0	0	0	0	0	0	0	0	128.388	0	0	0	0	0	0	2.84987	4.4113	0	0	0	1.22379	0	0	52.0476	0	0	0	0	0
ENSG00000249835	40.974	5.9559	1.09509	14.4293	3.3872e-47	4.08564e-44	VCAN-AS1	105379054	0	0	0	0	0	0	0	0	0	0	0	0	0	0	0	2.65544	0	6.41712	0	0	701.769	0.798493	0	0	0	0	0	2.84987	29.4087	0	0	0	0	2.53264	3.10159	6297.76	0	0	0	0	0
ENSG00000222004	10.228	4.66084	1.09137	14.3966	5.43683e-47	6.30568e-44	NA	NA	0	0	0	0	0	0	0	0	0	0	0	0	0	0	0	0	0	0	0	0.697329	0	119.774	0	0	227.461	0	0	0	0	125.203	4.05864	0	0	42.4217	0	34.1002	0	0	20.627	0	0
ENSG00000266002	12.6621	4.75979	1.10092	14.3614	9.04219e-47	1.00988e-43	NA	NA	0	0	0	0	0	0	0	0	0	0	0	0	0	0	0	0	0	0	0	0	224.99	0	0	0	0	0.760597	0	1.42494	1.47043	0	0	0	0	0	0	61.0214	0	0	0	0	0
ENSG00000257764	29144.7	10.9969	0.78042	14.2822	2.8247e-46	3.0421e-43	NA	NA	30.4891	2.03732	39.1953	8.48893	10.6714	4.87338	2.45161	16.2193	15.6286	0	3.75553	1.87993	17.062	10.2971	8.0265	35.4058	11.5844	58.6708	7.50982	51.6023	252103	84.6402	167.361	5.8593	18.0935	58.566	1.2461	0	17.6452	5.85743	27.8306	0	1.22379	35.4569	9.30477	582846	17.0119	7.28352	9.47729	1.10996	0
ENSG00000249823	68.392	5.214	1.11871	14.2734	3.20492e-46	3.33256e-43	NA	NA	0	0	0	0	0	0	0	0	0	0	0	0	0	0	0	0	0.827457	0	0	0	645.677	0	0	0	0	2.28179	0	58.4224	116.164	0	0	0	0.611897	0	0	360.744	0	0	0	0	0
ENSG00000205863	9.73642	5.90464	1.09412	14.1084	3.37018e-45	3.3876e-42	C1QTNF9B	387911	0	0	0	0	0	0	0	0	0	0	0	0	0	0	0	0	346.704	0	0	0	93.4861	1.59699	1.92369	0	0	0	0.623051	22.799	17.6452	0	0	0	37.9376	4344.74	0	0	0	0	0	0	0
ENSG00000229948	41.79	4.89805	1.12748	14.0721	5.63572e-45	5.4821e-42	NA	NA	0	0	0	0	0	0	0	0	0	0	0	0	0	0	0	0	0	0	0	1.39466	509.187	0	0	0	0	0	0	71.2468	97.0486	0	0	0	5.50708	0	0	152.553	0	0	0	0	0
ENSG00000215066	283.785	4.1014	1.15227	14.062	6.5005e-45	6.1257e-42	NA	NA	0	0	0	0	0	0	0	0	0	0	0	0	0	0	0	0	0	0	0	0	4468.63	0	0	0	0	0	0	401.832	329.377	1.46436	0	0	11.0142	0	0	653.288	0	0	0	0	0
ENSG00000229851	78.4503	4.64876	1.13683	14.0546	7.21654e-45	6.59438e-42	ARSD-AS1	100506356	0	0	0	0	0	0	0	0	0	0	0	0	0	0	0	0	0	0	0	0	906.191	0	0	0	0	0	0	200.916	73.5216	0	0	0	4.28328	0	0	1412.47	0	0	0	2.21991	0
ENSG00000260034	22.7137	4.90521	1.11901	14.051	7.59781e-45	6.73859e-42	LCMT1-AS2	100506655	0	0	0	0	0	0	0	0	0	0	0	0	0	0	0	0	0	0	0	2.09199	268.617	0	0	0	0	0	0	5.69975	5.88173	0	0	0	0	0	0	141.785	0	0	0	8.87966	0
ENSG00000232941	78.0179	4.60552	1.1381	13.984	1.95286e-44	1.68253e-41	NA	NA	0	0	0	0	0	0	0	0	0	0	0	0	0	0	0	0	0	0.916732	0	0	1060.13	0	0	0	0	0	0	125.394	176.452	0	0	0	2.44759	0	0	371.512	0	0	0	0	0
ENSG00000255092	85.7872	4.52885	1.14042	13.9306	4.13088e-44	3.46018e-41	NA	NA	0	0	0	0	0	0	0	0	0	0	0	0	0	0	0	0	0	0	0	0	441.877	0	0	0	0	0	0	131.094	102.93	0	0	0	2.44759	0.63316	0	75.3793	0	0	0	0	0
ENSG00000234678	13.4215	4.67208	1.11316	13.9156	5.09192e-44	4.14992e-41	ELF3-AS1	102723465	0	0	0	0	0	0	0	0	0	0	0	0	0	0	0	0	0	0	0	0	157.68	0	0	0	0	0	0	54.1476	19.1156	0	0	0	0	0	0	37.6897	0	0	0	0	0
ENSG00000234136	13.5654	4.67621	1.11351	13.876	8.85857e-44	7.02974e-41	NA	NA	0	0	0	0	0	0	0	0	0	0	0	0	0	0	0	0	0	0	0	0	60.4543	0	0	0	0	0	0	14.2494	22.0565	0	0	0	0	0	0	80.7636	0	0	0	0	0
ENSG00000224421	11.893	4.56606	1.11385	13.797	2.65816e-43	2.0553e-40	NA	NA	0	0	0	0	0	0	0	0	0	0	0	0	0	0	0	0	0	0	0	0	82.891	0	0	0	0	0	0	11.3995	13.2339	0	0	0	0	0	0	48.4581	0	0	0	0	0
ENSG00000250186	357.153	3.84984	1.15812	13.784	3.18144e-43	2.39841e-40	NA	NA	0	0	0	0	0	0	0	0	0	0	0	0	0	0	0	0	0	0	0	1.39466	4099.05	0	0	0	0	0	0	0	0	0	0	0	0	0.63316	2.48127	4373.8	0	0	0	0	0
ENSG00000249532	204.257	4.06513	1.15311	13.7732	3.69604e-43	2.71839e-40	LOC109864269	109864269	0	0	0	0	0	0	0	0	0	0	0	0	0	0	0	0	0	0	0	0	3139.26	0	0	0	0	0	0	7.12468	41.1721	0	0	0	0.611897	0	0.620318	2063.96	0	0	0	0	0
ENSG00000265293	12.3923	4.58053	1.11545	13.7625	4.28426e-43	3.07599e-40	NA	NA	0	0	0	0	0	0	0	0	0	0	0	0	0	0	0	0	0	0	0	0	5.60916	0	0	0	0	0	0	76.9466	114.694	0	0	0	0	0	0	19.7422	0	0	0	0	0
ENSG00000230677	11.5403	4.52139	1.11562	13.6953	1.08336e-42	7.59737e-40	NA	NA	0	0	0	0	0	0	0	0	0	0	0	0	0	0	0	0	0	0	0	0	105.951	0	0	0	0	0	0	227.99	210.272	0	0	0	6.73087	0	0	37.6897	0	0	0	0	0
ENSG00000228802	38.34	4.67082	1.13491	13.6561	1.85766e-42	1.27313e-39	NA	NA	0	0	0	0	0	0	0	0	0	0	0	0	0	0	0	0	0	0	0	0	417.571	0	0	0	0	0.760597	0	0	0	0	0	0	0	0	0	247.675	0	0	0	0.554979	0
ENSG00000233838	10.7688	4.4577	1.11632	13.6206	3.02114e-42	2.0245e-39	NA	NA	0	0	0	0	0	0	0	0	0	0	0	0	0	0	0	0	0	0	0	0	6.85564	0	0	0	0	0	0	39.8982	0	0	0	0	1.22379	0	0	44.8687	0	0	0	0	0
ENSG00000201492	11.1862	4.47832	1.11719	13.6114	3.42447e-42	2.24489e-39	NA	NA	0	0	0	0	0	0	0	0	0	0	0	0	0	0	0	0	0	0	3.75491	0	90.3699	0	0	0	0	0	0	5.69975	0	0	0	0	0	0	0	12.5632	0	0	0	0	0
ENSG00000261759	25.386	4.82184	1.12527	13.6014	3.92985e-42	2.52137e-39	NA	NA	0	0	0	0	0	0	0	0	0	0	0	0	0	0	0	0	0	0	0	0	127.764	1.59699	0	0	0	0	0	8.54962	10.293	0	0	0	0	0.63316	0	466.634	0	0	0	0	0
ENSG00000248155	11.6584	4.49134	1.11885	13.5766	5.5118e-42	3.46267e-39	NA	NA	0	0	0	0	0	0	0	0	0	0	0	0	0	0	0	0	0	0	0	0	14.9578	0	0.961847	0	0	0	0	14.2494	0	0	0	0	0	0	0	5.38424	0	0	0	0	0
ENSG00000258951	12.6053	4.53835	1.12009	13.5486	8.07679e-42	4.97052e-39	NA	NA	0	0	0	0	0	0	0	0	0	0	0	0	0	0	0	0	0	0	0	0	22.4367	0	0	0	0	0	0	8.54962	2.94087	0	0	0	0	0	0	1.79475	0	0	0	0	0
ENSG00000262732	31.9887	4.45142	1.14121	13.2117	7.50872e-40	4.52851e-37	NA	NA	0	0	0	0	0	0	0	0	0	0	0	0	0	0	0	0	0	0	0	0	198.814	0	0	0	0	0	0	252.214	338.2	0	0	0	13.4617	0	0	482.787	0	0	0	0	0
ENSG00000253829	22.6952	4.49788	1.13729	13.1891	1.01355e-39	5.99288e-37	NA	NA	0	0	0	0	0	0	0	0	0	0	0	0	0	0	0	0	0	0	0	0	164.535	0	0	0	0	0	0	65.5471	83.8147	0	0	0	2.44759	0	0	163.322	0	0	0	0	0
ENSG00000203564	17.3568	4.49241	1.13313	13.1672	1.35466e-39	7.85572e-37	NA	NA	0	0	0	0	0	0	0	0	0	0	0	0	0	0	0	0	0	0	0	0	80.398	0	0	0	0	0	0	173.842	138.221	0	0	0	4.28328	0	0	26.9212	0	0	0	0	0
ENSG00000260891	19.936	4.46851	1.1366	13.1421	1.88936e-39	1.07498e-36	NA	NA	0	0	0	0	0	0	0	0	0	0	0	0	0	0	0	0	0	0	0	0	51.729	0	0	0	0	0	0	55.5725	39.7017	0	0	0	4.89518	0	0	50.2529	0	0	0	0	0
ENSG00000265261	19.2519	4.47258	1.13591	13.1397	1.95117e-39	1.08958e-36	NA	NA	0	0	0	0	0	0	0	0	0	0	0	0	0	0	0	0	0	0	0	0	287.314	0	0	0	0	0	0	34.1985	44.113	0	0	0	7.34277	0	0	96.9163	0	0	0	0	0
ENSG00000238186	22.5122	4.45382	1.13894	13.1034	3.14792e-39	1.72592e-36	NA	NA	0	0	0	0	0	0	0	0	0	0	0	0	0	0	0	0	0	0	0	0	323.462	0	0	0	0	0	1.2461	35.6234	30.8791	0	0	0	0	0	0	170.501	0	0	0	0	0
ENSG00000267449	18.5537	4.44832	1.13636	13.1003	3.28001e-39	1.76622e-36	NA	NA	0	0	0	0	0	0	0	0	0	0	0	0	0	0	0	0	0	0	0	0	122.155	0	0	0	0	0	0	62.6972	24.9974	0	0	0	0	0	0	215.37	0	0	0	0.554979	0
ENSG00000228925	262.112	3.56956	1.1636	13.0639	5.2924e-39	2.79987e-36	NA	NA	0	0	0	0	0	0	0	0	0	0	0	0	0	0	0	0	0	0	0	0	1816.12	0	0	0	0	0	0	101.171	61.7582	0	0	0	8.56656	0	0	475.608	0	0	0	0	0
ENSG00000115474	29.6486	4.44739	1.14092	13.0497	6.37973e-39	3.26069e-36	KCNJ13	3769	0	0	0	0	0	0	0	0	0	0	0	0	0	0	0	0	0	0	0	0	45.4965	0	0	0	0	0	0	85.4962	94.1077	0	0	0	15.9093	0	0	177.68	0	0	0	0	0
ENSG00000255340	26.4943	4.40979	1.14153	13.0502	6.33759e-39	3.26069e-36	NA	NA	0	0	0	0	0	0	0	0	0	0	0	0	0	0	0	0	0	0	0	0	229.352	0	0	0	0	0	0	34.1985	49.9947	0	0	0	0.611897	0	0	120.248	0	0	0	0	0
ENSG00000263466	35.8353	4.3078	1.1459	13.0371	7.5306e-39	3.78475e-36	NA	NA	0	0	0	0	0	0	0	0	0	0	0	0	0	0	0	0	0	0	0	0	288.56	0	0	0	0	0	0	52.7227	36.7608	0	0	0	0.611897	0	0	111.274	0	0	0	0	0
ENSG00000212673	200.35	3.63335	1.16244	13.0275	8.53554e-39	4.2195e-36	NA	NA	0	0	0	0	0	0	0	0	0	0	0	0	0	0	0	0	0	0	0	0	1436.57	0	0	0	0	0	0	27.0738	110.282	0	0	0	1.83569	0	0	443.302	0	0	0	0	0
ENSG00000265987	24.2065	4.39395	1.14153	13.017	9.79138e-39	4.76224e-36	NA	NA	0	0	0	0	0	0	0	0	0	0	0	0	0	0	0	0	0	0	0	0	463.068	0	0	0	0	0	0	11.3995	16.1748	0	0	0	0	0	0	102.301	0	0	1.11498	0	0
ENSG00000246477	36.4576	4.27489	1.14684	12.9955	1.297e-38	6.20808e-36	NA	NA	0	0	0	0	0	0	0	0	0	0	0	0	0	0	0	0	0.827457	0	0	0	351.508	0	0	0	0	0	0	22.799	35.2904	0	0	0	0	0	0	131.016	0	0	0	0	0
ENSG00000267003	71.4576	4.00543	1.1543	12.9825	1.53707e-38	7.24222e-36	NA	NA	0	0	0	0	0	0	0	0	0	0	0	0	0	0	0	0	0	0	0	0	534.117	0	0	0	0	0	0	7.12468	11.7635	0	0	0	0	0	0	165.117	0	0	0	0	0
ENSG00000245970	6615.98	10.3089	0.804156	12.9625	1.99609e-38	9.26031e-36	NA	NA	0	1.01866	0	1.54344	0	1.21835	2.45161	0.901075	1.95358	0	0.751106	4.69983	2.04744	2.05943	2.00662	0	5.7922	9.16732	28.1618	2.09199	27618.9	2.39548	0.961847	9.37488	7.75437	0.760597	0	4.27481	58.8173	0.732178	0	0	6.73087	5.69844	1.24064	69733.1	1.54654	18.9372	1.67246	1.10996	6.33356
ENSG00000223263	17.3201	4.38035	1.13814	12.9599	2.06557e-38	9.43747e-36	NA	NA	0	0	0	0	0	0	0	0	0	0	0	0	0	0	0	0	0	0	0	0	367.712	0	0	0	0	0	1.86915	5.69975	0	0	0	1.20725	0	0	0	32.3054	0	0	0	0	0
ENSG00000212997	37.8276	4.2197	1.1484	12.9297	3.05978e-38	1.37713e-35	NA	NA	0	0	0	0	0	0	0	0	0	0	0	0	0	0	0	0	0	0	0	0	691.797	0	0	0	0	0	0	4.27481	8.8226	0	0	0	0	0	0	55.6371	0	0	0	0	0
ENSG00000245864	50.4554	4.10889	1.15155	12.9251	3.24847e-38	1.44055e-35	MEF2C-AS2	109729137	0	0	0	0	0	0	0	0	0	0	0	0	0	0	0	0	0	0	0	0	1007.78	0	0	0	0	0	0	8.54962	20.5861	0	0	0	4.89518	0	0	1143.25	0	0	0	0	0
ENSG00000183977	48.6458	4.10563	1.15161	12.9006	4.4645e-38	1.95112e-35	PP2D1	151649	0	0	0	0	0	0	0	0	0	0	0	0	0	0	0	0	0	0	0	0	361.479	0	0	0	0	0	0	14.2494	4.4113	0	0.579805	0	0	0	0	165.117	0	0	0	0	0
ENSG00000233177	196.87	3.56478	1.16367	12.8932	4.91886e-38	2.11897e-35	NA	NA	0	0	0	0	0	0	0	0	0	0	0	0	0	0	0	3.54058	0	0	0	0	2131.48	0	0	0	0	0	0	0	8.8226	0	0	0	0	0	0	787.894	0	0	0	0.554979	0
ENSG00000231779	51.2718	4.07719	1.15237	12.8883	5.23713e-38	2.2243e-35	NA	NA	0	0	0	0	0	0	0	0	0	0	0	0	0	0	0	0	0	0	0	0	635.082	0	0	0	0	0	0	1.42494	0	0	2.89903	0	0	0	0	728.667	0	0	2.22995	0	0
ENSG00000235837	64.6591	3.98178	1.15482	12.8788	5.92308e-38	2.4807e-35	NA	NA	0	0	0	0	0	0	0	0	0	0	0	0	0	0	0	0	0	0	0	0	612.645	0	0	0	0	0	0	7.12468	5.88173	0	0	0	0	0	0	396.639	0	0	0	0	0
ENSG00000267403	106.872	3.76261	1.15984	12.8412	9.64068e-38	3.98239e-35	NA	NA	0	0	0	0	0	0	0	0	0	0	0	0	0	0	0	0	0	0	0	0	599.557	0	0	0	0	0	0	2.84987	4.4113	0	0	0	1.22379	0	0	165.117	0	0	0	0	0
ENSG00000257666	44.3481	4.10227	1.15164	12.8383	1.00045e-37	4.07683e-35	NA	NA	0	0	0	0	0	0	0	0	0	0	0	0	0	0	0	0	0	0	0	0	798.994	0	0	0	0	0	0	12.8244	4.4113	0	0	0	0	0	0	19.7422	0	0	0	0	0
ENSG00000258761	35.5858	4.18633	1.14924	12.8361	1.02882e-37	4.13655e-35	NA	NA	0	0	0	0	0	0	0	0	0	0	0	0	0	0	0	0	0	0.916732	0	0	313.49	0	0	0	0	0	0	5.69975	0	0	0	0	0	0	0	804.046	0	0	0	1.10996	0
ENSG00000262899	11.0306	4.23172	1.13448	12.8336	1.06345e-37	4.21953e-35	NA	NA	0	0	0	0	0	0	0	0	0	0	0	0	0	0	0	0	0	0	0	0	53.5987	0	0	0	0	0	0	32.7735	0	0	0	0	0	0	0	62.8161	0	0	0	0	0
ENSG00000263089	36.9174	4.16002	1.14998	12.8184	1.29383e-37	5.06692e-35	NA	NA	0	0	0	0	0	0	0	0	0	0	0	0	0	0	0	1.77029	0	0	0	0	191.958	0.798493	0	0	0	0	0	0	0	0	1.15961	0	0	0	0	147.169	0	0	0	0	0
ENSG00000265194	10.0647	4.16991	1.1348	12.767	2.50566e-37	9.61803e-35	NA	NA	0	0	0	0	0	0	0	0	0	0	0	0	0	0	0	0	0	0	0	0	172.638	0	0	0	0	0	0	25.6489	0	0	0	0	0	0	0	131.016	0	0	0	0	0
ENSG00000266296	10.67	4.19253	1.13561	12.7666	2.51973e-37	9.61803e-35	NA	NA	0	0	0	0	0	0	0	0	0	0	0	0	0	0	0	0	1.65491	0	0	0	94.1093	0	0	0	0	0	0	0	0	0	0	0	0	0	0	37.6897	0	0	0	0	0
ENSG00000249207	43.3241	4.06581	1.15255	12.7655	2.55402e-37	9.62704e-35	NA	NA	0	0	0	0	0	0	0	0	0	0	0	0	0	0	0	0	0	0.916732	0	0	127.141	0	0	0	0	0	0	2.84987	2.94087	0	0	0	0	0	0	138.195	0	0	0	0	0
ENSG00000261779	62.6362	3.91266	1.15643	12.7487	3.16949e-37	1.17995e-34	NA	NA	0	0	0	0	0	0	0	0	0	0	0	0	0	0	0	0	0	0	0	0	443.124	0	0	0	0	0.760597	0	0	0	0	0	0.603627	0	0	0	1331.7	0	0	0	0	0
ENSG00000261604	190.876	4.14675	1.15108	12.7381	3.63068e-37	1.33516e-34	NA	NA	0	0	0	0	0	0	0	0	0	0	0	0	0	0	0	0	0	0	0	0	1776.86	0	0	0	0	0.760597	0	24.2239	11.7635	0	4.63844	0	0	0	0	979.931	0	0	0	0	0
ENSG00000240373	9.40726	4.11461	1.13523	12.6784	7.79451e-37	2.83185e-34	NA	NA	0	0	0	0	0	0	0	0	0	0	0	0	0	0	0	0	0	0	0	0	148.954	0	0	0	0	0	0	0	0	0	0	0	0	0	0	21.537	0	0	4.4599	0	0
ENSG00000264194	28.2374	4.16597	1.14944	12.6729	8.36077e-37	3.00142e-34	NA	NA	0	0	0	0	0	0	0	0	0	0	0	0	0	0	0	0	0	0	0	1.39466	1057.02	0	0	0	0	0	0	0	11.7635	0	0	0	0	0	0	143.58	0	0	0	0.554979	0
ENSG00000261369	9.84702	4.12996	1.13639	12.6691	8.77187e-37	3.11195e-34	NA	NA	0	0	0	0	0	0	0	0	0	0	0	0	0	0	0	0	0	0	0	0	186.972	0	0	0	0	0	0	2.84987	0	0	0	0	0	0	0	68.2004	0	0	0	0	0
ENSG00000258268	10.4667	4.14355	1.13768	12.6572	1.02054e-36	3.57842e-34	NA	NA	0	0	0	0	0	0	0	0	0	0	0	0	0	0	0	0	0	0	0	0	281.081	0	0	0	0	0	0	0	1.47043	0	0	0	0	0	0	75.3793	0	0	0	0	0
ENSG00000232149	10.3744	4.11738	1.13879	12.5832	2.61265e-36	9.0557e-34	NA	NA	0	0	0	0	0	0	0	0	0	0	0	0	0	0	0	0	0	0	0	0	231.845	0	0	0	0	0	0	2.84987	5.88173	0	0	0	0	0	0	14.358	0	0	0	0	0
ENSG00000258017	3479.4	7.89331	0.630283	12.5306	5.07887e-36	1.74038e-33	NA	NA	0	15.2799	39.1953	8.48893	39.1285	19.4935	14.7096	16.2193	6.83752	2.40535	18.0265	15.9794	12.2846	19.5646	23.0762	25.6692	25.6512	17.4179	0	27.1958	32158.6	39.9246	15.3895	10.5467	38.7718	6.84538	23.0529	88.3461	63.2286	28.555	57.4007	12.0725	14.6855	25.9596	27.294	10099	46.3961	21.8506	21.1845	12.7645	38.0014
ENSG00000258044	27.501	4.39918	1.14208	12.5116	6.45038e-36	2.18552e-33	NA	NA	0	0	0	0	0	0	0	0	0	0	0	0	0	0	0	0	0	0	0	0	238.701	0	0	0	0	0	0	27.0738	19.1156	0	0	0	1.83569	0	0	91.5321	0	0	0	0	0
ENSG00000253754	20.0964	4.40763	1.13919	12.4663	1.14054e-35	3.82143e-33	NA	NA	0	0	0	0	0	0	0	0	0	0	0	0	0	0	0	0	0	0	0	0	246.803	0	0	0	0	0	0	4.27481	16.1748	0	0	0	1.22379	0	0	69.9951	0	0	0	0	0
ENSG00000105694	9.14524	4.02209	1.14002	12.4235	1.94965e-35	6.46064e-33	NA	NA	0	0	0	0	0	0	0	0	0	0	0	0	0	0	0	0	0	0	0	0	246.803	0	0.961847	0	0	0	0	0	0	0	0	0	0	0	0	5.38424	0	0	0	0	0
ENSG00000232431	91.3971	8.68349	0.704076	12.2858	1.07975e-34	3.53911e-32	LOC100289656	100289656	0	0	0	0	0	1.21835	0	0	0	0	0	0	0	0	0	198.273	146.46	0	174.603	483.249	62.324	1066.79	21.1606	208.591	262.787	445.71	329.594	0	326.436	287.014	120.02	584.311	125.439	64.5823	0	640.724	0	0	33.4493	7.21472	0
ENSG00000228809	14.0903	3.9872	1.15043	12.1563	5.31155e-34	1.72226e-31	NA	NA	0	0	0	0	0	0	0	0	0	0	0	0	0	0	0	0	0	0	0	0	171.391	0	0	0	0	0	0	32.7735	38.2313	0	0	0	0	0	0	75.3793	0	0	0	0	0
ENSG00000179038	19.7105	3.9309	1.15456	12.1316	7.18305e-34	2.30229e-31	NA	NA	0	0	0	0	0	0	0	0	0	0	0	0	0	0	0	0	0	0	0	0	96.6023	0	0	0	0	0	0	18.5242	66.1695	0	0	0	0	0	0	165.117	0	0	0	0	0
ENSG00000180592	1206.36	4.90734	0.40449	12.1308	7.25312e-34	2.30229e-31	SKIDA1	387640	80.5784	81.4926	32.0689	47.075	41.4999	58.4806	41.6773	89.2064	36.1412	101.025	49.573	53.5781	35.4889	47.3669	68.2252	3728.24	7044.97	42.1697	4327.54	48.1157	1422.86	8827.34	624.239	862.489	3253.39	2410.33	6118.37	545.751	7019.85	1030.91	4324.19	4049.74	2789.03	2236.95	7559.19	1496.82	497.985	142.757	475.537	41.6234	8.44475
ENSG00000257802	71.4323	3.48112	1.16497	12.1097	9.38529e-34	2.94806e-31	NA	NA	0	0	0	0	0	0	0	0	0	0	0	0	0	0	0	0	0	0	0	0	479.272	0	0	0	0	0	0	94.0458	66.1695	0	0	0	0	0	0	263.828	0	0	0	0	0
ENSG00000249137	23.2996	3.88073	1.15651	12.1048	9.96032e-34	3.09643e-31	NA	NA	0	0	0	0	0	0	0	0	0	0	0	0	0	0	0	0	0	0	0	0	33.0317	0	0	0	0	0	0	82.6463	29.4087	0	0	0	0	0	0	224.343	0	0	0	0	0
ENSG00000233459	22.5804	3.88612	1.15626	12.0945	1.12862e-33	3.47281e-31	NA	NA	0	0	0	0	0	0	0	0	0	0	0	0	0	0	0	0	0	0	0	0	103.458	0	0	0	0	0	0	94.0458	11.7635	0	0	0	0	0	0	64.6109	0	0	0	0	0
ENSG00000224855	14.4496	3.94437	1.15217	12.0863	1.24764e-33	3.80026e-31	OPA1-AS1	100873941	0	0	0	0	0	0	0	0	0	0	0	0	0	0	0	0	0	0	0	0	98.472	0	0	0	0	0	0	11.3995	10.293	0	0	0	0	0	0	46.6634	0	0	0	0	0
ENSG00000255141	16.5209	3.93568	1.15368	12.0791	1.36125e-33	4.10486e-31	NA	NA	0	0	0	0	0	0	0	0	0	0	0	0	0	0	0	0	0	0	0	0	35.5247	0	0	0	0	0	0	15.6743	16.1748	0	0	0	0	0	0	113.069	0	0	0	0	0
ENSG00000223896	17.949	3.93451	1.15407	12.0776	1.3867e-33	4.1402e-31	NA	NA	0	0	0	0	0	0	0	0	0	0	0	0	0	0	0	0	0	0	0	0	163.289	0	0	0	0	0	0	22.799	10.293	0	0	0	0	0	0	131.016	0	0	0	0	0
ENSG00000227123	24.9436	3.84362	1.15749	12.074	1.4485e-33	4.28231e-31	NA	NA	0	0	0	0	0	0	0	0	0	0	0	0	0	0	0	0	0	0	0	0	208.162	0	0	0	0	0	0	11.3995	24.9974	0	0	0	0	0	0	150.759	0	0	0	0	0
ENSG00000250854	15.0296	3.92901	1.15309	12.0543	1.84059e-33	5.38864e-31	NA	NA	0	0	0	0	0	0	0	0	0	0	0	0	0	0	0	0	0	0	0	0	4.98592	0	0	0	0	0	0	44.173	104.401	0	0	0	0	0	0	23.3317	0	0	0	0	0
ENSG00000260558	34.8006	3.72229	1.16035	12.0169	2.89659e-33	8.39872e-31	NA	NA	0	0	0	0	0	0	0	0	0	0	0	0	0	0	0	0	0	0	0	0	388.279	0	0	0	0	0	0	35.6234	17.6452	0	0	0	0	0	0	163.322	0	0	0	0	0
ENSG00000230736	16.1105	3.90278	1.15448	12.0112	3.10154e-33	8.82331e-31	LOC339666	339666	0	0	0	0	0	0	0	0	0	0	0	0	0	0	0	0	0	0	0	0	66.0635	0	0	0	0	0	0	15.6743	11.7635	0	0	0	0	0	0	17.9475	0	0	0	0	0
ENSG00000267705	24.4136	3.80978	1.15824	12.0114	3.09503e-33	8.82331e-31	NA	NA	0	0	0	0	0	0	0	0	0	0	0	0	0	0	0	0	0	0	0	0	299.779	0	0	0	0	0	0	27.0738	11.7635	0	0	0	0	0	0	91.5321	0	0	0	0	0
ENSG00000224751	22.0066	3.83765	1.1574	12.0035	3.40424e-33	9.59392e-31	NA	NA	0	0	0	0	0	0	0	0	0	0	0	0	0	0	0	0	0	0	0	8.36795	531.624	0	0	0	0	0	0	0	0	0	0	0	0	0	3.72191	220.754	0	0	0	0	0
ENSG00000225951	14.2008	3.94337	1.15202	12.0008	3.51895e-33	9.82537e-31	NA	NA	0	0	0	0	0	0	0	0	0	0	0	0	0	0	0	0	0	0	0	0	137.113	0	0	0	0	0	0	31.3486	4.4113	0	0	0	0	0	0	73.5846	0	0	0	0	0
ENSG00000255114	118.746	3.23703	1.16827	11.9879	4.11212e-33	1.13762e-30	NA	NA	0	0	0	0	0	0	0	0	0	0	0	0	0	0	0	0	0	0	0	0	1432.83	0	0	0	0	0	0	9.97456	0	0	1.73942	0	0	0	0	865.068	0	0	0	0	0
ENSG00000258928	28.0378	3.74655	1.15973	11.9869	4.16166e-33	1.14086e-30	LOC102723604	102723604	0	0	0	0	0	0	0	0	0	0	0	0	0	0	0	0	0	0	0	0	495.476	0	0	0	0	0	0	22.799	26.4678	0	0	0	0	0	0	10.7685	0	0	0	0	0
ENSG00000239686	54.7461	3.50394	1.16456	11.9801	4.52016e-33	1.22798e-30	NA	NA	0	0	0	0	0	0	0	0	0	0	0	0	0	0	0	0	0	0	0	0	306.011	0	0	0	0	0	0	4.27481	13.2339	0	0	0	0	0	0	168.706	0	0	0	0	0
ENSG00000232564	55.1897	3.4935	1.16474	11.9713	5.02528e-33	1.35301e-30	LOC101927257	101927257	0	0	0	0	0	0	0	0	0	0	0	0	0	0	0	0	0	0	0	0	545.335	0	0	0	0	0	0	31.3486	0	0	0	0	0	0	0	317.67	0	0	0	0.554979	0
ENSG00000230262	32.8807	3.67926	1.1612	11.9703	5.08675e-33	1.35744e-30	MIRLET7DHG	158257	0	0	0	0	0	0	0	0	0	0	0	0	0	0	0	0	0	0	0	0	339.043	0	0	0	0	0	0	2.84987	8.8226	0	0	0	0	0	0	111.274	0	0	0	0	0
ENSG00000233436	23.3808	3.79815	1.15847	11.968	5.22595e-33	1.3704e-30	BTBD18	643376	0	0	0	0	0	0	0	0	0	0	0	0	0	0	0	0	0	0	0	0	145.838	0	0	0	0	0	0	11.3995	0	0	0	0	3.05949	0	0	93.3268	0	0	0	0	0
ENSG00000259463	14.9365	3.88586	1.15442	11.968	5.2262e-33	1.3704e-30	NA	NA	0	0	0	0	0	0	0	0	0	0	0	0	0	0	0	0	0	0	0	0	107.821	0	0	0	0	0.760597	0	0	5.88173	0	0	0	0	0	0	87.9426	0	0	0	0	0
ENSG00000234252	79.9304	3.36072	1.16676	11.9661	5.35159e-33	1.39118e-30	NA	NA	0	0	0	0	0	0	0	0	0	0	0	0	0	0	0	0	0	0	0	0	1053.28	0	0	0	0	0	0	2.84987	8.8226	0	0	0	0	0	0	432.534	0	0	0	0	0
ENSG00000226899	34.1518	3.66215	1.16156	11.9636	5.51387e-33	1.40907e-30	NA	NA	0	0	0	0	0	0	0	0	0	0	0	0	0	0	0	0	0	0	0	0	18.074	0	0	0	0	0	0	45.598	33.82	0	0	0	0	0	0	48.4581	0	0	0	0	0
ENSG00000241409	24.9633	3.77504	1.15903	11.9637	5.50822e-33	1.40907e-30	NA	NA	0	0	0	0	0	0	0	0	0	0	0	0	0	0	0	0	0	0	0	0	82.2677	0	0	0	0	0	0	14.2494	1.47043	0	0	0	0	0	0	145.374	0	0	0	0	0
ENSG00000250748	14.715	3.88285	1.15437	11.9612	5.67021e-33	1.43685e-30	LOC105369187	105369187	0	0	0	0	0	0	0	0	0	0	0	0	0	0	0	0	0	0	0	0	267.993	0	0	0	0	0	0	0	0	0	2.89903	0	0	0	0	17.9475	0	0	0	0	0
ENSG00000224207	23.4773	3.78927	1.15867	11.9535	6.22581e-33	1.56449e-30	NA	NA	0	0	0	0	0	0	0	0	0	0	0	0	0	0	0	0	0	0	0	0	157.68	0	0	0	0	0	0	1.42494	8.8226	0	0	0	0	0	0	122.043	0	0	0	0	0
ENSG00000237719	70.5619	3.38837	1.16637	11.9414	7.1982e-33	1.7939e-30	NA	NA	0	0	0	0	0	0	0	0	0	0	0	0	0	0	0	0	0	0	0	0	201.307	0	0	0	0	0	0	1.42494	16.1748	0	0	0	0	0	0	394.844	0	0	0	0	0
ENSG00000100652	33.4488	3.68292	1.16141	11.9391	7.40397e-33	1.83006e-30	SLC10A1	6554	0	0	0	0	0	0	0	0	0	0	0	0	0	0	0	0	0	0	0	0	319.722	0	0	0	0	0	0	8.54962	7.35216	0	0	0	0	0	0	109.48	0	0	0	0	0
ENSG00000214062	21.1277	3.80952	1.15795	11.935	7.77951e-33	1.88375e-30	NA	NA	0	0	0	0	0	0	0	0	0	0	0	0	0	0	0	0	0	0	0	0	125.271	0	0	0	0	0	0	0	0	0	2.31922	0	0	0	0	91.5321	0	0	0	0	0
ENSG00000227612	17.5561	3.85121	1.15622	11.9353	7.74768e-33	1.88375e-30	NA	NA	0	0	0	0	0	0	0	0	0	0	0	0	0	0	0	0.885146	0	0	0	0	137.113	0	0	0	0	3.04239	0	0	0	0	0	0	0	0	0	48.4581	0	0	0	0	0
ENSG00000255180	29.0916	3.72407	1.16022	11.9347	7.8086e-33	1.88375e-30	NA	NA	0	0	0	0	0	0	0	0	0	0	0	0	0	0	0	0	0	0	13.1422	0	432.529	0	0	0	0	0	0	0	5.88173	0	0	0	0	0	0	28.7159	0	0	0	0	0
ENSG00000232768	20.5195	3.80964	1.15785	11.9288	8.37504e-33	2.00436e-30	NA	NA	0	0	0	0	0	0	0	0	0	0	0	0	0	0	0	0	0	0	0	0	322.215	0	0	0	0	0	0	1.42494	2.94087	0	0	0	0	0	0	69.9951	0	0	0	0	0
ENSG00000259715	20.7205	3.7948	1.15825	11.9081	1.07438e-32	2.55103e-30	NA	NA	0	0	0	0	0	0	0	0	0	0	0	0	0	0	0	0	0	0	0	0	70.4262	0	0	0	0	0	0	4.27481	1.47043	0	0	0	0	0	0	55.6371	0	0	0	0	0
ENSG00000258745	35.1319	3.61826	1.16242	11.9053	1.11023e-32	2.61554e-30	NA	NA	0	0	0	0	0	0	0	0	0	0	0	0	0	0	0	0	0	1.83346	0	0	317.229	0	0	0	0	0	0	1.42494	0	0	0	0	0	0	0	389.46	0	0	0	0	0
ENSG00000135374	16.2363	3.85846	1.15572	11.9018	1.15884e-32	2.70891e-30	ELF5	2001	0	0	0	0	0	0	0	0	0	0	0	0	0	0	0	0	0	0	0	1.39466	194.451	0	0	0	0	0	0	0	0	0	0	16.2979	0	0	0	0	0	0	0	0	0
ENSG00000258448	38.4057	3.58137	1.16313	11.8979	1.21424e-32	2.81656e-30	NA	NA	0	0	0	0	0	0	0	0	0	0	0	0	0	0	0	0	0	0	0	0	573.381	0	0	1.17186	0	0	0	0	2.94087	0	0	0	0	0	0	134.606	0	0	0	0	0
ENSG00000231201	39.8701	3.59866	1.16283	11.8932	1.28419e-32	2.9561e-30	NA	NA	0	0	0	0	0	0	0	0	0	0	0	0	0	0	0	0	0	0	0	0	457.458	0	0	0	0	0	0	17.0992	8.8226	0	0	0	0	0	0	14.358	0	0	0	0	0
ENSG00000201519	17.9665	3.82553	1.15698	11.8877	1.37182e-32	3.12275e-30	NA	NA	0	0	0	0	0	0	0	0	0	0	0	0	0	0	0	0	0	0	0	0	125.895	0	0	0	0	0	0	1.42494	2.94087	0	0	0	0	0	0	34.1002	0	0	0	0	0
ENSG00000228060	40.7486	3.55245	1.16367	11.8871	1.38105e-32	3.12275e-30	LOC101929516	101929516	0	0	0	0	0	0	0	0	0	0	0	0	0	0	0	0	0.827457	0	0	0	333.434	0	0	0	0	0.760597	0	0	0	0	0	0	0	0	0	543.808	0	0	0	0	0
ENSG00000260304	179.948	3.04673	1.1698	11.8867	1.38766e-32	3.12275e-30	NA	NA	0	0	0	0	0	0	0	0	0	0	0	0	0	0	0	0	0.827457	0	0	0	1717.65	0	0	0	0	0	0	0	0	0	0	0	0	0	0.620318	524.066	0	0	0	0	0
ENSG00000258424	54.246	3.44287	1.16553	11.875	1.59593e-32	3.56483e-30	NA	NA	0	0	0	0	0	0	0	0	0	0	0	0	0	0	0	0	0	0.916732	0	0	905.568	0	0	0	0	0	0	0	0	0	0.579805	0	0	0	0	504.324	0	0	0	0	0
ENSG00000233851	33.9407	3.59991	1.16275	11.8562	1.99805e-32	4.43024e-30	NA	NA	0	0	0	0	0	0	0	0	0	0	0	0	0	0	0	0	0	0	15.0196	0	64.1938	0	0	0	0	0	0	0	5.88173	0	0	0	0	0	0	3.58949	0	0	0	0	0
ENSG00000250031	16.9548	3.89053	1.15504	11.8441	2.30814e-32	5.08044e-30	NA	NA	0	0	0	0	0	0	0	0	0	0	0	0	0	0	0	0	0	0	0	0	355.87	0	0	0	0	0	0	35.6234	0	0	0	0	1.22379	0	0	37.6897	0	0	0	0	0
ENSG00000264443	134.537	3.16739	1.16894	11.8364	2.53051e-32	5.52954e-30	NA	NA	0	0	0	0	0	0	0	0	0	0	0	0	0	0	0	0	0	0	0	0	2091.59	0.798493	0	0	0	0	0	0	0	0	2.89903	0	0	0	0	1399.9	0	0	0	0	0
ENSG00000259073	29.0866	3.71889	1.16033	11.8097	3.47622e-32	7.54139e-30	FOXN3-AS2	29018	0	0	0	0	0	0	0	0	0	0	0	0	0	0	0	0	0	0	0	0	263.007	0	0	0	0	0	0	5.69975	2.94087	0	0	0	0	0	0	231.522	0	0	0	0	0
ENSG00000213440	8.63327	3.72681	1.15266	11.7311	8.82669e-32	1.90121e-29	NA	NA	0	0	0	0	0	0	0	0	0	0	0	0	0	0	0	0	0	0	0	0	99.7185	0	0	0	0	0	0	0	0	0	0	0	0	0	0	17.9475	0	0	0	0	0
ENSG00000259480	280.346	9.32341	0.852874	11.7071	1.17208e-31	2.50667e-29	NA	NA	0	0	0	0	0	0	0	0	0	0	0	0	0	0	0.501656	0	0	0	1466.29	2155.44	641.938	22.3578	0	420.698	962.403	0.760597	2917.13	47.0229	2202.71	1088.02	0	1725.77	490.13	862.364	0	50.2529	0	0	735.884	13.3195	0
ENSG00000251254	28.4249	3.83496	1.15779	11.682	1.5747e-31	3.34402e-29	NA	NA	0	0	0	0	0	0	0	0	0	0	0	0	0	0	0	0	0	0	0	0	251.166	0	0	0	0	0	0	59.8473	47.0539	0	0	0	0	0	0	258.443	0	0	0	0	0
ENSG00000250659	11.6704	4.42318	1.12447	11.6596	2.0498e-31	4.3225e-29	NA	NA	0	0	0	0	0	0	0	0	0	0	0	0	0	0	0	0	0	0	0	1.39466	253.659	0.798493	0	0	0	0	0	0	1.47043	0	0	0	0	0	0	348.181	0	0	0	0	0
ENSG00000235299	61.2326	3.50633	1.16454	11.5803	5.18761e-31	1.08634e-28	NA	NA	0	0	0	0	0	0	0	0	0	0	0	0	0	0	0	0	0	0	0	0	973.501	0	0	0	0	0	0	19.9491	52.9356	0	0	0	0	0	0	188.448	0	0	0	0	0
ENSG00000235862	8.06018	3.65461	1.15423	11.5702	5.83487e-31	1.21345e-28	NA	NA	0	0	0	0	0	0	0	0	0	0	0	0	0	0	0	0	0	0	0	0	230.599	0	0	0	0	0	0	0	0	0	0	0	0	0	0	66.4056	0	0	0	0	0
ENSG00000264577	2959.54	9.29192	0.811708	11.549	7.46981e-31	1.54282e-28	NA	NA	0	6.11195	0	3.08689	0	4.87338	1.2258	0	0	0	3.00442	3.75987	7.50727	2.05943	2.00662	3.54058	2.48237	0	0	0	16000.5	1.59699	0.961847	1.17186	3.44639	1.52119	0	149.618	160.277	14.6436	0.579805	13.8834	2.44759	0.63316	0	38457.8	0	0	21.1845	1.10996	0
ENSG00000235945	78.8484	3.40838	1.1661	11.5416	8.14169e-31	1.67015e-28	NA	NA	0	0	0	0	0	0	0	0	0	0	0	0	0	0	0	0	0	0	0	0	1146.76	0	0	0	0	0	0	39.8982	11.7635	0	0	0	0	0	0	506.118	0	0	0	0	0
ENSG00000264196	7.29618	3.59461	1.15471	11.4986	1.34043e-30	2.73114e-28	NA	NA	0	0	0	0	0	0	0	0	0	0	0	0	0	0	0	0	0	0	0	0	158.303	0	0	0	0	0	0	4.27481	0	0	0	0	0	0	0	0	0	0	0	0	0
ENSG00000234961	4289.29	9.36117	0.827925	11.4675	1.92236e-30	3.89052e-28	NA	NA	4.35559	10.1866	16.6283	0.771721	2.37142	6.09173	0	0	6.83752	4.8107	4.50663	7.51973	0	4.11886	2.00662	6.19602	9.10203	0.916732	1.87746	1.39466	29862.6	2.39548	13.4659	0	6.89277	0.760597	1.2461	1.42494	0	2.19654	5.21825	3.62176	1.22379	3.1658	1.24064	109763	13.9188	0	0	0	0
ENSG00000231758	36.0085	3.6881	1.16106	11.4171	3.43619e-30	6.90788e-28	NA	NA	0	0	0	0	0	0	0	0	0	0	0	0	0	0	0	0	0	0	0	0	294.169	0	0	0	0	0	0	27.0738	7.35216	0	0	0	0	0	0	321.26	0	0	0	0	0
ENSG00000218537	4655.55	7.04982	0.623627	11.3134	1.12652e-29	2.24968e-27	NA	NA	0	8.14926	134.214	26.2385	7.11427	93.8127	33.0967	57.6688	81.0735	146.726	26.2887	38.5386	82.5799	38.0995	25.0828	14.1623	27.3061	35.7525	63.8335	35.5638	35192.5	75.8568	25.008	152.342	133.547	44.1146	33.6448	29.9237	38.2313	10.2505	1.73942	2.41451	326.141	29.7585	58.3099	40609.7	0	23.3073	57.9787	60.4927	46.4461
ENSG00000254693	251.225	2.96706	1.17012	11.2996	1.31756e-29	2.61389e-27	NA	NA	0	0	0	0	0	0	0	0	0	0	0	0	0	0	0	0	0	0	0	0	537.856	0	0	0	0	0	0	8.54962	4.4113	0	0	0	0	0	0	326.644	0	0	0	0	0
ENSG00000182168	855.053	8.9031	0.79791	11.1386	8.14019e-29	1.60436e-26	UNC5C	8633	0	0	0	3.08689	0	0	0	0	0	0	0	0	1.36496	0	2.00662	46.0276	0	11.0008	998.807	161.083	1283.88	155.706	48.0923	0	6484.38	1928.87	14.9532	21.3741	195.568	28620.9	6724	11.4689	1873.63	2806.16	0	100.506	15.4654	0	0	60.4927	0
ENSG00000223522	79.6321	3.35017	1.1669	11.1203	9.99849e-29	1.95782e-26	LOC100505716	100505716	0	0	0	0	0	0	0	0	0	0	0	0	0	0	0	0	0	0	0	0	2319.08	0	0	0	0	0	0	9.97456	0	0	0	0	2.44759	0	0	278.186	0	0	0	0	0
ENSG00000254263	23.7629	3.74495	1.15965	11.1053	1.18205e-28	2.29967e-26	NA	NA	0	0	0	0	0	0	0	0	0	0	0	0	0	0	0	0	0	0	0	0	344.652	0	0	0	0	0	0	1.42494	1.47043	0	0	0	0	0	0	95.1215	0	0	0	0	0
ENSG00000229502	49.2853	3.4415	1.16554	11.0674	1.80561e-28	3.49026e-26	NA	NA	0	0	0	0	0	0	0	0	0	0	0	0	0	0	0	0	0	0	0	0.697329	833.272	0	0	0	0	0.760597	0	0	0	0	0	0	0	0	0	122.043	0	0	0	0	0
ENSG00000167995	19917.3	6.36566	0.576451	11.0481	2.23901e-28	4.30047e-26	BEST1	7439	598.894	127.332	1010.76	742.396	234.771	196.154	129.935	554.161	99.6325	500.312	78.8661	345.908	288.688	169.903	153.507	217.746	239.963	73.3386	93.8728	721.735	30065.7	547.766	574.223	392.573	1922.22	145.274	179.439	468.804	307.32	681.658	436.593	799.806	562.946	1650.01	978.861	210066	146.921	192.285	680.135	28.8589	97.1146
ENSG00000228086	13.0308	3.39481	1.16539	11.0221	2.99047e-28	5.70745e-26	NA	NA	0	0	0	0	0	0	0	0	0	0	0	0	0	0	0	0	0	0	0	0	100.342	0	0	0	0	0	0	0	5.88173	0	0	0	0	0	0	84.3531	0	0	0	0	0
ENSG00000251596	15.8913	3.34925	1.16653	11.0142	3.26319e-28	6.18877e-26	NA	NA	0	0	0	0	0	0	0	0	0	0	0	0	0	0	0	0	0	0	0	0	118.416	0	0	0	0	0	0	5.69975	0	0	0	0	0	0	0	132.811	0	0	0	0	0
ENSG00000258515	25.853	3.19359	1.16859	11.0094	3.44151e-28	6.48618e-26	NA	NA	0	0	0	0	0	0	0	0	0	0	0	0	0	0	0	0	0	0	0	0	200.683	0	0	0	0	0	0	11.3995	0	0	0	0	0	0	0	245.88	0	0	0	0	0
ENSG00000240254	13.6874	3.37724	1.16579	11.0051	3.61212e-28	6.72367e-26	B4GALT4-AS1	100874201	0	0	0	0	0	0	0	0	0	0	0	0	0	0	0	0	0	0	0	0	122.778	0	0	0	0	0	0	0	5.88173	0	0	0	0	0	0	93.3268	0	0	0	0	0
ENSG00000260349	135.184	3.13312	1.16923	11.0051	3.61132e-28	6.72367e-26	NA	NA	0	0	0	0	0	0	0	0	0	0	0	0	0	0	0	0	0	0.916732	0	0	954.181	0	0	1.17186	0	0	0	0	0	0	0	0	0	0	0	369.718	0	0	0	0	0
ENSG00000236016	149.538	2.64877	1.16918	10.9962	3.98383e-28	7.37008e-26	NA	NA	0	0	0	0	0	0	0	0	0	0	0	0	0	0	0	0	0	0	0	0	1495.15	0	0	0	0	0	0	2.84987	0	0	0	0	0	0	0	712.514	0	0	0	0	0
ENSG00000264701	78.5375	2.83379	1.1702	10.9957	4.00998e-28	7.37322e-26	NA	NA	0	0	0	0	0	0	0	0	0	0	0	0	0	0	0	0	0	0	0	0	1265.8	0	0	0	6.89277	0	0	0	0	0	0	0	0	0	0	933.268	0	0	0	0	0
ENSG00000262112	26.1727	3.17838	1.16874	10.9896	4.28803e-28	7.8367e-26	NA	NA	0	0	0	0	0	0	0	0	0	0	0	0	0	0	0	0	0	0	0	0	160.173	0	0	0	0	0	0	0	0	0	0	0	0	0	0	177.68	0	0	3.90241	0	0
ENSG00000264272	18.2766	3.2963	1.16735	10.9874	4.39344e-28	7.98098e-26	NA	NA	0	0	0	0	0	0	0	0	0	0	0	0	0	0	0	0	0	7.33386	0	0	113.43	0	0	0	0	0	0	0	0	0	0	0	0	0	0	276.391	0	0	0	0	0
ENSG00000218313	32.3832	3.10736	1.16936	10.9864	4.4422e-28	8.02123e-26	NA	NA	0	0	0	0	0	0	0	0	0	0	0	0	0	0	0	0	0	0	0	0	543.466	0	0	0	0	0	0	0	0	0	0	0	0	0	0	86.1478	0	0	0	4.43983	0
ENSG00000253607	42.2716	3.01578	1.16992	10.9774	4.90585e-28	8.80572e-26	NA	NA	0	0	0	0	0	0	0	0	0	0	0	0	0	0	0	0	0	0	0	0	363.972	0	0	0	0	0	0	0	0	0	0	1.81088	0	0	0	231.522	0	0	0	0	0
ENSG00000229793	79.641	2.81919	1.17017	10.9767	4.94907e-28	8.83072e-26	NA	NA	0	0	0	0	0	0	0	0	0	0	0	0	0	0	0	0	0	0	0	0	924.265	0	0	0	0	0	0	0	2.94087	0	0	0	0	0	0	507.913	0	0	0	0	0
ENSG00000205238	21.2877	3.23563	1.16811	10.9726	5.17458e-28	9.1788e-26	SPDYE2	441273	0	0	0	0	0	0	0	0	0	0	0	0	0	0	0	0	0	0	0	0	392.018	0	0	0	0	0	0	4.27481	0	0	0	0	0	0	0	86.1478	0	0	0	0	0
ENSG00000244730	52.6267	2.94297	1.17017	10.9713	5.2535e-28	9.26428e-26	NA	NA	0	0	0	0	0	0	0	0	0	0	0	0	0	0	0	0	0	0	0	0	306.011	0	0	0	0	0	0	4.27481	0	0	0	0	0	0	0	231.522	0	0	0	0	0
ENSG00000256789	12.1832	3.38087	1.16548	10.9695	5.35615e-28	9.39038e-26	NA	NA	0	0	0	0	0	0	0	0	0	0	0	0	0	0	0	0	0	0	0	0	109.69	0	0	0	0	0	0	1.42494	0	0	0	0	0	0	0	71.7898	0	0	0	0	0
ENSG00000234937	14.817	3.34048	1.16654	10.9686	5.41019e-28	9.4303e-26	NA	NA	0	0	0	0	0	0	0	0	0	0	0	0	0	0	0	0	0	0	0	0	117.169	0	0	0	0	0	0	5.69975	0	0	0	0	0	0	0	19.7422	0	0	0	0	0
ENSG00000244556	16.3523	3.31528	1.16706	10.9649	5.63805e-28	9.77099e-26	NA	NA	0	0	0	0	0	0	0	0	0	0	0	0	0	0	0	0	0	0	0	0	303.518	0	0	0	0	0	0	5.69975	0	0	0	0	0	0	0	68.2004	0	0	0	0	0
ENSG00000236327	21.1886	3.23073	1.16816	10.9567	6.16978e-28	1.06314e-25	NA	NA	0	0	0	0	0	0	0	0	0	0	0	0	0	0	0	0	0	0	0	0	114.676	0	0	0	0	0	0	2.84987	0	0	0	0	0	0	0	69.9951	0	0	0	0	0
ENSG00000241067	31.5261	3.09947	1.16941	10.954	6.35631e-28	1.08906e-25	NA	NA	0	0	0	0	0	0	0	0	0	0	0	0	0	0	0	0	0	0	0	0	118.416	0	0	9.37488	0	0	0	0	0	0	0	0	0	0	0	71.7898	0	0	0	0	0
ENSG00000262480	12.965	3.35703	1.16602	10.95	6.64579e-28	1.13222e-25	NA	NA	0	0	0	0	0	0	0	0	0	0	0	0	0	0	0	0	0	0	0	0	39.8874	0	0	0	0	0	0	1.42494	0	0	0	0	0	0	0	64.6109	0	0	0	0	0
ENSG00000228386	41.7873	2.99812	1.17	10.9378	7.60186e-28	1.28064e-25	NA	NA	0	0	0	0	0	0	0	0	0	0	0	0	0	0	0	0	0	0	0	0	681.202	0	0	0	0	0	0	2.84987	0	0	0	0	0	0	0	199.217	0	0	0	0	0
ENSG00000237329	20.7779	3.2246	1.16823	10.9378	7.60135e-28	1.28064e-25	NA	NA	0	0	0	0	0	0	0	0	0	0	0	0	0	0	0	0	0	0	0	0	135.866	0	0	0	0	0	0	1.42494	0	0	0	0	0	0	0	93.3268	0	0	0	0	0
ENSG00000261267	15.08	3.31585	1.16694	10.9333	7.98831e-28	1.33826e-25	NA	NA	0	0	0	0	0	0	0	0	0	0	0	0	0	0	0	0	0	0	0	0.697329	110.937	0	0	0	0	0	0	0	0	0	0	0	0	0	0	25.1264	0	0	0	0	0
ENSG00000243339	30.6836	3.09569	1.16944	10.9324	8.06523e-28	1.34368e-25	NA	NA	0	0	0	0	0	0	0	0	0	0	0	0	0	0	0	0	0	0	0	0	365.842	0	0	0	0	0	0	0	0	0	0	0	0	0	0	48.4581	0	0	0	1.10996	0
ENSG00000231849	21.2978	3.21877	1.1683	10.9311	8.18542e-28	1.35622e-25	NA	NA	0	0	0	0	0	0	0	0	0	0	0	0	0	0	0	0	0	0	0	0	332.187	0	0	0	0	0	0	0	2.94087	0	0	0	0	0	0	37.6897	0	0	0	0	0
ENSG00000224746	65.5096	2.85246	1.17023	10.9282	8.45137e-28	1.39263e-25	NA	NA	0	0	0	0	0	0	0	0	0	0	0	0	0	0	0	0	0	0	0	0	1066.36	0.798493	0	0	0	0	0	0	0	0	0	0	0	0	0	201.012	0	0	0	0	0
ENSG00000216197	12.1241	3.35641	1.16589	10.9277	8.50015e-28	1.39305e-25	NA	NA	0	0	0	0	0	0	0	0	0	0	0	0	0	0	0	0	0	0	0	0	32.4085	0	0	0	0	0	0	0	0	0	0	0	0	0	0	57.4319	0	0	0.557488	0	0
ENSG00000200842	33.3466	3.06324	1.16966	10.9262	8.63822e-28	1.40046e-25	NA	NA	0	0	0	0	0	0	0	0	0	0	0	0	0	0	0	0	0	0	0	0	320.969	0	0	0	0	0	0	0	1.47043	0	0	0	0	0	0	78.9688	0	0	0	0	0
ENSG00000238661	27.6541	3.12494	1.16921	10.9265	8.61267e-28	1.40046e-25	NA	NA	0	0	0	0	0	0	0	0	0	0	0	0	0	0	0	0	0	0	0	0	201.93	0	0	0	0	0	0	1.42494	0	0	0	0	0	0	0	131.016	0	0	0	0	0
ENSG00000237059	16.5922	3.29274	1.16736	10.9224	9.01109e-28	1.4531e-25	NA	NA	0	0	0	0	0	0	0	0	0	0	0	0	0	0	0	0	0	0	0	0	82.2677	0.798493	0	0	0	0	0	0	0	0	0	0	0	0	0	66.4056	0	0	0	0	0
ENSG00000261790	16.121	3.29398	1.16734	10.9213	9.12164e-28	1.4631e-25	NA	NA	0	0	0	0	0	0	0	0	0	0	0	0	0	0	0	0	0	0	0	0.697329	177	0	0	0	0	0	0	0	0	0	0	0	0	0	0	197.422	0	0	0	0	0
ENSG00000225610	21.7802	3.19764	1.16852	10.9187	9.38667e-28	1.49765e-25	NA	NA	0	0	0	0	0	0	0	0	0	0	0	0	0	0	0	0	0	0	0	0	185.726	0	0	0	0	0	0	0	0	0	0	0	0	0	0	61.0214	0	0	0	0	0
ENSG00000233478	19.0441	3.24028	1.16803	10.9163	9.63351e-28	1.52894e-25	NA	NA	0	0	0	0	0	0	0	0	0	0	0	0	0	0	0	0	0	0	0	0	11.2183	0	0	0	0	0	0	0	0	0	0	0	0	0	0	229.728	0	0	0	7.7697	0
ENSG00000222351	92.1332	3.25944	1.16802	10.9116	1.0148e-27	1.60216e-25	NA	NA	0	0	0	0	0	0	0	0	0	0	0	0	0	0	0	0	0	0	0	0	1192.88	0	0	0	0	0	0	2.84987	0	0	0	0.603627	0	0	0	175.885	0	0	0	0	0
ENSG00000254578	19.9534	3.22025	1.16827	10.9064	1.07479e-27	1.68803e-25	NA	NA	0	0	0	0	0	0	0	0	0	0	0	0	0	0	0	0	0	0	0	0	206.916	0.798493	0	0	0	0	0	0	0	0	0	0	0	0	0	278.186	0	0	0	0	0
ENSG00000254388	35.6698	3.03169	1.16984	10.9046	1.09588e-27	1.71224e-25	NA	NA	0	0	0	0	0	0	0	0	0	0	0	0	0	0	0	0	0	0	0	0	817.068	0	0	0	0	0	0	7.12468	0	0	0	0	0	0	0	17.9475	0	0	0	0	0
ENSG00000237568	73.3289	2.80493	1.17013	10.898	1.17791e-27	1.83092e-25	NA	NA	0	0	0	0	0	0	0	0	0	0	0	0	0	0	0	0	0	0	0	0	1290.73	0	0	0	0	0	0	0	0	0	0	0	0	0	0	231.522	0	0	0	1.10996	0
ENSG00000259627	68.7444	2.80922	1.17014	10.8739	1.53449e-27	2.37295e-25	NA	NA	0	0	0	0	0	0	0	0	0	0	0	0	0	0	0	0	0	0	0	0	171.391	0	0	0	0	0	0	0	0	0	0	0	0	1.26632	0	332.028	0	0	0	0	0
ENSG00000228366	14.9451	3.34422	1.1665	10.8701	1.60018e-27	2.46192e-25	NA	NA	0	0	0	0	0	0	0	0	0	0	0	0	0	0	0	0	0	0	0	0	330.317	0	0	0	0	0	0	0	26.4678	0	0	0	0	0	0	19.7422	0	0	0	0	0
ENSG00000219881	27.3866	3.17613	1.16876	10.8664	1.66562e-27	2.54958e-25	NA	NA	0	0	0	0	0	0	0	0	0	0	0	0	0	0	0	0	0	0	0	0	247.426	0	0	0	0	0	0	0	23.5269	0	0	0	0	0	0	78.9688	0	0	0	0	0
ENSG00000254099	14.7702	3.3215	1.16682	10.8476	2.04786e-27	3.11884e-25	NA	NA	0	0	0	0	0	0	0	0	0	0	0	0	0	0	0	0	0	0	0	0	37.3944	0	0	0	0	0	0	0	0	0	0	0	0	0	0	68.2004	0	0	0	0	0
ENSG00000250902	20.0625	3.17936	1.16869	10.8412	2.19653e-27	3.32846e-25	SMAD1-AS1	104326058	0	0	0	0	0	0	0	0	0	0	0	0	0	0	0	0	0	0	0	0	50.4825	0	0	0	0	0	0	1.42494	0	0	0	0	0	0	0	5.38424	0	0	0	0	0
ENSG00000233460	16.4705	3.25651	1.16781	10.8149	2.92717e-27	4.41344e-25	NA	NA	0	0	0	0	0	0	0	0	0	0	0	0	0	0	0	0	0	0	0	0	343.405	0.798493	0	0	0	0	0	0	0	0	0	0	0	0	0	226.138	0	0	0	0	0
ENSG00000242197	34.5121	2.96763	1.1701	10.7739	4.57346e-27	6.86132e-25	NA	NA	0	0	0	0	0	0	0	0	0	0	0	0	0	0	0	0	0	0	0	1.39466	651.286	0	0	0	0	0	0	0	0	0	0	0	0	0	0	689.183	0	0	0	0	0
ENSG00000251186	17.1227	3.2846	1.16747	10.7152	8.63987e-27	1.28978e-24	NA	NA	0	0	0	0	0	0	0	0	0	0	0	0	0	0	0	0	0	0	0	0	314.113	0	0	0	0	0	0	2.84987	0	0	0	0	0	0	0	34.1002	0	0	0	0	0
ENSG00000255296	21.1974	3.2207	1.16827	10.6682	1.43371e-26	2.12973e-24	NA	NA	0	0	0	0	0	0	0	0	0	0	0	0	0	0	0	0	0	0	0	0	102.211	0	0	4.68744	0	0	0	0	0	0	0	0	0	0	0	21.537	0	0	0	0	0
ENSG00000254741	3965.9	9.18778	0.890598	10.6486	1.77075e-26	2.6175e-24	NA	NA	0	0	0	0	0	1.21835	0	0	0	13.2294	0.751106	6.57976	2.04744	2.05943	3.51159	4.42573	0	3.66693	1.87746	0.697329	25428.2	0.798493	3.84739	0	0	1.52119	1.2461	0	7.35216	0	0	3.01814	0	5.69844	0	32912.1	1.54654	1.4567	3.34493	2.21991	0
ENSG00000206650	51.8899	2.95245	1.17015	10.6461	1.81768e-26	2.66079e-24	SNORA70G	100379132	0	0	0	0	0	0	0	0	0	0	0	0	0	0	0	0	0	0	0	0	487.997	0	0	0	0	0	0	0	0	0	0	0	0	0	0	93.3268	0	0	0	3.88485	0
ENSG00000259013	14.7114	2.74582	1.16995	10.6466	1.80941e-26	2.66079e-24	NA	NA	0	0	0	0	0	0	0	0	0	0	0	0	0	0	0	0	0	0	0	0	213.148	0	0	0	0	0	0	0	0	0	0	0	0	0	0	39.4844	0	0	0	0	0
ENSG00000197061	12312.3	6.24136	0.588445	10.612	2.62116e-26	3.81841e-24	HIST1H4C	8364	572.76	77.418	958.504	169.007	98.414	40.2054	85.8063	242.389	98.6557	292.25	48.8219	189.873	107.149	1195.5	162.537	43.3722	104.26	189.764	478.751	145.044	41099.6	281.069	136.582	385.542	351.531	127.78	47.3519	213.741	208.801	108.362	131.036	72.4353	320.634	131.064	3684.69	50751.8	250.539	250.553	41.2541	237.531	65.4468
ENSG00000228830	1330.31	7.61284	0.721441	10.5694	4.13349e-26	5.99256e-24	NA	NA	13.0668	1.01866	70.0765	6.94549	5.92856	1.21835	13.4838	16.2193	6.83752	1.20267	2.25332	7.51973	2.04744	15.4457	6.52153	4.42573	3.30983	0	11.2647	4.8813	10700.4	8.78342	3.84739	3.51558	37.9102	6.84538	0	8.54962	1.47043	5.12525	6.37786	1.81088	10.4023	1.89948	10.5454	12600.9	3.09307	16.0238	0	4.99481	0
ENSG00000188163	1050.87	7.79426	0.739852	10.5439	5.42144e-26	7.82218e-24	FAM166A	401565	0	0	0	0	4.74284	0	6.12902	0	1.95358	12.0267	7.51106	11.2796	5.45983	1.02971	2.50828	1.77029	14.0668	0	0	4.18397	5797.38	16.7683	0	0	6.89277	18.2543	41.1214	2.84987	11.7635	20.501	4.05864	16.2979	12.8498	10.7637	7.44381	4228.42	0	0	1.67246	0	0
ENSG00000265401	6040.09	9.22476	0.953176	10.5311	6.21323e-26	8.9219e-24	NA	NA	0	0	0	0	3.55713	1.21835	0	0	13.675	0	0	0	0	6.17829	1.50497	0	0	12.8342	1.87746	2.78932	32162.9	4.79096	1.92369	2.34372	0	0	1.86915	0	0	0	5.79805	0	0	1.26632	0	34356.8	4.63961	4.37011	2.78744	0	0
ENSG00000237126	18.9086	3.28116	1.16755	10.4872	9.88891e-26	1.41327e-23	NA	NA	0	0	0	0	0	0	0	0	0	0	0	0	0	0	0	0	0	0	0	0	467.43	0	0	0	0	0	0	11.3995	0	0	0	0	0	0	0	61.0214	0	0	0	0	0
ENSG00000226958	42.3081	3.00389	1.16997	10.4638	1.26682e-25	1.80193e-23	NA	NA	0	0	0	0	0	0	0	0	0	0	0	0	0	0	0	0	0	0	0	0	440.631	0	0	0	0	0	0	5.69975	0	0	0	0	0	0	0	315.875	0	0	0	0	0
ENSG00000260182	421.218	-4.46728	0.635736	-10.4603	1.31447e-25	1.86094e-23	NA	NA	224.313	837.337	560.612	131.964	91.2998	166.913	627.611	1036.24	103.54	1090.83	243.358	179.534	774.613	670.344	78.2584	1.77029	1.65491	0	0	0	0	0	0	25.7809	0	2.28179	0.623051	0	2.94087	0	5.79805	1.20725	15.2974	0.63316	0	0	6.18614	7.28352	0	0	0
ENSG00000227973	211.55	7.09503	0.675981	10.4331	1.75134e-25	2.46783e-23	NA	NA	0	3.05597	1.18774	0	2.37142	1.21835	1.2258	0	1.95358	1.20267	1.50221	1.87993	0.682479	1.02971	2.00662	0.885146	4.96474	0.916732	0	2.78932	1152.99	2.39548	5.77108	3.51558	0.861597	1.52119	1.2461	0	0	0.732178	7.53747	0	17.745	13.2964	3.10159	667.646	1.54654	7.28352	0.557488	1.66494	6.33356
ENSG00000182676	10013.3	5.40762	0.518444	10.4321	1.77006e-25	2.48261e-23	PPP1R27	116729	1032.28	1924.24	260.114	902.914	577.441	486.12	286.838	1081.29	185.59	893.587	54.8307	182.353	53.2333	475.728	401.325	19636.1	2875.41	210.848	213925	21673	1061.38	33860.1	9864.7	782.802	52819.3	11266.7	6914	2490.79	18530.4	62817.3	30870	13.2798	70031.7	22704.5	2364.03	8298.91	609.335	316.105	97.0028	27.7489	4.22238
ENSG00000188620	1641.85	7.99861	0.770683	10.4193	2.02394e-25	2.82555e-23	HMX3	340784	0	18.3358	0	0	2.37142	13.4018	0	1.80215	0	0	29.2931	4.69983	0	4.11886	1.00331	38.9464	19312.8	0	19377.2	3777.43	0	13310.1	673.293	0	59.4502	303.478	2.49221	9321.94	12566.3	13707.1	7887.09	4.82902	14.6855	415.986	687.312	25.1264	30.9307	0	15.6097	14.9844	0
ENSG00000261872	66.1719	2.88126	1.17024	10.3325	5.02115e-25	6.97754e-23	NA	NA	0	0	0	0	0	0	0	0	0	0	0	0	0	0	0	0	0	0	0	0	322.839	0	0	0	0	0	0	7.12468	0	0	0	0	0	0	0	446.892	0	0	0	0	0
ENSG00000104728	1311.63	4.91698	0.476546	10.3173	5.88851e-25	8.14532e-23	ARHGEF10	9639	98.0008	65.1941	14.2528	21.6082	72.3284	57.2623	56.387	79.2946	35.1644	7.21604	128.439	49.8182	106.467	49.4263	35.1159	23.0138	17.3766	427.197	116.402	131.795	11.8416	25.5518	625.2	159.373	948.618	3139.75	299.065	1734.15	25675.2	12433.1	3860.34	142.456	9538.87	7.59792	2839.19	19.7422	63.408	56.8115	63.5536	134.86	82.3363
ENSG00000267458	1419.24	8.9734	0.885611	10.3142	6.07724e-25	8.368e-23	NA	NA	0	0	0	0	0	3.65504	0	0	9.76789	0	2.25332	0	0.682479	0	0.501656	0.885146	0.827457	0	11.2647	0.697329	11895.8	0.798493	0	0	0	3.80299	2.49221	2.84987	2.94087	0	0.579805	1.81088	3.05949	3.79896	0	7834.07	0	0	0.557488	0.554979	0
ENSG00000132470	1160.55	-3.55308	0.345565	-10.2816	8.5269e-25	1.16877e-22	ITGB4	3691	788.362	275.038	570.114	697.636	105.528	560.439	583.483	544.249	922.089	1538.22	656.466	480.323	2326.57	1127.54	602.489	231.023	51.3023	303.438	253.457	53.6943	22.4367	70.2674	88.4899	94.9206	97.3604	94.3141	128.349	193.791	173.511	371.947	78.8535	94.7695	75.8753	326.077	42.1816	82.5583	1630.05	651.147	107.595	291.364	168.895
ENSG00000070371	961.899	3.94444	0.383845	10.2755	9.08497e-25	1.23963e-22	CLTCL1	8218	84.934	0	67.701	104.182	224.099	29.2403	25.7419	195.533	68.3752	9.62139	17.2754	14.0995	91.4521	30.8914	57.1888	1229.47	86.883	1717.04	1145.25	2334.66	4676.17	1559.46	928.182	687.881	3495.5	2011.78	1074.76	161.018	4061.34	3154.22	2541.29	695.379	6986.03	1232.13	239.443	3435.14	201.05	5.82682	1507.45	9.98961	63.3356
ENSG00000167476	1399.19	5.89608	0.574675	10.2611	1.05494e-24	1.43296e-22	JSRP1	126306	26.1335	51.9515	32.0689	28.5537	28.4571	41.4238	0	12.615	2.93037	3.60802	11.2666	2.8199	46.4086	22.6537	12.5414	52.2236	62.8867	11.9175	15.0196	33.4718	10256	27.9472	16.3514	25.7809	56.0038	11.409	13.0841	55.5725	108.812	56.3777	34.2085	40.443	12.8498	5.69844	16.1283	14925.1	61.8614	115.08	39.0241	51.058	90.7811
ENSG00000214612	509.066	7.64251	0.749245	10.1936	2.11789e-24	2.8639e-22	NA	NA	0	8.14926	0	0.771721	0	1.21835	3.67741	1.80215	1.95358	7.21604	0	0	0	1.02971	3.00994	1.77029	4.13728	3.66693	5.63237	0.697329	2033.01	0.798493	0.961847	2.34372	3.44639	0.760597	0	0	0	0	0	0	1.22379	5.06528	3.10159	5386.03	1.54654	5.82682	0.557488	1.66494	6.33356
ENSG00000260616	25.3945	3.13581	1.16911	10.1864	2.28056e-24	3.0701e-22	NA	NA	0	0	0	0	0	0	0	0	0	0	0	0	0	0	0	0	0	0	0	0	132.75	0	0	0	0	0	0	1.42494	0	0	0	0	0	0	0	21.537	0	0	0	0	0
ENSG00000224298	829.632	9.26993	0.650695	10.1679	2.7586e-24	3.69714e-22	NA	NA	2.1778	38.709	24.9425	33.9557	5.92856	25.5853	0	0	27.3501	12.0267	15.7732	0	5.45983	8.23772	0.501656	15.9326	65.3691	0.916732	65.711	66.9436	3123.06	30.3427	1.92369	28.1246	49.9726	12.1696	6.85357	22.799	69.1103	12.447	22.6124	138.834	8.56656	21.5274	9.92508	39762.6	18.5584	8.74023	35.1217	0	2.11119
ENSG00000188626	290.149	4.21432	0.416543	10.1145	4.7621e-24	6.35403e-22	GOLGA8M	653720	0	7.1306	11.8774	8.48893	40.3142	9.74677	17.1613	26.1312	12.6983	0	19.5288	15.9794	22.5218	29.8617	15.0497	385.039	1275.11	11.9175	1289.81	1013.22	281.705	2342.78	141.391	394.917	707.371	2582.99	598.129	155.318	1314.57	812.718	729.395	963.993	1056.13	286.821	35.3581	220.754	24.7446	29.1341	32.8918	240.306	35.8902
ENSG00000080709	411.336	8.89494	0.917722	10.0759	7.06221e-24	9.38154e-22	KCNN2	3781	0	0	0	0	0	0	0	0	0	0	0	0	0	0	0	1122.37	249.065	0	1654.04	371.676	389.525	4757.42	40.3976	0	1970.47	7491.88	2.49221	72.6718	126.457	3029.02	3678.86	0	8.56656	74.0797	189.197	209.985	0	0	0	0	0
ENSG00000264235	605.144	5.23804	0.521023	10.0507	9.12189e-24	1.20645e-21	LOC104968399	104968399	39.2003	61.1195	35.6321	43.2164	24.8999	7.31008	15.9354	16.2193	9.76789	30.0668	18.7776	1.87993	6.14231	21.624	12.0397	29.2098	4.13728	29.3354	215.907	78.7982	5897.1	49.5065	10.5803	25.7809	153.364	25.8603	11.838	72.6718	57.3469	19.0366	41.746	31.3886	60.5778	22.7938	101.732	7712.02	10.8258	84.4889	31.7768	53.2779	12.6671
ENSG00000267469	705.594	7.88424	0.787708	10.0313	1.11065e-23	1.46252e-21	NA	NA	6.53339	4.07463	0	0	1.18571	0	13.4838	0	4.88394	0	0.751106	0.939966	1.36496	1.02971	2.00662	3.54058	5.7922	0.916732	0	0	7020.18	0	3.84739	0	0.861597	1.52119	3.73831	0	4.4113	0.732178	0.579805	1.20725	1.83569	1.89948	3.72191	8794.26	6.18614	0	1.67246	0	0
ENSG00000153666	100.871	6.36167	0.634477	10.0166	1.28882e-23	1.68975e-21	NA	NA	0	0	0	1.54344	3.55713	1.21835	0	0	0	0	0	0	2.04744	1.02971	0.501656	20.3584	144.805	1.83346	523.81	101.81	137.113	1085.95	29.8173	2.34372	68.0661	206.122	37.3831	18.5242	754.332	95.9154	38.8469	57.3446	520.725	1967.86	0.620318	107.685	0	0	2.22995	180.923	0
ENSG00000143882	1270.97	7.12067	0.714605	9.98335	1.80274e-23	2.35331e-21	ATP6V1C2	245973	0	28.5224	21.3793	3.08689	1.18571	49.9522	0	14.4172	0	0	7.51106	1.87993	28.6641	2.05943	3.51159	2.65544	147.287	0.916732	0	24.4065	21360.9	37.5292	1.92369	7.03116	3.44639	20.5361	2.49221	17.0992	11.7635	119.345	0	54.9301	6.73087	19.628	3.72191	9348.83	3.09307	0	31.2193	2.21991	4.22238
ENSG00000188452	361.426	7.36379	0.736243	9.98141	1.83835e-23	2.38945e-21	CERKL	375298	0	0	0	0	1.18571	0	0	0	0	0	0	0	0	1.02971	2.50828	16.8178	7.44711	25.6685	0	8.36795	7634.07	10.3804	31.7409	0	39.6334	2.28179	135.825	69.8219	26.4678	10.9827	5.79805	11.4689	18.9688	35.4569	4.96254	2537.77	0	0	33.4493	0	0
ENSG00000187144	319.208	7.80117	0.777591	9.97524	1.95624e-23	2.53177e-21	SPATA21	374955	0	0	0	0	5.92856	1.21835	0	0	0	0	0.751106	3.75987	2.04744	0	0	0	4.96474	0	0	0	2803.96	3.99246	1.92369	18.7498	6.89277	2.28179	4.98441	112.57	66.1695	4.39307	1.73942	0.603627	0	2.53264	1.86095	2116.01	1.54654	0	1.67246	6.10476	0
ENSG00000230620	93.5223	2.28059	1.16222	9.97357	1.98954e-23	2.56387e-21	NA	NA	0	0	0	0	0	0	0	0	0	0	0	0	0	0	0	0	0	0	0	0	942.963	0	0	0	0	0	0	0	0	0	0	0	0	0	0	559.961	0	0	0	0	0
ENSG00000213002	1015.22	8.95172	0.941185	9.96591	2.14906e-23	2.75766e-21	NA	NA	0	0	0	0	0	1.21835	0	0	0	0	1.50221	0	0	0	1.00331	0.885146	0.827457	1.83346	0	1.39466	6146.4	0	0.961847	0	0	1.52119	0.623051	0	0	0	0.579805	0.603627	0	0.63316	0	5215.53	0	0	14.4947	1.10996	2.11119
ENSG00000267062	1490.38	8.86839	0.922883	9.95756	2.33739e-23	2.98661e-21	NA	NA	0	0	8.31416	0	5.92856	1.21835	0	0	0	2.40535	2.25332	1.87993	0.682479	1.02971	0	0	1.65491	0.916732	0	4.18397	4778.38	0.798493	0	12.8905	0	1.52119	0	17.0992	20.5861	0	0.579805	1.20725	3.67138	1.26632	0	2745.96	0	0	5.01739	10.5446	0
ENSG00000228118	145.749	2.64587	1.16915	9.94674	2.60577e-23	3.31046e-21	NA	NA	0	0	0	0	0	0	0	0	0	0	0	0	0	0	0	0	0	0	0	0	831.403	0	0	0	0	0	0	1.42494	0	0	0	0	0	0	0	1687.06	0	0	0	0	0
ENSG00000239503	62.9404	2.36807	1.1646	9.94647	2.6128e-23	3.31046e-21	NA	NA	0	0	0	0	0	0	0	0	0	0	0	0	0	0	0	0	0	0	0	0	726.075	0	0	0	0	0	0	0	0	0	0	0	0	0	0	188.448	0	0	0	0	0
ENSG00000260755	67.2196	2.34617	1.16405	9.94192	2.73493e-23	3.4507e-21	NA	NA	0	0	0	0	0	0	0	0	0	0	0	0	0	0	0	0	0	0	0	0	603.297	0	0	0	0	0	0	0	0	0	0	0	0	0	0	1320.93	0	0	0	0	0
ENSG00000234274	96.9937	2.25595	1.16147	9.93892	2.8186e-23	3.54145e-21	NA	NA	0	0	0	0	0	0	0	0	0	0	0	0	0	0	0	0	0	0	0	0	1162.97	0	0	0	0	0	0	0	0	0	0	0	0	0	0	107.685	0	0	0	0	0
ENSG00000224101	12.3522	2.81373	1.17019	9.93807	2.84278e-23	3.55702e-21	ELMO1-AS1	100861514	0	0	0	0	0	0	0	0	0	0	0	0	0	0	0	0	0	0	0	0	86.6304	0	0	0	0	0	0	0	0	0	0	0	0	0	0	89.7373	0	0	0	0	0
ENSG00000236003	38.9897	2.48718	1.16708	9.93633	2.89285e-23	3.6047e-21	NA	NA	0	0	0	0	0	0	0	0	0	0	0	0	0	0	0	0	0	0	0	0	464.314	0	0	0	0	0	0	0	0	0	0	0	0	0	0	147.169	0	0	0	0	0
ENSG00000258800	9.51686	2.87028	1.17022	9.93563	2.91317e-23	3.61509e-21	NA	NA	0	0	0	0	0	0	0	0	0	0	0	0	0	0	0	0	0	0	0	0	76.6586	0	0	0	0	0	0	0	0	0	0	0	0	0	0	39.4844	0	0	0	0	0
ENSG00000244134	42.9371	2.46074	1.1666	9.93315	2.98668e-23	3.69112e-21	NA	NA	0	0	0	0	0	0	0	0	0	0	0	0	0	0	0	0	0	0	0	0	437.515	0	0	0	0	0	0	0	0	0	0	0	0	0	0	190.243	0	0	0	0	0
ENSG00000262372	19.2595	2.68319	1.16954	9.93255	3.00459e-23	3.6981e-21	NA	NA	0	0	0	0	0	0	0	0	0	0	0	0	0	0	0	0	0	0	0	0	191.958	0	0	0	0	0	0	0	0	0	0	0	0	0	0	172.296	0	0	0	0	0
ENSG00000255276	14.4096	2.76507	1.17004	9.93083	3.05709e-23	3.73493e-21	NA	NA	0	0	0	0	0	0	0	0	0	0	0	0	0	0	0	0	0	0	0	0	188.219	0	0	0	0	0	0	0	0	0	0	0	0	0	0	55.6371	0	0	0	0	0
ENSG00000260545	19.3915	2.67991	1.16952	9.93076	3.05929e-23	3.73493e-21	NA	NA	0	0	0	0	0	0	0	0	0	0	0	0	0	0	0	0	0	0	0	0	226.859	0	0	0	0	0	0	0	0	0	0	0	0	0	0	116.658	0	0	0	0	0
ENSG00000232439	10.577	2.84406	1.17024	9.92692	3.17919e-23	3.8143e-21	NA	NA	0	0	0	0	0	0	0	0	0	0	0	0	0	0	0	0	0	0	0	0	109.067	0	0	0	0	0	0	0	0	0	0	0	0	0	0	82.5583	0	0	0	0	0
ENSG00000234818	12.5378	2.80359	1.17017	9.92626	3.20019e-23	3.8143e-21	NA	NA	0	0	0	0	0	0	0	0	0	0	0	0	0	0	0	0	0	0	0	0	166.405	0	0	0	0	0	0	0	0	0	0	0	0	0	0	64.6109	0	0	0	0	0
ENSG00000235112	16.9375	2.71583	1.16978	9.92784	3.15018e-23	3.8143e-21	NA	NA	0	0	0	0	0	0	0	0	0	0	0	0	0	0	0	0	0	0	0	0	86.6304	0	0	0	0	0	0	0	0	0	0	0	0	0	0	68.2004	0	0	0	0	0
ENSG00000238179	30.1047	2.55442	1.16814	9.92788	3.14872e-23	3.8143e-21	NA	NA	0	0	0	0	0	0	0	0	0	0	0	0	0	0	0	0	0	0	0	0	307.258	0	0	0	0	0	0	0	0	0	0	0	0	0	0	463.044	0	0	0	0	0
ENSG00000242154	27.2408	2.58289	1.16852	9.92676	3.18424e-23	3.8143e-21	NA	NA	0	0	0	0	0	0	0	0	0	0	0	0	0	0	0	0	0	0	0	0	279.835	0	0	0	0	0	0	0	0	0	0	0	0	0	0	231.522	0	0	0	0	0
ENSG00000263990	23.831	2.61874	1.16894	9.9263	3.1992e-23	3.8143e-21	NA	NA	0	0	0	0	0	0	0	0	0	0	0	0	0	0	0	0	0	0	0	0	121.532	0	0	0	0	0	0	0	0	0	0	0	0	0	0	236.906	0	0	0	0	0
ENSG00000249068	15.1502	2.74749	1.16996	9.92522	3.23394e-23	3.83935e-21	NA	NA	0	0	0	0	0	0	0	0	0	0	0	0	0	0	0	0	0	0	0	0	180.74	0	0	0	0	0	0	0	0	0	0	0	0	0	0	120.248	0	0	0	0	0
ENSG00000228380	24.0675	2.61544	1.16891	9.92417	3.26825e-23	3.85188e-21	NA	NA	0	0	0	0	0	0	0	0	0	0	0	0	0	0	0	0	0	0	0	0	169.521	0	0	0	0	0	0	0	0	0	0	0	0	0	0	168.706	0	0	0	0	0
ENSG00000250441	12.5779	2.80177	1.17016	9.92411	3.27004e-23	3.85188e-21	NA	NA	0	0	0	0	0	0	0	0	0	0	0	0	0	0	0	0	0	0	0	0	92.2396	0	0	0	0	0	0	0	0	0	0	0	0	0	0	84.3531	0	0	0	0	0
ENSG00000231104	19.4904	2.67409	1.16947	9.92333	3.29564e-23	3.86693e-21	NA	NA	0	0	0	0	0	0	0	0	0	0	0	0	0	0	0	0	0	0	0	0	225.613	0	0	0	0	0	0	0	0	0	0	0	0	0	0	213.575	0	0	0	0	0
ENSG00000261552	88.4304	2.27216	1.16197	9.92196	3.34146e-23	3.90549e-21	NA	NA	0	0	0	0	0	0	0	0	0	0	0	0	0	0	0	0	0	0	0	0	800.241	0	0	0	0	0	0	0	0	0	0	0	0	0	0	362.539	0	0	0	0	0
ENSG00000263388	10.1872	2.85262	1.17024	9.92091	3.3768e-23	3.93156e-21	NA	NA	0	0	0	0	0	0	0	0	0	0	0	0	0	0	0	0	0	0	0	0	132.127	0	0	0	0	0	0	0	0	0	0	0	0	0	0	114.864	0	0	0	0	0
ENSG00000254549	306.615	2.03158	1.15247	9.9205	3.3904e-23	3.93222e-21	NA	NA	0	0	0	0	0	0	0	0	0	0	0	0	0	0	0	0	0	0	0	0	727.945	0	0	0	0	0	0	0	0	0	0	0	0	0	0	186.654	0	0	0	0	0
ENSG00000213410	10.8361	2.83571	1.17023	9.91906	3.43994e-23	3.94416e-21	NA	NA	0	0	0	0	0	0	0	0	0	0	0	0	0	0	0	0	0	0	0	0	124.025	0	0	0	0	0	0	0	0	0	0	0	0	0	0	156.143	0	0	0	0	0
ENSG00000241461	16.8289	2.71824	1.16979	9.91972	3.41725e-23	3.94416e-21	NA	NA	0	0	0	0	0	0	0	0	0	0	0	0	0	0	0	0	0	0	0	0	133.997	0	0	0	0	0	0	0	0	0	0	0	0	0	0	104.095	0	0	0	0	0
ENSG00000260252	18.5795	2.68616	1.16957	9.91907	3.43934e-23	3.94416e-21	NA	NA	0	0	0	0	0	0	0	0	0	0	0	0	0	0	0	0	0	0	0	0	71.6726	0	0	0	0	0	0	0	0	0	0	0	0	0	0	75.3793	0	0	0	0	0
ENSG00000230482	60.492	2.37151	1.16468	9.9177	3.48694e-23	3.97439e-21	NA	NA	0	0	0	0	0	0	0	0	0	0	0	0	0	0	0	0	0	0	0	0	878.769	0	0	0	0	0	0	0	0	0	0	0	0	0	0	165.117	0	0	0	0	0
ENSG00000254649	22.9495	2.62647	1.16903	9.91754	3.49266e-23	3.97439e-21	NA	NA	0	0	0	0	0	0	0	0	0	0	0	0	0	0	0	0	0	0	0	0	114.676	0	0	0	0	0	0	0	0	0	0	0	0	0	0	91.5321	0	0	0	0	0
ENSG00000225832	10.6998	2.83684	1.17023	9.91668	3.52291e-23	3.97878e-21	NA	NA	0	0	0	0	0	0	0	0	0	0	0	0	0	0	0	0	0	0	0	0	158.303	0	0	0	0	0	0	0	0	0	0	0	0	0	0	26.9212	0	0	0	0	0
ENSG00000226394	12.4623	2.80042	1.17016	9.91691	3.51458e-23	3.97878e-21	NA	NA	0	0	0	0	0	0	0	0	0	0	0	0	0	0	0	0	0	0	0	0	210.655	0	0	0	0	0	0	0	0	0	0	0	0	0	0	50.2529	0	0	0	0	0
ENSG00000227417	38.7479	2.47905	1.16694	9.91523	3.5745e-23	4.02198e-21	NA	NA	0	0	0	0	0	0	0	0	0	0	0	0	0	0	0	0	0	0	0	0	201.307	0	0	0	0	0	0	0	0	0	0	0	0	0	0	109.48	0	0	0	0	0
ENSG00000257000	25.2789	2.59608	1.16869	9.91428	3.60858e-23	4.04523e-21	NA	NA	0	0	0	0	0	0	0	0	0	0	0	0	0	0	0	0	0	0	0	0	555.307	0	0	0	0	0	0	0	0	0	0	0	0	0	0	204.601	0	0	0	0	0
ENSG00000220871	18.2089	2.68857	1.16959	9.91272	3.66534e-23	4.09364e-21	NA	NA	0	0	0	0	0	0	0	0	0	0	0	0	0	0	0	0	0	0	0	0	243.687	0	0	0	0	0	0	0	0	0	0	0	0	0	0	43.0739	0	0	0	0	0
ENSG00000183586	48.3853	2.41739	1.16573	9.91107	3.72629e-23	4.12717e-21	NA	NA	0	0	0	0	0	0	0	0	0	0	0	0	0	0	0	0	0	0	0	0	996.561	0	0	0	0	0	0	0	0	0	0	0	0	0	0	572.524	0	0	0	0	0
ENSG00000201028	32.4079	2.52657	1.16773	9.9108	3.73642e-23	4.12717e-21	NA	NA	0	0	0	0	0	0	0	0	0	0	0	0	0	0	0	0	0	0	0	0	270.486	0	0	0	0	0	0	0	0	0	0	0	0	0	0	55.6371	0	0	0	0	0
ENSG00000267352	14.2621	2.75733	1.17001	9.91098	3.72954e-23	4.12717e-21	NA	NA	0	0	0	0	0	0	0	0	0	0	0	0	0	0	0	0	0	0	0	0	57.3381	0	0	0	0	0	0	0	0	0	0	0	0	0	0	201.012	0	0	0	0	0
ENSG00000245148	22.2383	2.62944	1.16906	9.91015	3.76093e-23	4.13908e-21	ARAP1-AS2	100506020	0	0	0	0	0	0	0	0	0	0	0	0	0	0	0	0	0	0	0	0	168.275	0	0	0	0	0	0	0	0	0	0	0	0	0	0	403.818	0	0	0	0	0
ENSG00000253358	23.1797	2.6182	1.16894	9.90868	3.81651e-23	4.18498e-21	NA	NA	0	0	0	0	0	0	0	0	0	0	0	0	0	0	0	0	0	0	0	0	74.7888	0	0	0	0	0	0	0	0	0	0	0	0	0	0	201.012	0	0	0	0	0
ENSG00000228076	61.9926	2.35164	1.16419	9.90828	3.83189e-23	4.18661e-21	NA	NA	0	0	0	0	0	0	0	0	0	0	0	0	0	0	0	0	0	0	0	0	658.765	0	0	0	0	0	0	0	0	0	0	0	0	0	0	25.1264	0	0	0	0	0
ENSG00000236388	15.196	2.73874	1.16991	9.90653	3.89968e-23	4.2453e-21	NA	NA	0	0	0	0	0	0	0	0	0	0	0	0	0	0	0	0	0	0	0	0	156.433	0	0	0	0	0	0	0	0	0	0	0	0	0	0	55.6371	0	0	0	0	0
ENSG00000254071	28.7507	2.55577	1.16816	9.90315	4.03374e-23	4.37545e-21	NA	NA	0	0	0	0	0	0	0	0	0	0	0	0	0	0	0	0	0	0	0	0	394.511	0	0	0	0	0	0	0	0	0	0	0	0	0	0	57.4319	0	0	0	0	0
ENSG00000233186	13.005	2.77951	1.1701	9.90245	4.06182e-23	4.38068e-21	NA	NA	0	0	0	0	0	0	0	0	0	0	0	0	0	0	0	0	0	0	0	0	81.0212	0	0	0	0	0	0	0	0	0	0	0	0	0	0	39.4844	0	0	0	0	0
ENSG00000266708	12.5438	2.7911	1.17013	9.90231	4.06762e-23	4.38068e-21	NA	NA	0	0	0	0	0	0	0	0	0	0	0	0	0	0	0	0	0	0	0	0	128.388	0	0	0	0	0	0	0	0	0	0	0	0	0	0	118.453	0	0	0	0	0
ENSG00000223697	37.3621	2.4798	1.16696	9.89875	4.2151e-23	4.50732e-21	NA	NA	0	0	0	0	0	0	0	0	0	0	0	0	0	0	0	0	0	0	0	0	287.937	0	0	0	0	0	0	0	0	0	0	0	0	0	0	48.4581	0	0	0	0	0
ENSG00000261528	11.9863	2.8007	1.17016	9.89899	4.20509e-23	4.50732e-21	NA	NA	0	0	0	0	0	0	0	0	0	0	0	0	0	0	0	0	0	0	0	0	196.944	0	0	0	0	0	0	0	0	0	0	0	0	0	0	89.7373	0	0	0	0	0
ENSG00000236549	10.9105	2.82184	1.17021	9.89638	4.31621e-23	4.59913e-21	NA	NA	0	0	0	0	0	0	0	0	0	0	0	0	0	0	0	0	0	0	0	0	83.5142	0	0	0	0	0	0	0	0	0	0	0	0	0	0	7.17898	0	0	0	0	0
ENSG00000239742	29.2667	2.54841	1.16806	9.89369	4.4339e-23	4.70335e-21	NA	NA	0	0	0	0	0	0	0	0	0	0	0	0	0	0	0	0	0	0	0	0	303.518	0	0	0	0	0	0	0	0	0	0	0	0	0	0	75.3793	0	0	0	0	0
ENSG00000249986	15.1289	2.73068	1.16987	9.89343	4.44521e-23	4.70335e-21	NA	NA	0	0	0	0	0	0	0	0	0	0	0	0	0	0	0	0	0	0	0	0	155.81	0	0	0	0	0	0	0	0	0	0	0	0	0	0	43.0739	0	0	0	0	0
ENSG00000187667	1524.1	3.91448	0.395695	9.89231	4.49548e-23	4.73085e-21	NA	NA	47.9115	37.6903	168.659	29.3254	87.7426	242.451	20.8387	42.3505	164.101	9.62139	908.087	489.723	280.499	84.4366	21.5712	275.28	192.797	244.767	4746.21	12789.7	1894.03	648.376	65.4056	2602.7	2770.89	818.403	8515.24	320.611	6628.71	2270.49	485.297	8902.3	6884.46	8056.96	21.0908	473.813	150.014	152.954	5678.57	4730.08	242.787
ENSG00000252164	16.5333	2.70467	1.16971	9.89145	4.53396e-23	4.73085e-21	NA	NA	0	0	0	0	0	0	0	0	0	0	0	0	0	0	0	0	0	0	0	0	249.919	0	0	0	0	0	0	0	0	0	0	0	0	0	0	16.1527	0	0	0	0	0
ENSG00000259792	31.5425	2.5235	1.16769	9.89163	4.5261e-23	4.73085e-21	NA	NA	0	0	0	0	0	0	0	0	0	0	0	0	0	0	0	0	0	0	0	0	320.969	0	0	0	0	0	0	0	0	0	0	0	0	0	0	68.2004	0	0	0	0	0
ENSG00000264918	21.5607	2.6284	1.16905	9.89178	4.51936e-23	4.73085e-21	NA	NA	0	0	0	0	0	0	0	0	0	0	0	0	0	0	0	0	0	0	0	0	62.324	0	0	0	0	0	0	0	0	0	0	0	0	0	0	46.6634	0	0	0	0	0
ENSG00000199700	10.5153	2.82593	1.17022	9.88994	4.60325e-23	4.78659e-21	NA	NA	0	0	0	0	0	0	0	0	0	0	0	0	0	0	0	0	0	0	0	0	256.152	0	0	0	0	0	0	0	0	0	0	0	0	0	0	32.3054	0	0	0	0	0
ENSG00000259352	15.3188	2.72726	1.16985	9.88954	4.62157e-23	4.78912e-21	NA	NA	0	0	0	0	0	0	0	0	0	0	0	0	0	0	0	0	0	0	0	0	236.831	0	0	0	0	0	0	0	0	0	0	0	0	0	0	66.4056	0	0	0	0	0
ENSG00000203511	11.4217	2.83406	1.17022	9.88455	4.85778e-23	5.01666e-21	NA	NA	0	0	0	0	0	0	0	0	0	0	0	0	0	0	0	0	0	0	0	0	114.053	0	0	0	0	0	0	0	0	0	0	0	0	0	0	44.8687	0	0	0	0	0
ENSG00000233877	20.5876	2.63386	1.16911	9.87711	5.23186e-23	5.38453e-21	NA	NA	0	0	0	0	0	0	0	0	0	0	0	0	0	0	0	0	0	0	0	0	289.807	0	0	0	0	0	0	0	0	0	0	0	0	0	0	10.7685	0	0	0	0	0
ENSG00000217653	16.9682	2.68919	1.1696	9.87229	5.48953e-23	5.6305e-21	NA	NA	0	0	0	0	0	0	0	0	0	0	0	0	0	0	0	0	0	0	0	0	277.342	0	0	0	0	0	0	0	0	0	0	0	0	0	0	62.8161	0	0	0	0	0
ENSG00000253980	20.3645	2.63237	1.1691	9.86745	5.76123e-23	5.88915e-21	NA	NA	0	0	0	0	0	0	0	0	0	0	0	0	0	0	0	0	0	0	0	0	161.419	0	0	0	0	0	0	0	0	0	0	0	0	0	0	35.8949	0	0	0	0	0
ENSG00000248885	20.7048	2.6234	1.169	9.86065	6.16514e-23	6.28073e-21	NA	NA	0	0	0	0	0	0	0	0	0	0	0	0	0	0	0	0	0	0	0	0	90.3699	0	0	0	0	0	0	4.27481	0	0	0	0	0	0	0	0	0	0	0	0	0
ENSG00000253273	15.9743	2.69816	1.16967	9.85992	6.20968e-23	6.30481e-21	NA	NA	0	0	0	0	0	0	0	0	0	0	0	0	0	0	0	0	0	0	0	0	11.8416	0	0	0	0	0	0	0	0	0	0	0	0	0	0	23.3317	0	0	0	0	0
ENSG00000249864	9.38792	1.54043	1.17024	9.85788	6.33722e-23	6.41271e-21	NA	NA	0	0	0	0	0	0	0	0	0	0	0	0	0	0	0	0	0	0	0	0	206.916	0	0	0	0	0	0	0	0	0	3.47883	0	0	0	0	43.0739	0	0	0	0	0
ENSG00000221962	25.1409	2.58073	1.1685	9.8573	6.37408e-23	6.42844e-21	TMEM14EP	645843	0	0	0	0	0	0	0	0	0	0	0	0	0	0	0	0	0	0	0	0	386.409	0	0	0	0	0	0	0	0	0	0	0	0	0	0	120.248	0	0	0	0	0
ENSG00000244380	1472.78	7.08884	0.721167	9.85007	6.84964e-23	6.88503e-21	NA	NA	10.889	23.4291	0	8.48893	3.55713	4.87338	0	12.615	0.976789	24.0535	11.2666	0	15.697	8.23772	4.01325	50.4533	7.44711	0	0	18.8279	9548.04	11.1789	17.3132	0	21.5399	0	6.85357	0	5.88173	14.6436	8.69708	20.5233	2.44759	15.829	13.0267	15470.7	109.804	21.8506	17.2821	6.65974	0
ENSG00000183822	23.8216	2.61383	1.16889	9.84848	6.95868e-23	6.97139e-21	NCF4-AS1	107985578	0	0	0	0	0	0	0	0	0	0	0	0	0	0	0	0	0	0	0	0	223.12	0	0	0	0	0	0	0	0	0	0	0	0	0	0	332.028	0	0	0	0	0
ENSG00000262400	18.4043	2.65006	1.16927	9.847	7.06233e-23	7.0518e-21	NA	NA	0	0	0	0	0	0	0	0	0	0	0	0	0	0	0	0	0	0	0	0	209.409	0	0	0	0	0	0	0	0	0	0	0	0	0	0	23.3317	0	0	0	0	0
ENSG00000259739	16.1408	2.6942	1.16964	9.84089	7.5047e-23	7.46879e-21	NA	NA	0	0	0	0	0	0	0	0	0	0	0	0	0	0	0	0	0	0	0	0	140.229	0	0	0	0	0	0	0	0	0	0	0	0	0	0	69.9951	0	0	0	0	0
ENSG00000227523	8.95972	2.82439	1.17024	9.83031	8.33579e-23	8.26861e-21	NA	NA	0	0	0	0	0	0	0	0	0	0	0	0	0	0	0	0	0	0	0	0	179.493	0	0	0	0	0	0	0	0	0	0	0	0	0	0	44.8687	0	0	0	0	0
ENSG00000229696	11.7569	2.76836	1.17006	9.82914	8.43375e-23	8.33835e-21	NA	NA	0	0	0	0	0	0	0	0	0	0	0	0	0	0	0	0	0	0	0	0	389.525	0	0	0	0	0	0	8.54962	0	0	0	0	0	0	0	0	0	0	0	0	0
ENSG00000241890	14.5577	2.70723	1.16974	9.82701	8.61379e-23	8.48852e-21	NA	NA	0	0	0	0	0	0	0	0	0	0	0	0	0	0	0	0	0	0	0	0	250.543	0	0	0	0	0	0	0	0	0	0	0	0	0	0	1.79475	0	0	0	0	0
ENSG00000255421	11.1076	2.78048	1.17011	9.82255	9.00373e-23	8.84389e-21	NA	NA	0	0	0	0	0	0	0	0	0	0	0	0	0	0	0	0	0.827457	0	0	0	301.648	0	0	0	0	0	0	0	0	0	0	0	0	0	0	0	0	0	0	0	0
ENSG00000264829	42.7582	2.41303	1.16564	9.81769	9.44853e-23	9.25067e-21	NA	NA	0	0	0	0	0	0	0	0	0	0	0	0	0	0	0	0	0	0	0	0	541.596	0	0	0	0	0	0	0	0	0	0	0	0	0	0	1.79475	0	0	0	0	0
ENSG00000224618	14.2325	2.70328	1.16971	9.81178	1.00186e-22	9.7771e-21	NA	NA	0	0	0	0	0	0	0	0	0	0	0	0	0	0	0	0	0	0	0	0	208.786	0	0	0	0	0	0	2.84987	0	0	0	0	0	0	0	12.5632	0	0	0	0	0
ENSG00000147488	3340.33	-5.49714	0.560962	-9.80177	1.10627e-22	1.07612e-20	ST18	9705	23853.4	4176.5	1264.94	1580.49	19952	4072.93	8173.66	8339.44	13555.9	8801.17	12741.8	8418.34	6409.16	12491.5	26386.1	8.85146	560.188	38.5027	48.8139	69.0356	0	213.996	49.0542	413.666	12.9239	31.9451	16.8224	240.814	314.673	27.8228	25.5114	101.409	66.6968	25.9596	0	0	3.09307	534.611	40.6966	0	139.338
ENSG00000242325	12.0639	2.75442	1.17	9.79468	1.18674e-22	1.15068e-20	NA	NA	0	0	0	0	0	0	0	0	0	0	0	0	0	0	0	0	0	0	0	0	76.6586	0	0	0	0	0	0	0	0	0	0	0	0	0	0	39.4844	0	0	0	0	0
ENSG00000248510	9.41184	2.83838	1.17024	9.79295	1.20721e-22	1.16677e-20	NA	NA	0	0	0	0	0	0	0	0	0	0	0	0	0	0	0	0	0	0	0	0	0	0	0	0	0	0	0	88.3461	49.9947	0	0	0	5.50708	0	0	0	0	0	0	13.3195	0
ENSG00000234193	10.6817	2.80743	1.17019	9.79157	1.22379e-22	1.17902e-20	NA	NA	0	0	0	0	0	0	0	0	0	0	0	0	0	0	0	0	0	0	0	0	66.0635	0	0	0	0	0	0	0	0	0	0	0	0	0	0	39.4844	0	0	0	0	0
ENSG00000258035	13.8274	2.7458	1.16996	9.78197	1.34564e-22	1.29228e-20	NA	NA	0	0	0	0	0	0	0	0	0	0	0	0	0	0	0	0	0	0	0	0	258.022	0	0	0	0	0	0	0	0	0	0	0	0	0	0	26.9212	0	0	0	0	0
ENSG00000210144	592.796	5.72627	0.585544	9.7775	1.40641e-22	1.34636e-20	NA	NA	52.2671	14.2612	1.18774	15.4344	22.5285	23.1486	13.4838	21.6258	31.2572	31.2695	3.00442	29.139	20.4744	15.4457	8.0265	7.96632	14.0668	1.83346	0	9.76261	2716.7	0.798493	2.88554	9.37488	12.0624	6.08478	19.9376	22.799	23.5269	21.2332	9.85669	10.8653	8.56656	44.9543	3.72191	5545.77	6.18614	8.74023	18.9546	5.54979	21.1119
ENSG00000203691	21.6144	2.56363	1.16829	9.77067	1.50455e-22	1.43575e-20	NA	NA	0	0	0	0	0	0	0	0	0	0	0	0	0	0	0	0	0	0	0	0	0.62324	0	0	0	0	0	0	0	0	0	0	0	0	0	0	71.7898	0	0	0	0	0
ENSG00000238458	13.1653	2.68785	1.16951	9.68827	3.38205e-22	3.21721e-20	NA	NA	0	0	0	0	0	0	0	0	0	0	0	0	0	0	0	0	0	0	0	0	62.9473	0	0	0	0	0	0.623051	0	0	0	0	0	0	0	0	1.79475	0	0	0	0	0
ENSG00000132975	405.247	-5.8832	0.607896	-9.67581	3.82046e-22	3.62283e-20	GPR12	2835	3018.42	2130.01	787.47	795.645	1373.05	384.997	794.321	1057.86	1958.46	2700	1033.52	1424.05	600.581	366.579	2600.59	0	0	1.83346	1.87746	0	1.24648	1.59699	1.92369	0	0	7.60597	1.2461	2.84987	0	0	3.47883	0	14.0736	1.26632	0	0	1.54654	100.513	0	2.77489	27.4454
ENSG00000074657	902.19	3.9872	0.412551	9.66413	4.28234e-22	4.04809e-20	ZNF532	55205	0	59.0822	35.6321	167.464	136.357	182.752	18.3871	71.1849	79.1199	69.7551	54.8307	48.8783	307.798	28.832	13.0431	1490.59	3102.14	463.866	1766.69	2876.48	678.709	4220.83	1592.82	227.341	1268.27	1085.37	2261.68	7962.55	4208.38	4811.88	1818.27	1789.76	4331.01	2310.4	15.5079	1066.08	612.428	58.2682	789.402	8.87966	12.6671
ENSG00000264339	12.7862	2.76696	1.17005	9.66281	4.33806e-22	4.08794e-20	NA	NA	0	0	0	0	0	0	0	0	0	0	0	0	0	0	0	0	0	0	0	0	11.8416	0	0	0	0	0	0	0	0	0	0	0	0	0	0	17.9475	0	0	0	0	0
ENSG00000166394	184.256	5.40184	0.558827	9.65389	4.73263e-22	4.44587e-20	CYB5R2	51700	0	12.2239	0	9.26066	4.74284	2.43669	0	0	0	22.8508	6.00885	0	15.0145	6.17829	1.50497	1617.16	177.076	9.16732	339.82	241.276	188.842	198.026	28.8554	0	265.372	73.0173	7.47662	3321.53	129.398	893.258	26.671	5.43265	39.7733	1330.27	82.5023	1681.68	27.8376	5.82682	20.627	0	12.6671
ENSG00000204380	27.3505	2.57803	1.16846	9.63193	5.86203e-22	5.48973e-20	PKP4-AS1	100129029	0	0	0	0	0	0	0	0	0	0	0	0	0	0	0	0	0	0	0	0	280.458	0	0	0	0	0	0	0	0	0	0	0	0	0	0	78.9688	0	0	0	0	0
ENSG00000163106	1986.04	-4.67685	0.486288	-9.6177	6.73222e-22	6.28514e-20	HPGDS	27306	1280.54	2115.75	1363.52	6899.96	764.784	590.898	845.805	3183.5	619.284	3208.73	647.453	1985.21	5831.78	827.891	8847.71	1.77029	773.672	72.4218	71.3433	32.0771	0	36.7307	175.056	154.685	0.861597	3.04239	13.0841	12.8244	38.2313	5.85743	81.7525	27.1632	17.745	22.1606	16.1283	28.7159	4.63961	3739.36	7.80483	2.21991	3515.13
ENSG00000085276	469.058	9.00069	0.819821	9.60863	7.35204e-22	6.84262e-20	MECOM	2122	2.1778	5.09329	0	0	3.55713	0	0	8.10967	0	0	0	0	0	0	1.00331	3.54058	6.61966	811.308	0	10.4599	0.62324	3.99246	3.84739	2927.3	6.03118	9.12717	10076.6	123.969	208.801	0	10.4365	45735	3359.93	13.2964	4.96254	1.79475	6.18614	0	11311.4	0	0
ENSG00000135253	526.884	4.81399	0.501042	9.6063	7.52014e-22	6.97753e-20	KCP	375616	19.6002	9.16792	64.1378	25.4668	15.4142	30.4587	12.258	14.4172	0	6.01337	1.50221	19.7393	20.4744	7.208	12.0397	63.7305	41.3728	13.751	458.099	82.9821	1994.37	51.902	4.80923	301.168	206.783	26.6209	4.98441	51.2977	70.5808	53.449	1.73942	106.238	18.3569	17.7285	22.9518	6279.82	23.198	23.3073	57.4212	250.85	12.6671
ENSG00000259552	26.4694	2.57114	1.16838	9.60336	7.73836e-22	7.15798e-20	NA	NA	0	0	0	0	0	0	0	0	0	0	0	0	0	0	0	0	0	0	0	0	418.194	0	0	0	0	0	0	0	0	0	0	0	0	0	0	75.3793	0	0	0	0	0
ENSG00000265739	18.3815	2.68871	1.16959	9.59533	8.36465e-22	7.71364e-20	NA	NA	0	0	0	0	0	0	0	0	0	0	0	0	0	0	0	0	0	0	0	0	170.145	0	0	0	0	0	0	0	0	0	0	0	0	0	0	64.6109	0	0	0	0	0
ENSG00000152192	3290.83	-6.57526	0.686532	-9.59294	8.5608e-22	7.87045e-20	POU4F1	5457	0	10.1866	963.255	13.891	9.48569	12.1835	0	7.2086	0	0	0	0	15.0145	1.02971	5.01656	14.1623	0.827457	18.3346	0	3.48664	1.24648	9.58191	29.8173	16.406	5.16958	6.84538	9.96882	8.54962	11.7635	0	17.3942	63.9845	0	9.4974	17.9892	14.358	88.1525	482.169	180.626	67.7074	4169.6
ENSG00000248334	958.473	3.74367	0.390336	9.59036	8.77802e-22	8.04563e-20	NA	NA	21.778	5.09329	14.2528	29.3254	64.0284	171.787	30.6451	0.901075	203.172	0	134.448	6.57976	580.789	27.8023	18.5613	1830.48	2160.49	443.698	2724.19	5278.08	1735.72	4332.62	568.451	1332.4	2033.37	2922.21	1517.75	192.366	2157.13	2476.96	1323.12	3626.59	4328.56	2602.92	62.0318	1900.64	126.816	297.168	1096.02	4166.22	261.787
ENSG00000210140	499.283	5.5781	0.581593	9.5885	8.93733e-22	8.16682e-20	NA	NA	26.1335	8.14926	1.18774	13.891	21.3428	19.4935	34.3225	18.0215	31.2572	32.4722	2.25332	28.199	21.8393	15.4457	5.51822	5.31088	8.27457	2.7502	0	6.97329	2194.43	2.39548	0.961847	12.8905	9.47756	6.08478	17.4454	24.2239	22.0565	16.1079	6.37786	9.65804	8.56656	39.8891	4.34222	4748.9	6.18614	10.1969	22.2995	6.10476	21.1119
ENSG00000240905	50.0362	2.41254	1.16562	9.58807	8.97511e-22	8.17657e-20	NA	NA	0	0	0	0	0	0	0	0	0	0	0	0	0	0	0	0	0	0	0	0	578.99	0	0	0	0	0	0	0	0	0	0	0	0	0	0	114.864	0	0	0	0	0
ENSG00000226438	18.4553	2.68462	1.16956	9.58766	9.01067e-22	8.18424e-20	NA	NA	0	0	0	0	0	0	0	0	0	0	0	0	0	0	0	0	0	0	0	0	122.778	0	0	0	0	0	0	0	0	0	0	0	0	0	0	114.864	0	0	0	0	0
ENSG00000254873	2130.04	8.06957	0.855147	9.58299	9.42761e-22	8.53723e-20	NA	NA	0	0	0	2.31516	0	3.65504	41.6773	0	0	0	3.00442	0	0.682479	0	1.50497	1.77029	0	0	0	1.39466	16016.7	3.19397	0	0	13.7855	1.52119	3.73831	14.2494	0	8.78614	0	1.20725	4.89518	2.53264	4.34222	19356.3	0	5.82682	1.11498	9.43464	25.3343
ENSG00000227766	504.206	5.71694	0.597083	9.57173	1.05127e-21	9.49132e-20	NA	NA	8.71118	26.4851	1.18774	4.63033	14.2285	8.52842	0	26.1312	9.76789	50.5123	12.0177	8.4597	4.77735	8.23772	3.00994	12.392	4.13728	14.6677	5.63237	39.7478	2833.87	7.18643	16.3514	48.0462	38.7718	2.28179	8.72272	5.69975	19.1156	7.32178	6.37786	4.82902	31.8187	1.26632	8.68445	7615.11	21.6515	56.8115	5.01739	11.0996	2.11119
ENSG00000233268	49.3916	2.41107	1.16559	9.54607	1.3471e-21	1.21259e-19	NA	NA	0	0	0	0	0	0	0	0	0	0	0	0	0	0	0	0	0	0	0	0	1016.51	0	0	0	0	0	0	0	0	0	0	0	0	0	0	373.307	0	0	0	0	0
ENSG00000258917	27.054	2.57143	1.16838	9.50589	1.9835e-21	1.78014e-19	NA	NA	0	0	0	0	0	0	0	0	0	0	0	0	0	0	0	0	0	0	0	0	339.666	0	0	0	0	0	0	0	0	0	0	0	0	0	0	62.8161	0	0	0	0	0
ENSG00000225616	164.798	6.99415	0.732707	9.49981	2.10279e-21	1.8816e-19	NA	NA	4.35559	1.01866	1.18774	0.771721	0	0	4.90321	2.70322	0	0	0	1.87993	0	1.02971	1.50497	0.885146	0.827457	2.7502	15.0196	0.697329	632.589	0	0	1.17186	0.861597	0.760597	0.623051	1.42494	1.47043	2.19654	0.579805	0	0	0.63316	0	44.8687	1.54654	2.91341	0.557488	0	0
ENSG00000182985	1023.57	5.39872	0.568504	9.49635	2.17369e-21	1.93928e-19	CADM1	23705	2.1778	17.3172	32.0689	60.1943	58.0998	31.677	12.258	3.6043	11.7215	0	17.2754	18.7993	285.959	4.11886	5.01656	118.61	8650.23	29.3354	5080.4	20002.2	820.808	3396.79	10235	141.795	251.586	1324.2	42.9905	39.8982	2104.19	4808.95	132.775	120.725	103.411	2518.08	8.06413	2162.67	26.2911	8.74023	7.80483	5.54979	12.6671
ENSG00000238045	817.974	6.14434	0.649075	9.46969	2.80666e-21	2.4966e-19	NA	NA	78.4006	6.11195	4.75095	19.293	16.6	20.7119	0	3.6043	15.6286	0	8.26216	0	9.5547	5.14857	5.51822	18.5881	15.7217	1.83346	0	23.7092	6099.03	0	15.3895	3.51558	33.6023	14.4513	16.8224	14.2494	35.2904	16.1079	22.0326	37.4249	21.4164	47.487	9.92508	7611.52	6.18614	85.9456	5.57488	31.6338	0
ENSG00000261480	19.2961	5.77784	0.601822	9.46434	2.95414e-21	2.62006e-19	GOLGA8M	653720	0	0	0	1.54344	0	0	0	0	0	0	0	0	2.04744	0	0	30.9801	36.4081	10.0841	67.5884	81.5875	99.0952	63.8794	2.88554	28.1246	46.5262	59.3266	93.4577	18.5242	110.282	43.9307	41.746	143.663	67.9206	8.23108	4.96254	91.5321	0	0	3.34493	0.554979	0
ENSG00000112276	198.609	6.18482	0.652815	9.45005	3.38656e-21	2.99477e-19	BVES	11149	0	17.3172	0	11.5758	18.9714	0	0	3.6043	1.95358	0	0	0	15.0145	0	0	44.2573	231.688	12.8342	7.50982	811.691	239.324	523.811	927.22	0	1645.65	1477.08	232.398	1454.86	488.184	1161.24	46.3844	8.45078	61.1897	1562.01	657.537	163.322	9.27922	8.74023	88.083	0	0
ENSG00000183631	17.107	2.66675	1.16936	9.44173	3.66686e-21	3.23316e-19	PRR32	100130613	0	0	0	0	0	0	0	0	0	0	0	0	0	0	0	8.85146	82.7457	0	73.2208	585.059	0	109.393	0	0	2422.81	0	0	0	2.94087	198.42	0	0	0	0	0	0	0	0	0	0	0
ENSG00000116985	229.743	3.98459	0.422505	9.42757	4.19697e-21	3.68978e-19	BMP8B	656	26.1335	26.4851	77.2029	4.63033	30.8285	4.87338	0	18.0215	3.90716	2.40535	41.3108	0	108.514	10.2971	5.51822	2163.3	203.554	174.179	90.1179	859.109	827.04	332.173	2395.96	180.466	921.047	228.94	142.056	227.99	444.071	427.592	269.03	10.2617	88.7251	1420.81	35.3581	549.192	6.18614	42.2444	52.9613	8.87966	8.44475
ENSG00000254369	456.456	6.40904	0.680103	9.42453	4.3203e-21	3.78717e-19	HOXA-AS3	100133311	0	0	40.3831	0	0	2.43669	0	0	0	0	11.2666	0	0	5.14857	0	926.748	182.041	11.0008	352.962	140.163	331.564	277.875	65.4056	230.856	1127.83	11.409	83.4889	62.6972	552.883	103.969	54.5017	153.925	298.606	96.2403	37.8394	5113.23	95.8852	2.91341	26.2019	0	14.7783
ENSG00000225475	243.894	5.54061	0.587946	9.41535	4.71493e-21	4.12113e-19	NA	NA	21.778	4.07463	3.56321	3.08689	4.74284	8.52842	6.12902	4.50537	12.6983	26.4588	3.00442	16.9194	2.04744	6.17829	13.0431	7.96632	4.96474	4.58366	11.2647	2.09199	1115.6	6.38794	2.88554	4.68744	4.30798	5.32418	1.2461	8.54962	5.88173	2.92871	3.47883	0.603627	1.83569	20.2611	5.58286	2841.08	3.09307	13.1103	2.78744	0.554979	14.7783
ENSG00000254429	120.038	2.22364	1.16041	9.39682	5.62371e-21	4.90124e-19	NA	NA	0	0	0	0	0	0	0	0	0	0	0	0	0	0	0	0	0	0	0	0	2396.98	0	0	0	0	0	0	0	0	0	0	0	0	0	0	448.687	0	0	0	0	0
ENSG00000108515	1370.63	3.44546	0.366669	9.39645	5.64357e-21	4.90438e-19	ENO3	2027	476.937	183.358	296.934	187.528	158.885	160.822	91.9353	329.793	175.822	319.911	93.8882	292.33	324.177	132.833	170.061	327.504	1329.72	111.841	826.081	506.261	9826.63	781.724	287.592	637.492	493.695	698.228	348.286	394.707	739.628	773.913	341.505	201.612	636.373	600.235	874.648	14783.3	270.644	407.877	293.238	579.398	111.893
ENSG00000262831	897.688	8.3701	0.9201	9.35683	8.21675e-21	7.12001e-19	NA	NA	0	0	0	0	1.18571	4.87338	7.35482	0.901075	0	0	1.50221	0	1.36496	0	0	0	3.30983	0	0	2.09199	8240.48	2.39548	0	0	1.72319	2.28179	1.86915	0	0	0	3.47883	0	1.22379	13.2964	1.86095	6610.05	0	0	2.78744	0	0
ENSG00000261377	1583.86	4.28202	0.462211	9.26415	1.96636e-20	1.69901e-18	NA	NA	98.0008	254.664	5.93869	5.40205	183.785	28.022	110.322	146.875	140.658	299.466	126.937	368.467	102.372	2.05943	391.292	3999.09	4932.47	112.758	11570.8	3745.35	7810.45	7070.65	667.522	1497.64	5015.35	5728.06	4539.55	91.1959	6115.53	8829.34	2046.13	5103.07	1929.31	2619.38	17.3689	5570.89	37.1169	1382.41	91.9855	360.736	171.006
ENSG00000243227	22.0872	2.63681	1.16913	9.2486	2.27442e-20	1.95958e-18	NA	NA	0	0	0	0	0	0	0	0	0	0	0	0	0	0	0	0	0	0	0	0	356.493	0	0	0	0	0	0	0	0	0	0	0	0	0	0	82.5583	0	0	0	0	0
ENSG00000247473	23.2631	2.61606	1.16892	9.24762	2.29552e-20	1.97212e-18	CARS-AS1	100852407	0	0	0	0	0	0	0	0	0	0	0	0	0	0	0	0	0	0	0	0	129.011	0	0	0	0	0	0	0	0	0	0	0	0	0	0	120.248	0	0	0	0	0
ENSG00000259661	400.598	6.96697	0.755934	9.21626	3.07645e-20	2.63552e-18	NA	NA	0	0	0	0	7.11427	6.09173	0	5.40645	0.976789	0	0	0	8.87222	10.2971	1.00331	3.54058	4.13728	1.83346	0	2.78932	1699.58	4.79096	0	21.0935	5.16958	2.28179	0.623051	0	5.88173	4.39307	2.89903	5.43265	7.34277	1.26632	0.620318	3641.54	1.54654	8.74023	22.857	0	0
ENSG00000081985	505.213	4.85243	0.527064	9.20438	3.43656e-20	2.93568e-18	IL12RB2	3595	0	103.903	4.75095	48.6184	92.4855	7.31008	0	21.6258	16.6054	0	20.2799	0	117.386	0	24.5812	12.392	24.8237	312.606	18.7746	6785.71	2021.17	19.9623	91.3754	83.202	26.7095	21.2967	6109.02	34.1985	23.5269	4.39307	61.4593	4037.06	4368.34	2558.6	39.08	139.99	40.2099	1.4567	1097.69	39.9585	31.6678
ENSG00000249758	1125.69	8.30709	0.954238	9.18452	4.13363e-20	3.52117e-18	NA	NA	0	2.03732	0	0	8.29998	0	0	0	0	0	0	0	0	0	1.00331	0	0	0	0	0	6051.66	0	0	0	0	0.760597	1.86915	2.84987	1.47043	0	0.579805	1.20725	1.22379	0	5.58286	7536.14	1.54654	2.91341	1.11498	1.66494	0
ENSG00000258232	516.294	8.16189	0.997334	9.17807	4.38899e-20	3.72817e-18	NA	NA	0	0	0	0.771721	0	0	0	0	0.976789	0	0	0	0	0	1.50497	0	0.827457	0	0	0	3212.18	0	0	0	5.16958	0.760597	1.2461	0	4.4113	0	0.579805	1.20725	0	3.79896	0.620318	1681.68	0	0	0	0	0
ENSG00000234106	293.197	4.84569	0.527896	9.17553	4.49352e-20	3.80624e-18	NA	NA	30.4891	3.05597	11.8774	11.5758	7.11427	12.1835	9.80643	22.5269	15.6286	14.4321	19.5288	9.39966	4.77735	11.3269	13.5447	20.3584	10.7569	18.3346	43.1815	10.4599	1527.56	22.3578	18.2751	1.17186	8.61597	12.1696	7.47662	15.6743	27.9382	15.3757	4.63844	5.43265	18.9688	10.7637	26.6737	2162.67	21.6515	16.0238	15.6097	17.7593	10.5559
ENSG00000236338	558.443	8.07542	0.891101	9.17485	4.52212e-20	3.81974e-18	NA	NA	0	0	0	0.771721	0	1.21835	0	0	0.976789	0	1.50221	0	0	5.14857	0	0	2.48237	1.83346	7.50982	0.697329	4881.22	0.798493	0.961847	0	0	1.52119	0	0	0	0.732178	3.47883	0.603627	0	1.89948	0	5832.92	0	0	0	1.10996	0
ENSG00000233144	131.18	2.20514	1.15977	9.14881	5.7563e-20	4.84864e-18	NA	NA	0	0	0	0	0	0	0	0	0	0	0	0	0	0	0	0	0	0	0	0	650.04	0	0	0	0	0	0	0	0	0	0	0	0	0	0	489.966	0	0	0	0	0
ENSG00000254835	19.3509	2.64138	1.16919	9.14641	5.88575e-20	4.94386e-18	NA	NA	0	0	0	0	0	0	0	0	0	0	0	0	0	0	0	0	0	0	0	0	9.97185	0	0	0	0	0	0	0	0	0	0	0	0	0	0	68.2004	0	0	0	0	0
ENSG00000109158	273.972	7.64934	0.839511	9.11791	7.6589e-20	6.41539e-18	GABRA4	2557	0	2.03732	0	0	0	0	0	0	0	0	3.00442	0.939966	0	0	0	654.123	1588.72	0	369.859	983.931	11.8416	2583.92	175.056	0	114.592	2.28179	59.1899	9299.14	83.8147	31.4837	28.9903	15.6943	605.167	116.501	0	111.274	13.9188	2.91341	0	0	0
ENSG00000257342	527.36	7.18637	0.793191	9.08192	1.06677e-19	8.91089e-18	NA	NA	4.35559	0	13.0651	0	9.48569	0	0	0	0	0	3.00442	0	6.14231	8.23772	3.51159	0	1.65491	0.916732	0	3.48664	5159.18	0.798493	0.961847	5.8593	0	4.56358	8.09967	0	27.9382	0	1.73942	10.2617	7.34277	1.89948	0	7484.09	10.8258	0	0	16.0944	2.11119
ENSG00000145916	1850.43	3.16977	0.349207	9.07692	1.11691e-19	9.30397e-18	RMND5B	64777	124.134	98.8098	656.819	382.774	493.256	384.997	102.968	481.174	147.495	549.622	126.186	190.813	1061.94	56.6343	156.015	959.498	827.457	1165.17	484.384	1442.08	12134.5	1072.38	2004.49	1480.06	2716.61	518.727	609.344	722.443	766.096	2894.3	2603.32	880.692	1731.06	2478.82	955.91	8420.95	1422.81	428.271	1238.18	158.724	804.362
ENSG00000228462	199.954	7.37095	0.809963	9.06502	1.24577e-19	1.03488e-17	NA	NA	0	1.01866	1.18774	0.771721	0	0	2.45161	0	0	2.40535	0.751106	3.75987	0.682479	0	3.00994	0.885146	0	0	0	0	624.487	0	0	0	0.861597	0.760597	0	5.69975	1.47043	0.732178	0.579805	0	0.611897	1.89948	2.48127	2769.29	1.54654	1.4567	0.557488	0	2.11119
ENSG00000230453	434.603	6.45847	0.713904	9.05294	1.3917e-19	1.15294e-17	ANKRD18B	441459	0	4.07463	0	0	2.37142	4.87338	0	0	0	0	1.50221	0	0	0	2.00662	3.54058	21.5139	22.0016	0	66.9436	24.9296	3.99246	18.2751	9.37488	2535.68	9.88776	4092.82	213.741	323.495	4464.82	24.3518	7743.94	4053.82	60.1502	97.3899	16.1527	126.816	0	0	916.27	2.11119
ENSG00000180071	827.175	5.08846	0.562709	9.04268	1.52879e-19	1.26303e-17	ANKRD18A	253650	54.4449	2.03732	1.18774	15.4344	264.414	35.332	2.45161	36.043	11.7215	0	12.0177	2.8199	25.2517	20.5943	16.053	20.3584	3.30983	124.676	93.8728	7.67062	319.722	11.1789	1.92369	92.5769	1426.8	1256.51	4948.9	52.7227	72.0512	99.5763	4771.8	117.707	6478.16	70.2807	93.668	236.906	27.8376	55.3548	151.637	4.99481	12.6671
ENSG00000157734	2478.57	5.13791	0.568485	9.03977	1.57001e-19	1.29354e-17	SNX22	79856	6.53339	28.5224	87.8926	116.53	422.113	15.8385	22.0645	100.019	13.675	107.038	3.00442	48.8783	509.129	6.17829	50.1656	147.819	9.10203	910.315	26.2844	81.5875	22098.2	44.7156	99.0702	610.539	80.9901	206.882	44.8597	91.1959	185.275	29.2871	361.798	247.487	48.3399	51.2859	351.1	24839.3	875.339	26.2207	124.877	4.43983	48.5573
ENSG00000112414	1333.93	7.75875	0.875019	9.0188	1.90156e-19	1.56244e-17	ADGRG6	57211	0	23.4291	0	4.63033	4.74284	2.43669	0	0	0	0	0	0	6.82479	0	0	0	3.30983	44.9199	0	13.2493	1.24648	0	4.80923	7038.19	6.89277	3.04239	10267.3	119.695	51.4652	5.85743	11.5961	41605.6	20176.7	0	0	59.2266	34.0238	0	1970.72	36.6286	0
ENSG00000262413	317.563	5.71322	0.635636	8.98359	2.62072e-19	2.14749e-17	NA	NA	2.1778	0	60.5746	8.48893	3.55713	8.52842	14.7096	0	16.6054	43.2963	5.25774	1.87993	4.77735	3.08914	2.50828	7.96632	5.7922	7.33386	16.8971	5.57863	2228.71	9.58191	1.92369	14.0623	6.89277	9.88776	1.86915	11.3995	7.35216	1.46436	2.89903	0	9.79036	26.5927	5.58286	5181.43	6.18614	13.1103	15.6097	6.10476	0
ENSG00000260453	228.475	7.6129	0.847901	8.97246	2.89954e-19	2.36953e-17	NA	NA	0	0	0	0	1.18571	2.43669	0	0	0	9.62139	0	0	0	3.08914	0	2.65544	0	1.83346	0	3.48664	1030.22	0.798493	0	0	0	2.28179	1.2461	8.54962	2.94087	2.19654	0	1.81088	6.11897	1.89948	6.20318	2986.46	0	0	3.34493	0	0
ENSG00000236986	114.783	7.50727	0.840941	8.94579	3.69301e-19	3.0098e-17	NA	NA	0	0	0	0	0	0	0	0	0	0	0	0	3.41239	1.02971	0	3.54058	7.44711	0.916732	0	0	1503.88	4.79096	0	0	4.30798	0	0.623051	2.84987	8.8226	5.85743	0.579805	2.41451	0	0	0	452.276	0	0	0.557488	8.87966	0
ENSG00000257181	538.083	7.16944	0.80799	8.90896	5.15147e-19	4.18713e-17	NA	NA	2.1778	0	0	0	0	6.09173	0	0	0	0	0.751106	1.87993	8.18974	0	0.501656	15.9326	3.30983	7.33386	101.383	16.7359	3508.22	0	0.961847	7.03116	18.9551	10.6484	1.2461	27.0738	17.6452	8.05396	0.579805	0	7.34277	0	24.8127	2627.51	0	0	13.3797	0	0
ENSG00000210196	442.966	4.74017	0.533759	8.87893	6.75072e-19	5.47226e-17	NA	NA	17.4224	32.597	1.18774	13.1193	36.757	95.031	53.9354	41.4494	30.2805	2.40535	18.7776	69.5575	27.9816	30.8914	7.52484	3.54058	20.6864	67.8382	18.7746	9.76261	6271.04	13.5744	41.3594	64.4523	18.9551	14.4513	18.6915	24.2239	36.7608	5.12525	7.53747	6.6399	20.8045	36.7233	1.86095	3381.3	18.5584	26.2207	21.742	23.8641	19.0007
ENSG00000108239	472.863	4.25976	0.48022	8.86917	7.3691e-19	5.95752e-17	TBC1D12	23232	56.6227	0	57.0114	40.9012	73.5141	75.5375	0	41.4494	28.3269	0	29.2931	39.4786	50.5034	26.7726	7.52484	4058.4	4479.02	788.389	946.238	2461.57	655.026	2807.5	226.034	208.591	294.666	646.508	26.1682	688.244	999.894	1721.35	199.453	286.723	56.2946	1518.95	14.2673	1236.58	115.99	0	588.149	621.021	0
ENSG00000225920	11.7787	2.81362	1.17019	8.86165	7.8837e-19	6.3565e-17	NA	NA	0	0	0	0	0	0	0	0	0	0	0	0	0	0	0	0	0	0	0	0	89.1234	0	0	0	0	0	0	0	0	0	0	0	0	0	0	25.1264	0	0	0	0	0
ENSG00000134569	518.756	-3.84511	0.434198	-8.85504	8.36525e-19	6.72677e-17	LRP4	4038	2609	2890.95	684.137	229.201	870.312	1776.35	558.966	1024.52	3526.21	725.212	2555.26	640.117	621.738	919.535	333.601	10.6218	34.7532	14.6677	0	15.3412	2.49296	7.98493	3.84739	148.826	10.3392	4.56358	14.9532	112.57	48.5243	87.8614	39.4267	84.5078	8.56656	1.89948	29.1549	19.7422	75.7803	81.5755	1.11498	20.5342	86.5587
ENSG00000165837	11.7709	2.79759	1.17016	8.84019	9.55567e-19	7.6636e-17	ERICH6B	220081	0	0	0	0	0	0	0	0	0	0	0	0	0	0	0	0	0	0	0	0	61.7008	0	0	0	0	0	0	0	0	0	0	0	0	0	0	35.8949	0	0	0	0	0
ENSG00000224281	880.062	4.09642	0.46365	8.83472	1.00349e-18	8.02656e-17	SLC25A5-AS1	100303728	119.779	149.743	55.8237	82.5742	78.2569	91.376	122.58	78.3935	81.0735	232.116	96.8926	78.0172	79.1675	53.5452	108.859	106.218	55.4396	27.502	407.408	92.7448	6557.11	97.4161	84.6425	29.2965	180.935	44.1146	69.7818	95.4708	17.6452	192.563	258.593	64.5881	129.722	162.089	123.443	8415.56	71.1407	72.8352	89.198	44.9533	80.2251
ENSG00000253356	228.647	6.57724	0.743603	8.82718	1.07346e-18	8.56352e-17	NA	NA	0	0	0	0	3.55713	7.31008	0	3.6043	0	0	1.50221	0	4.77735	2.05943	0.501656	0	0.827457	2.7502	1.87746	0	1918.96	0.798493	0	2.34372	2.58479	0.760597	1.86915	31.3486	92.6373	0	0.579805	2.41451	3.05949	0.63316	0	1882.69	0	0	3.34493	6.65974	0
ENSG00000224186	815.763	7.65732	0.882418	8.80728	1.28222e-18	1.0202e-16	NA	NA	0	1.01866	0	0	2.37142	8.52842	0	0	0	0	0.751106	0	0	1.02971	2.00662	0.885146	0	1.83346	0	2.78932	6348.33	0	1.92369	0	0	1.52119	0.623051	21.3741	47.0539	0	0	1.20725	9.17846	3.79896	3.10159	7904.06	20.105	0	0	0	0
ENSG00000104055	964.932	4.69895	0.533751	8.80406	1.31955e-18	1.04714e-16	TGM5	9333	30.4891	33.6157	4.75095	1.54344	11.8571	23.1486	0	0	0	9.62139	4.50663	1.87993	0.682479	7.208	20.5679	252.267	7875.74	11.0008	11756.6	2780.25	682.448	7659.94	1455.27	548.43	469.57	327.057	61.059	816.489	5134.75	5500.12	1038.43	18.7125	3292.01	1548.71	44.0426	150.759	91.2456	8.74023	178.396	52.723	48.5573
ENSG00000196586	718.455	5.2062	0.592169	8.79161	1.47433e-18	1.16689e-16	MYO6	4646	0	1.01866	0	23.1516	29.6428	42.6421	0	0	22.4661	0	27.0398	7.51973	37.5363	7.208	5.51822	8.85146	1717.8	0	13.1422	70.4302	354.001	362.516	149.086	52.7337	27.5711	1124.92	57.3207	316.336	163.218	54.1812	27.8306	113.482	146.855	6727.32	18.6095	1532.71	21.6515	0	4221.3	16623.3	12.6671
ENSG00000232220	669.467	7.55407	1.03087	8.77483	1.71156e-18	1.3511e-16	NA	NA	0	0	0	0.771721	0	0	2.45161	0	0	0	0	0	0	0	0.501656	1.77029	1.65491	3.66693	0	1.39466	8547.12	0	0	0	0	0	0	8.54962	2.94087	0.732178	0	0	0	0	0	8568.12	0	0	0	0	0
ENSG00000227950	9.18694	2.26194	1.16194	8.7583	1.98217e-18	1.56064e-16	NA	NA	0	0	0	0	0	0	0	0	0	0	0	0	0	0	0	0	0	0	0	0	120.285	0	0	0	0	0	0	0	0	0	0	0	0	0	0	0	0	0	0	0	0
ENSG00000227321	15.8883	2.12852	1.15702	8.75742	1.99777e-18	1.56882e-16	NA	NA	0	0	0	0	0	0	0	0	0	0	0	0	0	0	0	0	0	0	0	0	233.092	0	0	0	0	0	0	0	0	0	0	0	0	0	0	0	0	0	0	0	0
ENSG00000247373	511.435	4.50212	0.514633	8.74705	2.18993e-18	1.71526e-16	NA	NA	34.8447	48.8956	78.3907	14.6627	86.5569	42.6421	0	18.9226	75.2127	63.7417	13.5199	14.0995	37.5363	21.624	47.6573	12.392	31.4434	15.5844	37.5491	32.0771	3482.67	11.9774	11.5422	39.8432	28.4327	32.7057	23.676	220.865	269.089	31.4837	39.4267	26.5596	143.184	2.53264	42.1816	2173.44	30.9307	93.2291	65.7835	73.2572	6.33356
ENSG00000254680	14.504	2.13802	1.15743	8.73241	2.49305e-18	1.94762e-16	NA	NA	0	0	0	0	0	0	0	0	0	0	0	0	0	0	0	0	0	0	0	0	0	0	0	0	0	0	0	0	0	0	0	0	0	0	0	105.89	0	0	0	0	0
ENSG00000226148	18.1965	2.08033	1.15493	8.72089	2.76022e-18	2.15076e-16	NA	NA	0	0	0	0	0	0	0	0	0	0	0	0	0	0	0	0	0	0	0	0	10.5951	0	0	0	0	0	0	0	0	0	0	0	0	0	0	0	0	0	0	0	0
ENSG00000249690	7.90036	2.27998	1.16254	8.72023	2.77644e-18	2.15782e-16	LOC729558	729558	0	0	0	0	0	0	0	0	0	0	0	0	0	0	0	0	0	0	0	0	210.032	0	0	0	0	0	0	0	0	0	0	0	0	0	0	104.095	0	0	0	0	0
ENSG00000121104	7565.83	-1.83946	0.211072	-8.71485	2.91137e-18	2.25688e-16	FAM117A	81558	11812.4	11436.5	9089.75	6937.77	8097.22	5134.11	13110	8781.87	5444.62	14337.1	7840.04	7141.86	11372.1	4656.37	10226.8	2239.42	3443.05	7077.17	3505.21	2983.87	1771.87	867.163	4382.17	6161.64	4696.56	1989.72	931.462	1735.57	1574.83	3578.16	7087.54	3239.06	8461.93	1639.25	3530.85	1399.9	21974.7	5925.88	3079	2658.9	12270.2
ENSG00000233098	355.382	7.58881	0.745153	8.70734	3.11087e-18	2.40534e-16	LOC339260	339260	0	0	0	16.2061	5.92856	0	0	9.01075	0	0	0	0	26.6167	1.02971	0	0	4.96474	0	1753.54	93.4421	140.229	0.798493	8.65662	0	526.435	5.32418	3.73831	21.3741	138.221	956.225	2.89903	9216.79	30427.2	7494.08	0	236.906	4.63961	0	1.11498	13.3195	16.8895
ENSG00000247228	96.9907	6.86541	1.04705	8.70261	3.24332e-18	2.50134e-16	LOC400541	400541	0	0	0	0	0	0	0	0	0	0	0	0	0	0	0	0	0	0	0	0	1237.13	0	1.92369	0	0	0	0	48.4478	66.1695	1.46436	0	0	4.28328	0	0	522.271	0	0	0	1.66494	0
ENSG00000218757	12.6229	2.15489	1.15813	8.69954	3.33235e-18	2.56344e-16	NA	NA	0	0	0	0	0	0	0	0	0	0	0	0	0	0	0	0	0	0	0	0	46.1198	0	0	0	0	0	0	0	0	0	0	0	0	0	0	0	0	0	0	0	0
ENSG00000099974	479.516	5.02152	0.580338	8.65147	5.0839e-18	3.90089e-16	DDTL	100037417	30.4891	46.8583	28.5057	28.5537	17.7857	1.21835	3.67741	16.2193	0	10.8241	38.3064	31.9589	0.682479	0	46.654	27.4395	10.7569	63.2545	41.304	16.7359	1771.87	0.798493	25.9699	0	18.9551	26.6209	61.059	2.84987	63.2286	44.6629	108.424	32.5959	0.611897	12.03	29.1549	11254.9	51.0357	7.28352	14.4947	2.21991	33.779
ENSG00000221792	1077.15	7.84877	0.992256	8.63977	5.63269e-18	4.31101e-16	MIR1282	100302254	0	0	9.5019	0	0	0	0	0	1.95358	0	0	0	0	0	0	5.31088	0.827457	0	7.50982	0.697329	7978.72	0	2.88554	0	0	0	0.623051	0	0	1.46436	0	0	0	1.89948	0	13013.7	1.54654	0	0	0.554979	2.11119
ENSG00000172236	27052.6	-2.6308	0.523627	-8.62933	6.17143e-18	4.71138e-16	TPSAB1	7177	49240	65287.8	77991.6	16176.8	15052.6	36443.2	347588	83795.4	24876.9	110377	64380.3	29471.7	14785.9	72516.6	10731.4	13.2772	97.6399	321.773	613.928	94.8367	94.7325	316.203	4901.57	678.507	78.4053	780.373	157.632	2096.08	635.227	74.6822	1816.53	77.2643	15233.2	4579.64	4.34222	1.79475	6483.08	16728.8	212.403	33.2987	54.8909
ENSG00000261064	180.62	2.72239	0.315779	8.62035	6.67521e-18	5.08311e-16	NA	NA	23.9558	32.597	112.835	12.3475	75.8855	28.022	14.7096	50.4602	24.4197	56.5257	38.3064	45.1184	43.6786	26.7726	22.5745	83.2037	800.151	23.835	341.697	117.151	372.698	234.757	58.6727	182.81	395.473	88.9899	46.1058	121.12	176.452	93.7188	184.958	91.1477	259.445	55.7181	80.021	2763.91	49.4892	116.536	102.02	118.765	40.1126
ENSG00000054690	101.401	4.28182	0.496312	8.61848	6.78487e-18	5.1536e-16	PLEKHH1	57475	0	18.3358	20.1915	0	29.6428	3.65504	12.258	21.6258	1.95358	0	1.50221	0.939966	30.0291	2.05943	0.501656	63.7305	62.0593	18.3346	0	112.967	818.938	106.2	25.008	21.0935	244.693	11.409	23.0529	44.173	696.985	260.656	16.8143	18.7125	163.989	64.5823	18.6095	341.002	23.198	0	6.68985	37.1836	0
ENSG00000167971	469.924	5.82525	0.677385	8.60148	7.86963e-18	5.96253e-16	CASKIN1	57524	0	6.11195	0	0	8.29998	8.52842	15.9354	10.8129	6.83752	0	3.00442	7.51973	10.2372	5.14857	3.51159	3.54058	8.27457	3.66693	0	8.36795	4658.72	12.7759	0	65.6241	0	7.60597	18.6915	0	20.5861	75.4144	0	9.05441	14.6855	2.53264	0	4745.31	18.5584	0	14.4947	14.9844	0
ENSG00000116176	30.2279	-5.31346	0.61395	-8.57633	9.79484e-18	7.40259e-16	TPSG1	25823	156.801	80.474	64.1378	17.7496	2.37142	29.2403	90.7095	113.535	0.976789	105.835	16.5243	7.51973	49.1385	32.9509	21.0696	0	0	0	0	0	4.36268	0	8.65662	0	10.3392	0	0	0	0	0	3.47883	0	0	0	0	0	0	0	0	0	0
ENSG00000230856	42.2576	7.45679	0.86132	8.57413	9.98352e-18	7.52633e-16	NA	NA	0	0	0	0	0	0	0	0	0	0	0	0	0	0	0	42.487	12.4119	0	304.148	404.451	3.73944	112.587	0	107.811	197.306	42.5934	377.569	0	152.925	215.993	0	412.881	76.4872	44.9543	0	0	0	0	95.8879	2.21991	0
ENSG00000152208	10.6016	2.1412	1.1575	8.57129	1.02335e-17	7.69558e-16	GRID2	2895	0	0	0	0	0	0	0	0	0	0	0	0	0	0	0	0	0	0	0	0	0	0	0	0	0	0	0	96.8957	57.3469	0	0	0	1.22379	0	0	0	0	0	0	12.7645	0
ENSG00000130528	77.6091	7.20386	0.863629	8.55357	1.19336e-17	8.95167e-16	HRC	3270	0	0	0	0	0	0	0	0	0	0	0	0	0	0	0	42.487	986.329	0	743.473	101.113	0.62324	1428.5	0	28.1246	142.163	2.28179	0	0	141.162	169.133	11.0163	0	12.2379	900.986	16.1283	10.7685	0	0	0	0	0
ENSG00000077616	53.7309	7.3651	0.852412	8.53828	1.36231e-17	1.01723e-15	NAALAD2	10003	0	0	0	0	0	0	0	0	0	0	0	0	0	0	0	5.31088	0	3.66693	0	0	220.004	0	0	45.7025	3.44639	1.52119	0	76.9466	107.342	0	1.73942	7.24353	2.44759	10.7637	0	21.537	0	0	0	353.521	0
ENSG00000259657	82.4271	6.52011	0.759154	8.53824	1.36283e-17	1.01723e-15	NA	NA	0	0	0	0	1.18571	0	0	0	0.976789	4.8107	0	0	0	2.05943	0	0.885146	3.30983	0.916732	1.87746	0.697329	709.871	1.59699	0	0	0	0.760597	1.2461	14.2494	16.1748	4.39307	0	0.603627	1.83569	0.63316	2.48127	678.414	0	1.4567	4.4599	0.554979	6.33356
ENSG00000147570	442.901	5.09124	0.597023	8.52758	1.49439e-17	1.11267e-15	DNAJC5B	85479	26.1335	24.4478	90.268	8.48893	22.5285	7.31008	25.7419	5.40645	10.7447	0	12.7688	11.2796	11.6021	1.02971	8.0265	625.798	1361.99	34.8358	16102.9	1933	0.62324	1686.42	3031.74	35.1558	63.7581	168.853	24.9221	186.667	286.734	437.843	104.945	6.03627	93.6203	55.0849	374.672	168.706	26.2911	176.261	12.2647	0	12.6671
ENSG00000259357	471.21	7.70062	0.919902	8.52512	1.52655e-17	1.13382e-15	NA	NA	0	0	0	0	3.55713	0	0	2.70322	0	0	0	0	2.04744	0	1.50497	2.65544	4.13728	0	0	0	4179.45	0	0	0	0	0	0.623051	7.12468	0	0	6.37786	0	6.11897	4.43212	0	4779.41	0	0	21.742	0	0
ENSG00000267538	570.086	7.56321	0.903627	8.52333	1.55031e-17	1.14864e-15	NA	NA	15.2446	0	0	0	2.37142	2.43669	0	0	0	0	0	0.939966	0	0	4.01325	0	0.827457	2.7502	0	0	1285.74	3.99246	1.92369	0	2.58479	2.28179	1.2461	0	0	0	6.37786	0	13.4617	4.43212	7.44381	1629.63	0	2.91341	0	0	0
ENSG00000233559	163.069	4.66756	0.547236	8.52233	1.56375e-17	1.15576e-15	NA	NA	17.4224	8.14926	23.7547	20.0648	18.9714	21.9302	0	18.9226	0.976789	2.40535	14.271	6.57976	11.6021	28.832	14.0464	93.8255	32.2708	26.5852	65.711	92.7448	969.139	29.5442	3.84739	28.1246	16.3703	15.9725	5.60746	45.598	20.5861	5.85743	20.873	6.03627	4.28328	6.96476	0	139.99	3.09307	0	44.599	2.21991	14.7783
ENSG00000225339	1772.83	4.86487	0.572001	8.50642	1.79392e-17	1.32263e-15	NA	NA	0	25.4664	76.0152	34.7275	66.3998	225.394	35.5483	66.6795	88.8878	0	81.1194	102.456	49.8209	342.895	112.371	23.8989	9.10203	63.2545	65.711	24.4065	14649.9	18.3653	7.69477	253.122	42.2182	110.287	35.5139	404.682	821.972	8.78614	21.4528	176.863	203.15	21.5274	74.4381	8076.36	136.095	20.3939	169.476	90.4615	35.8902
ENSG00000238340	19.7595	6.4954	0.759398	8.49983	1.89865e-17	1.39644e-15	NA	NA	0	0	0	0	0	0	0	0	0	0	0	0	0	0	0	30.9801	82.7457	0	170.849	56.4836	3.73944	196.429	0.961847	8.20302	39.6334	258.603	47.975	0	91.1668	38.0733	30.7297	57.3446	55.0708	25.9596	0	1.79475	0	0	0.557488	18.3143	0
ENSG00000267532	1109.42	7.19835	0.863899	8.44589	3.01748e-17	2.21392e-15	MIR497HG	100506755	32.6669	14.2612	0	4.63033	22.5285	7.31008	2.45161	0.901075	0	0	0	0	4.77735	6.17829	0.501656	0.885146	1.65491	0	0	6.27596	10004.9	0	0	0	0	1.52119	1.2461	0	0	1.46436	2.31922	1.20725	1.22379	2.53264	0	6841.57	0	0	0.557488	3.32987	0
ENSG00000110195	23.4327	1.89574	1.14496	8.44214	3.11583e-17	2.28053e-15	FOLR1	2348	0	0	0	0	0	0	0	0	0	0	0	0	0	0	0	0	0	0	0	0	0	0	0	0	0	0	0	0	0	0	0	0	0	0	0	3.58949	0	0	0	462.852	0
ENSG00000183230	53.3747	3.16022	0.698474	8.43754	3.24091e-17	2.36634e-15	CTNNA3	29119	0	0	0	0	0	0	0	0	0	0	0.751106	1.87993	1.36496	0	0	1.77029	91.0203	0	11.2647	48.813	0	138.938	48.0923	0	30.1559	29.6633	5.60746	108.295	77.9329	20.501	134.515	7.84716	11.6261	24.6932	4.96254	14.358	0	0	3.34493	588.277	0
ENSG00000229893	228.176	5.95011	0.706001	8.42409	3.6357e-17	2.64818e-15	NA	NA	0	4.07463	0	13.891	0	10.9651	0	9.01075	1.95358	4.8107	0	2.8199	4.09487	0	2.00662	7.96632	0	12.8342	5.63237	2.78932	1523.2	0.798493	0.961847	5.8593	3.44639	3.04239	0	18.5242	26.4678	20.501	9.27688	4.22539	7.34277	2.53264	0	1225.81	6.18614	0	5.57488	8.87966	27.4454
ENSG00000112309	608.726	7.73529	0.98883	8.40742	4.19144e-17	3.04561e-15	B3GAT2	135152	6.53339	0	0	0.771721	0	0	0	0	0	0	0	0	0	0	0	0	0.827457	0.916732	0	0	1532.55	0	0	0	0	1.52119	0	0	4.4113	0	0	20.5233	0	1.89948	0	4370.21	0	0	2.22995	8804.73	0
ENSG00000204531	103.275	6.30012	0.747231	8.38537	5.05644e-17	3.66531e-15	POU5F1	5460	10.889	0	0	0	1.18571	0	0	0	0	0	0	3.75987	1.36496	2.05943	0	0.885146	2.48237	0	18.7746	0	1104.38	3.19397	0	1.17186	0	2.28179	8.09967	15.6743	2.94087	0	4.63844	7.24353	14.0736	0.63316	7.44381	563.55	0	0	1.67246	0.554979	0
ENSG00000204792	27.4579	5.42143	0.646628	8.38487	5.07802e-17	3.67213e-15	LINC01291	102724515	13.0668	0	0	1.54344	0	0	0	0	0	0	0	1.87993	0	0	1.00331	33.6356	1.65491	37.586	56.3237	6.97329	162.042	5.58945	18.2751	10.5467	110.284	3.04239	0.623051	7.12468	1.47043	0.732178	2.89903	0	0	3.79896	15.5079	375.102	3.09307	0	3.34493	1.66494	0
ENSG00000103740	307.624	4.11061	0.490537	8.37858	5.35693e-17	3.86455e-15	ACSBG1	23205	82.7562	33.6157	0	38.5861	113.828	13.4018	17.1613	28.8344	17.5822	61.3364	12.7688	12.2196	34.1239	2.05943	37.6242	38.9464	11.5844	253.935	84.4855	36.2611	3643.46	17.5668	60.5963	229.684	101.668	2.28179	94.7038	195.216	177.922	34.4124	36.5277	48.2902	64.2492	75.346	30.3956	2806.98	95.8852	34.9609	16.7246	95.4563	90.7811
ENSG00000267165	262.758	7.17418	0.859222	8.37815	5.37679e-17	3.86962e-15	NA	NA	0	0	0	0.771721	2.37142	9.74677	0	6.30752	0	0	0.751106	0.939966	2.04744	2.05943	1.00331	0	0	5.50039	1.87746	2.78932	2181.34	2.39548	0	5.8593	0	0	0.623051	2.84987	0	0	0	0.603627	7.34277	0	0.620318	4196.12	0	1.4567	1.11498	1.66494	2.11119
ENSG00000244513	128.907	6.29518	0.748191	8.37732	5.41483e-17	3.88772e-15	NA	NA	0	4.07463	1.18774	2.31516	0	2.43669	0	13.5161	0	2.40535	0	5.6398	0.682479	6.17829	4.01325	0	0.827457	1.83346	0	2.09199	731.684	3.19397	0	0	30.1559	0	1.2461	1.42494	0	13.9114	6.37786	1.81088	2.44759	6.96476	0	579.703	0	1.4567	0	4.43983	0
ENSG00000186919	204.727	5.97085	0.712242	8.37501	5.52202e-17	3.95526e-15	ZACN	353174	0	0	0	0	4.74284	7.31008	0	7.2086	0	7.21604	1.50221	1.87993	1.36496	3.08914	0.501656	10.6218	0.827457	0	11.2647	1.39466	1452.77	2.39548	0	0	0	3.80299	4.36136	4.27481	14.7043	5.12525	0	27.1632	0	11.3969	1.24064	1706.8	20.105	0	8.9198	1.66494	4.22238
ENSG00000224550	71.7487	4.80474	0.572783	8.37336	5.59981e-17	4.00148e-15	NA	NA	4.35559	0	2.37547	3.85861	0	6.09173	6.12902	5.40645	2.93037	1.20267	5.25774	0.939966	2.04744	2.05943	10.0331	0	4.13728	1.83346	5.63237	6.27596	422.557	11.9774	14.4277	33.9839	0.861597	1.52119	4.36136	1.42494	0	0	17.3942	4.82902	1.83569	20.8943	3.72191	671.235	0	4.37011	7.80483	19.4242	8.44475
ENSG00000177721	3198.13	2.81485	0.33624	8.37153	5.68742e-17	4.04752e-15	ANXA2R	389289	2737.49	631.568	1148.54	961.565	595.227	756.593	823.74	1017.31	608.539	746.86	417.615	460.584	1470.74	362.46	532.759	7000.62	874.622	543.622	1154.64	2483.89	778.427	2230.19	889.708	2682.39	26285.6	2173.03	3686.6	6503.41	8777.01	17876.1	6439.31	7439.71	10780.4	1532.88	32069.8	18730	2222.37	1899.54	859.646	2432.47	225.897
ENSG00000245322	326.487	5.24857	0.626819	8.37146	5.69109e-17	4.04752e-15	LOC256880	256880	0	9.16792	84.3293	3.08689	5.92856	3.65504	0	5.40645	0	3.60802	6.00885	0	9.5547	6.17829	6.01987	4.42573	11.5844	0	95.7503	7.67062	3306.91	19.1638	7.69477	43.3588	46.5262	2.28179	0.623051	1.42494	0	17.5723	19.7134	8.45078	18.9688	6.3316	7.44381	2105.24	0	40.7877	16.7246	9.43464	16.8895
ENSG00000234222	260.28	4.48009	0.538181	8.32148	8.68696e-17	6.16365e-15	LIX1L-AS1	105371260	10.889	12.2239	27.318	21.6082	20.1571	7.31008	26.9677	36.9441	9.76789	91.4032	4.50663	2.8199	11.6021	8.23772	34.6143	8.85146	1.65491	4.58366	45.0589	18.1306	2086.61	11.9774	10.5803	22.2653	23.2631	9.88776	4.36136	61.2723	111.753	16.8401	28.9903	2.41451	52.6232	24.6932	15.5079	1965.25	7.73268	48.0713	13.9372	16.6494	4.22238
ENSG00000172179	885.468	7.02096	0.852666	8.31224	9.39093e-17	6.6475e-15	PRL	5617	0	0	0	21.6082	0	0	4.90321	14.4172	0	45.7016	6.00885	0	42.3137	0	3.00994	0	10.7569	0	6693.13	9966.23	1326.26	26.3503	219.301	29.2965	27974.3	296.633	33.0217	5035.73	0	9.51832	2812.63	9.65804	69.1444	4.43212	143.293	32.3054	0	0	18.9546	0	0
ENSG00000125864	54.4645	3.68334	0.442991	8.30558	9.93342e-17	7.01504e-15	BFSP1	631	17.4224	1.01866	0	3.08689	2.37142	18.2752	2.45161	5.40645	5.86073	9.62139	3.00442	0	4.09487	8.23772	6.52153	39.8316	528.745	44.9199	272.231	156.202	95.979	363.314	56.749	49.2181	8.61597	83.6657	56.0746	27.0738	73.5216	349.981	205.251	7.84716	109.53	53.1854	1.24064	39.4844	7.73268	23.3073	172.264	236.421	4.22238
ENSG00000184154	835.341	3.54658	0.427893	8.28816	1.15009e-16	8.10306e-15	LRTOMT	220074	172.046	144.649	124.712	141.225	99.5997	75.5375	72.3224	149.578	84.9806	250.156	67.5995	105.276	140.591	58.6938	147.989	58.4196	133.221	108.174	221.54	184.095	3909.59	328.18	351.074	240.231	348.947	71.4961	108.411	121.12	160.277	232.833	293.381	59.1555	62.4135	318.479	105.454	3526.68	256.725	93.2291	24.5295	76.587	78.1139
ENSG00000147257	112.326	5.40896	0.651029	8.28709	1.16055e-16	8.15768e-15	GPC3	2719	0	0	0	0	2.37142	0	0	0	0	0	4.50663	0	41.6312	0	0	626.684	335.12	3.66693	16.8971	129.006	1789.95	347.344	25.008	38.6714	155.949	3.80299	490.341	39.8982	142.632	73.95	21.4528	275.254	395.898	750.927	4.96254	1.79475	29.3842	0	250.312	198.682	0
ENSG00000240889	425.497	3.48586	0.420818	8.28272	1.20398e-16	8.44328e-15	NDUFB2-AS1	100134713	67.5117	111.034	180.536	125.019	109.085	75.5375	22.0645	68.4817	25.3965	127.483	24.7865	50.7582	38.2188	39.1292	52.1722	60.1899	124.946	25.6685	138.932	100.415	4194.41	91.8267	32.7028	317.574	160.257	22.8179	42.9905	133.944	264.678	225.511	102.046	112.275	123.603	134.23	98.6305	5337.57	51.0357	88.859	70.8009	33.8537	29.5566
ENSG00000267064	233.191	3.89857	0.470645	8.28167	1.21455e-16	8.49765e-15	UXT-AS1	100133957	13.0668	29.5411	17.8161	21.6082	13.0428	12.1835	19.6129	38.7462	27.3501	8.41872	26.2887	12.2196	24.5692	20.5943	7.52484	36.291	9.92948	22.0016	56.3237	46.721	845.114	31.1412	13.4659	108.983	50.8342	16.7331	8.72272	5.69975	13.2339	30.7515	10.4365	5.43265	35.4901	18.3616	27.9143	1692.45	29.3842	87.4023	27.3169	54.3879	31.6678
ENSG00000253102	29.3127	6.54271	0.888865	8.28043	1.22734e-16	8.5672e-15	NA	NA	0	0	0	0.771721	0	0	0	0	0	0	0	0	0.682479	0	0	0	0	0	26.2844	2.78932	173.884	0	3.84739	0	37.9102	0	0	0	0	16.1079	0.579805	1.20725	1.22379	0.63316	4.34222	170.501	0	0	0	0	0
ENSG00000229619	545.824	2.80804	0.339268	8.27653	1.26815e-16	8.83169e-15	MBNL1-AS1	401093	287.469	179.284	137.778	222.256	72.3284	179.097	213.29	155.886	43.9555	323.519	120.928	65.7976	85.9923	127.685	62.2054	321.308	255.684	60.5043	1699.1	1534.82	2173.86	655.562	354.921	39.8432	1451.79	151.359	153.271	525.802	223.506	311.176	221.486	794.374	452.804	172.853	3065.61	2243.43	312.4	346.696	329.475	37.7385	67.558
ENSG00000263986	527.782	6.99781	1.05018	8.27619	1.27183e-16	8.83686e-15	NA	NA	0	0	0	0	0	0	0	0	0.976789	0	0	0	0	0	0	0	0	2.7502	0	0	4266.7	0.798493	0.961847	0	0	0	0	0	0	0	0.579805	3.62176	58.1303	0	0	1679.88	0	0	0	0	0
ENSG00000136943	140.61	5.49924	0.664146	8.26964	1.34363e-16	9.31432e-15	CTSV	1515	0	32.597	28.5057	4.63033	5.92856	0	0	18.0215	0	0	0	0	1.36496	0	1.00331	1549.89	47.9925	17.4179	52.5688	719.643	1347.45	225.175	1172.49	0	881.413	3.04239	26.1682	122.545	126.457	51.2525	9.27688	2.41451	92.3965	1431.57	60.7911	358.949	0	0	6.13236	0.554979	4.22238
ENSG00000233406	95.1584	4.77258	0.576618	8.26594	1.38604e-16	9.58621e-15	NA	NA	6.53339	3.05597	0	2.31516	8.29998	1.21835	14.7096	5.40645	2.93037	8.41872	12.0177	3.75987	4.77735	8.23772	15.0497	2.65544	0.827457	2.7502	13.1422	7.67062	836.389	18.3653	1.92369	2.34372	1.72319	2.28179	3.73831	32.7735	16.1748	3.66089	1.15961	3.01814	6.11897	3.79896	5.58286	271.007	4.63961	10.1969	1.11498	2.21991	12.6671
ENSG00000105877	171.658	5.26686	0.63665	8.26479	1.39941e-16	9.6566e-15	DNAH11	8701	0	23.4291	30.8812	7.71721	13.0428	12.1835	0	3.6043	3.90716	0	3.75553	0	10.2372	0	6.52153	0.885146	6.61966	31.1689	7.50982	9.76261	2362.08	12.7759	11.5422	28.1246	0	3.80299	9.34577	96.8957	111.753	11.7149	1.73942	9.65804	40.3852	8.23108	44.6629	489.966	7.73268	0	0	0	25.3343
ENSG00000132464	51.0538	6.87649	0.86148	8.26387	1.41023e-16	9.70899e-15	ENAM	10117	0	3.05597	0	0	1.18571	0	0	0	0	0	0	0	1.36496	0	0	0	0	16.5012	0	9.76261	567.149	0	0	0	0	0	23.0529	132.519	52.9356	0	0	1.81088	4.89518	1.26632	0	206.396	0	0	2.78744	1.66494	0
ENSG00000175984	160.878	4.28277	0.518651	8.25313	1.54297e-16	1.05987e-14	DENND2C	163259	0	0	0	3.08689	27.2714	26.8036	0	5.40645	10.7447	0	15.0221	1.87993	24.5692	16.4754	0	290.328	354.979	164.095	576.379	250.341	59.2078	133.348	16.3514	55.0774	17.2319	234.264	125.856	205.191	564.646	10.2505	362.958	82.697	19.5807	40.5222	0	93.3268	12.3723	0	31.2193	1502.33	8.44475
ENSG00000120833	13238.7	3.33705	0.40461	8.24766	1.61522e-16	1.10697e-14	SOCS2	8835	1533.17	3273.97	382.451	513.966	288.128	2681.58	1356.96	1226.36	3486.16	1824.46	1825.94	369.407	2319.06	1266.55	3191.04	354.944	104.26	3763.18	24701.7	32452.3	26919	56663.4	23185.3	2501.92	40481.3	344.551	85007.9	102712	38373.9	50535.7	465.004	52921.2	20464.9	63190.6	64254.4	292.544	988.236	349.609	15968.1	8724.26	3460.24
ENSG00000138735	238.335	5.35692	0.649367	8.24435	1.66062e-16	1.13551e-14	PDE5A	8654	0	0	0	0	14.2285	9.74677	0	0	25.3965	0	4.50663	0	10.2372	0	0	24.7841	16.5491	124.676	28.1618	25.1038	524.145	16.7683	3.84739	16.406	17.2319	1.52119	1.2461	19.9491	23.5269	19.0366	5.79805	49.4975	1.22379	8.86424	0	671.235	21.6515	0	21.1845	304.128	19.0007
ENSG00000181218	891.737	4.18582	0.50798	8.24007	1.72107e-16	1.17419e-14	HIST3H2A	92815	21.778	42.7836	447.777	269.331	49.7999	321.643	213.29	28.8344	12.6983	42.0936	59.3374	21.6192	92.8171	52.5155	13.0431	8939.09	26437.2	237.434	6434.04	207.107	48.6127	26.3503	74.0622	31.6402	20.6783	44.8752	37.3831	42.7481	1710.11	984.78	17.974	215.495	143.184	2003.95	40.941	2413.93	126.816	52.4414	207.943	813.044	23.2231
ENSG00000265073	85.5588	6.80832	0.821351	8.23859	1.74258e-16	1.18618e-14	NA	NA	0	0	0	0	3.55713	0	0	0	0	0	1.50221	3.75987	0	1.02971	1.00331	0	0	0	0	0	1148.63	0.798493	0	1.17186	0	1.52119	2.49221	213.741	310.261	0	0	8.45078	23.2521	0	1.86095	769.946	0	0	2.78744	0.554979	0
ENSG00000149557	1096.24	4.45162	0.540672	8.23395	1.81141e-16	1.23025e-14	FEZ1	9638	111.068	135.481	391.953	555.639	28.4571	38.9871	75.9998	62.1741	59.5841	14.4321	18.0265	28.199	46.4086	35.0103	19.0629	4184.09	1360.34	3.66693	441.202	564.139	4252.37	957.393	3477.08	11.7186	11511.8	562.081	3.11526	712.468	177.922	749.019	809.988	153.321	1898.72	17936.8	1795.2	13232.7	474.787	5.82682	180.069	0	95.0034
ENSG00000188580	53.7414	6.91323	0.850505	8.21311	2.15535e-16	1.46055e-14	NKAIN2	154215	0	0	0	0	0	0	0	0	0	0	0	0	0	0	0	0	1.65491	44.0031	283.496	497.893	486.127	0	372.235	0	121.485	3.04239	208.099	0	26.4678	83.4683	1.73942	58.5519	638.821	427.383	3.72191	1.79475	9.27922	0	40.6966	0	0
ENSG00000172803	830.899	4.08731	0.497713	8.21197	2.17594e-16	1.4712e-14	SNX32	254122	26.1335	42.7836	125.9	13.891	101.971	32.8953	23.2903	45.9548	16.6054	125.078	16.5243	35.7187	65.518	47.3669	43.6441	61.9602	55.4396	24.7518	195.255	56.4836	5407.86	76.6553	88.4899	105.467	154.226	73.7779	125.233	158.168	130.869	484.702	35.3681	20.5233	404.464	16.4622	505.559	12125.3	9.27922	205.395	13.9372	22.1991	61.2244
ENSG00000078795	86.6046	5.76021	0.699408	8.19993	2.40523e-16	1.62259e-14	PKD2L2	27039	0	3.05597	0	3.85861	2.37142	0	0	0	2.93037	0	0	5.6398	2.04744	4.11886	2.00662	0	0	0	73.2208	6.97329	339.043	7.98493	0	0	37.9102	0.760597	4.36136	28.4987	19.1156	9.51832	12.1759	1.20725	11.0142	7.59792	2.48127	576.114	0	0	1.67246	0	8.44475
ENSG00000139354	527.997	3.22057	0.392849	8.19758	2.45268e-16	1.64737e-14	GAS2L3	283431	0	8.14926	134.214	94.15	174.3	53.6072	23.2903	45.9548	92.7949	0	88.6305	36.6587	43.6786	4.11886	40.1325	2270.4	408.764	1437.44	587.644	1109.45	1142.4	1097.93	490.542	618.742	545.391	810.797	1080.99	7596.34	773.448	93.7188	363.538	402.016	230.685	314.047	641.409	498.939	652.638	158.781	1037.48	177.593	50.6685
ENSG00000260465	379.322	7.31934	1.02837	8.19757	2.45289e-16	1.64737e-14	NA	NA	0	0	0	0	0	0	0	0	0	0	0	0	0	2.05943	0	0	0	0	0	0.697329	3473.32	0	0	0	0	1.52119	1.2461	0	0	0	0.579805	1.20725	0	2.53264	0	2096.26	0	0	1.67246	3.88485	0
ENSG00000227775	171.771	5.30592	0.64723	8.19058	2.59978e-16	1.74214e-14	NA	NA	10.889	1.01866	58.1991	6.17377	5.92856	13.4018	0	3.6043	0	4.8107	0	0	2.04744	2.05943	2.50828	2.65544	3.30983	0	33.7942	17.4332	2023.66	15.1714	0.961847	0	4.30798	3.80299	0	18.5242	17.6452	3.66089	6.95766	2.41451	11.0142	0	5.58286	434.329	9.27922	0	28.9894	6.65974	4.22238
ENSG00000170791	1857.91	1.30544	0.159428	8.18821	2.65135e-16	1.77276e-14	CHCHD7	79145	831.918	1022.73	763.715	1075.01	803.912	1390.13	762.45	928.107	855.667	425.747	851.003	618.498	1410	826.861	780.577	1817.21	3994.13	1674.87	4327.54	2218.9	6947.88	2199.05	2289.2	1035.92	1985.98	1432.2	2122.74	2126.01	1510.13	1290.1	2055.41	1061.18	1284.37	2728.29	2911.15	3776.15	924.828	1130.4	2088.35	3372.6	914.144
ENSG00000105290	50.8027	5.5834	0.677281	8.18046	2.82768e-16	1.88648e-14	APLP1	333	0	2.03732	0	0	9.48569	0	0	6.30752	0	0	1.50221	0	0	2.05943	0	17.7029	0	0	0	8.36795	407.599	1.59699	0	4.68744	12.9239	1.52119	6.85357	128.244	210.272	1.46436	0	2.41451	39.7733	6.96476	0	104.095	0	0	7.24734	3.32987	0
ENSG00000103534	100.038	3.83498	0.65996	8.16407	3.23912e-16	2.1562e-14	TMC5	79838	0	0	0	0	23.7142	0	0	0	0	0	1.50221	0	0.682479	2.05943	1.00331	7.08117	57.922	32.0856	163.339	10.4599	35.5247	7.18643	17.3132	0	2.58479	3.04239	5.60746	81.2214	35.2904	46.1272	4.63844	6.6399	18.3569	0.63316	9.92508	3.58949	242.806	0	0	5.54979	21.1119
ENSG00000224875	256.406	6.36907	0.780778	8.15702	3.43387e-16	2.2808e-14	NA	NA	0	0	0	12.3475	0	0	0	2.70322	0.976789	0	0	12.2196	27.9816	0	0	0	0	3.66693	0	4.8813	1784.96	4.79096	21.1606	0	6.03118	2.28179	0	21.3741	4.4113	5.85743	0.579805	1.81088	3.67138	4.43212	9.92508	1276.06	0	0	12.8222	3.88485	0
ENSG00000184716	248.324	3.96489	0.486394	8.14995	3.64083e-16	2.41295e-14	SERINC4	619189	65.3339	26.4851	40.3831	23.1516	17.7857	28.022	14.7096	7.2086	33.2108	57.7283	15.0221	29.139	9.5547	22.6537	20.0662	8.85146	19.859	70.5884	39.4266	9.06528	1196	8.78342	24.0462	14.0623	16.3703	32.7057	10.5919	47.0229	24.9974	19.0366	18.5538	22.3342	23.864	13.2964	23.5721	1067.87	54.1288	32.0475	29.5468	29.9688	42.2238
ENSG00000205696	78.476	-5.0116	0.61432	-8.14727	3.72218e-16	2.46146e-14	ADARB2-AS1	642394	354.981	177.246	57.0114	176.724	93.6712	45.0788	0	264.916	5.86073	184.009	32.2975	133.475	22.5218	20.5943	190.128	0	0	0	0	0	0	0	0.961847	0	0	0	0	35.6234	23.5269	0	0	1.20725	3.67138	0	13.0267	0	7.73268	0	0	0	27.4454
ENSG00000111885	10563.7	-2.31252	0.283947	-8.14418	3.81853e-16	2.51964e-14	MAN1A1	4121	14959.3	8040.27	4796.08	10697.6	18767.4	10158.6	5033.15	7891.61	18563.9	7324.28	13934.5	10403.5	8808.75	12950.7	17104.5	774.503	894.481	9351.58	1348.01	4156.08	790.269	1367.02	4535.11	6066.72	174.904	1759.26	5862.91	844.987	1116.06	1339.89	3733.36	5221.38	4066.06	479.302	4938.35	927.884	6104.18	9289.41	3692.24	3116.2	13520
ENSG00000237054	181.261	6.17918	0.758512	8.14265	3.86718e-16	2.54618e-14	PRMT5-AS1	100505758	4.35559	0	33.2566	2.31516	0	0	0	1.80215	0	0	0	0	5.45983	7.208	2.50828	1.77029	0	5.50039	16.8971	18.1306	2122.76	3.19397	7.69477	0	10.3392	6.84538	1.86915	39.8982	8.8226	4.39307	0	2.41451	5.50708	1.26632	21.0908	924.294	23.198	0	0	2.21991	0
ENSG00000258377	266.357	3.71304	0.456944	8.12459	4.48867e-16	2.94893e-14	NA	NA	43.5559	25.4664	46.3218	46.3033	21.3428	43.8605	39.2257	35.1419	25.3965	88.9979	13.5199	46.0584	32.759	31.9212	19.5646	73.4671	47.9925	15.5844	120.157	26.4985	1970.06	17.5668	18.2751	46.8744	55.1422	28.9027	19.9376	116.845	14.7043	62.2352	33.6287	37.4249	16.5212	44.3212	15.5079	2946.97	41.7565	56.8115	49.0589	3.32987	19.0007
ENSG00000124920	1667.67	-3.79671	0.467495	-8.12139	4.60886e-16	3.02131e-14	MYRF	745	1395.97	1633.93	1785.17	1569.68	195.642	1971.28	3408.96	480.273	4040.98	536.393	1280.64	730.354	885.857	526.184	807.667	455.85	59.5769	253.018	0	25.8012	0	22.3578	7.69477	38.6714	3.44639	185.586	173.831	22.799	255.855	46.1272	32.4691	251.109	78.3229	43.0549	392.661	102.301	1572.83	17.4805	191.218	2259.87	59.1133
ENSG00000003987	30.8242	6.46462	0.780039	8.10673	5.20014e-16	3.40152e-14	MTMR7	9108	0	0	0	0	0	0	0	0	0	0	0	0	0	0	0	0	0.827457	1.83346	0	4.18397	173.261	5.58945	15.3895	0	17.2319	6.08478	1.2461	52.7227	57.3469	0	16.8143	0	4.89518	21.5274	1.86095	69.9951	0	0	0	0	0
ENSG00000178460	699.081	4.68169	0.577637	8.1057	5.24436e-16	3.42302e-14	MCMDC2	157777	34.8447	2.03732	35.6321	63.2811	82.9998	3.65504	0	8.10967	41.0251	0	6.00885	52.6381	40.9487	12.3566	8.0265	21.2435	41.3728	21.0848	90.1179	77.4035	2970.99	149.318	75.9859	84.3739	69.7893	14.4513	13.7071	31.3486	77.9329	147.9	44.0652	6.6399	215.388	39.8891	55.8286	6825.42	0	78.6621	3.90241	23.8641	42.2238
ENSG00000245748	111.014	6.78508	1.05079	8.09484	5.73393e-16	3.73448e-14	LOC100129931	100129931	0	0	0	0	0	0	0	0	0	0	0	0	0	0	0	0	0.827457	0	0	0	1286.99	0	0	0	1.72319	3.04239	0	123.969	136.75	0	0	0	0.611897	0	3.10159	1846.79	0	0	0	3.88485	0
ENSG00000065320	265.797	-3.00556	0.371456	-8.09077	5.92889e-16	3.85314e-14	NTN1	9423	135.023	318.84	361.072	64.8246	221.728	125.49	91.9353	107.228	89.8646	34.8775	89.3816	73.3174	122.846	110.179	83.2749	74.3523	43.8552	38.5027	93.8728	12.5519	3.1162	22.3578	10.5803	141.795	5.16958	17.4937	96.573	84.0713	26.4678	32.2159	11.5961	174.448	15.2974	3.79896	14.2673	8.97373	300.028	502.563	113.17	47.1732	295.566
ENSG00000261684	321.236	5.48955	0.678504	8.09023	5.95544e-16	3.86207e-14	NA	NA	0	0	0	0	34.3856	57.2623	0	18.0215	10.7447	0	1.50221	9.39966	8.18974	18.5349	5.01656	6.19602	13.2393	2.7502	0	7.67062	2190.69	3.99246	0	10.5467	0.861597	12.9302	5.60746	28.4987	16.1748	2.19654	6.95766	13.8834	12.2379	0	5.58286	1486.05	3.09307	0	34.5642	27.7489	16.8895
ENSG00000242600	9.21521	5.77292	0.714496	8.06153	7.53437e-16	4.87551e-14	MBL1P	8512	0	0	0	0	0	0	0	0	0	0	0	0	0	2.05943	0	5.31088	23.1688	0	0	20.9199	11.8416	7.18643	0	30.4683	13.7855	0.760597	6.85357	27.0738	79.4034	5.85743	0	0	35.4901	32.9243	1.24064	25.1264	0	0	5.57488	87.1316	0
ENSG00000267276	1232.81	7.25972	1.02779	8.05302	8.07735e-16	5.21569e-14	NA	NA	2.1778	0	0	0	2.37142	0	0	0	0	1.20267	0	0	0	0	0.501656	0	0	0	0	0.697329	7321.2	4.79096	0	0	0	0	0	0	0	0	4.05864	0.603627	0	2.53264	0	7159.24	0	0	0	0	0
ENSG00000256951	16.604	6.48913	0.803534	8.02665	1.0017e-15	6.45431e-14	NA	NA	0	0	0	0	0	0	0	0	0	0	0	0	0	0	0	38.0613	28.1335	0	54.4462	109.481	8.72537	280.271	6.73293	79.6864	55.1422	63.8902	45.4828	0	39.7017	57.8421	25.5114	105.635	9.79036	8.86424	0	5.38424	0	0	0	2.77489	0
ENSG00000156298	1181.21	-3.55243	0.442777	-8.02297	1.03215e-15	6.62411e-14	TSPAN7	7102	838.451	3156.82	1532.18	1392.19	1044.61	282.656	509.934	735.277	611.47	6103.57	259.883	1521.81	748.679	531.333	2445.57	24.7841	1.65491	273.186	0	36.9584	1.24648	13.5744	147.163	97.2643	25.8479	3.80299	154.517	41.3232	11.7635	5.85743	11.5961	70.6244	225.178	12.6632	39.08	34.1002	256.725	2804.16	12.8222	578.288	2123.85
ENSG00000262160	344.448	7.33279	0.933883	8.02294	1.03244e-15	6.62411e-14	NA	NA	0	0	0	0	2.37142	0	0	3.6043	0	0	0	0	5.45983	0	0	0	0	0	0	0	2975.97	0	0	0	0	1.52119	0	527.227	598.466	0	0	1.20725	13.4617	6.96476	0	1825.26	9.27922	0	0.557488	3.88485	0
ENSG00000267379	199.044	6.72442	0.840087	8.0207	1.05141e-15	6.73151e-14	NA	NA	0	0	8.31416	0.771721	5.92856	2.43669	0	0.901075	0	0	0	1.87993	0.682479	0	0.501656	0	1.65491	0	0	0	1894.65	0	0	0	0	1.52119	4.98441	5.69975	1.47043	0.732178	1.15961	0	6.11897	1.89948	0	3076.19	7.73268	2.91341	1.11498	4.43983	0
ENSG00000186417	119.675	5.1045	0.636238	8.0133	1.11672e-15	7.11935e-14	GLDN	342035	0	0	0	0	0	0	0	0	0	0	0	0	5.45983	8.23772	0	45.1425	590.804	90.7565	0	378.65	595.818	65.4764	606.925	25.7809	213.676	1.52119	3.73831	604.173	2121.83	202.081	8.69708	124.347	7.34277	214.008	19.2299	332.028	6.18614	32.0475	0	0	2.11119
ENSG00000234040	96.3407	6.41227	0.797386	8.01342	1.11566e-15	7.11935e-14	NA	NA	0	0	0	0	0	3.65504	2.45161	2.70322	0	2.40535	0	0.939966	1.36496	0	1.00331	0	0	0	3.75491	0	646.3	1.59699	0	1.17186	0.861597	0	0	0	0	0	1.15961	3.01814	0	6.96476	0	204.601	1.54654	2.91341	0.557488	2.21991	2.11119
ENSG00000267598	190.846	4.70623	0.588206	7.99727	1.27206e-15	8.09258e-14	NA	NA	34.8447	18.3358	30.8812	1.54344	14.2285	7.31008	6.12902	0	4.88394	37.2829	0	10.3396	10.2372	15.4457	5.01656	21.2435	13.2393	1.83346	26.2844	8.36795	525.392	43.1186	5.77108	14.0623	65.4813	12.1696	0.623051	4.27481	22.0565	12.447	11.5961	12.6762	4.28328	0.63316	18.6095	3040.3	0	8.74023	8.36231	7.7697	4.22238
ENSG00000260570	121.498	6.78566	0.847476	7.99309	1.31601e-15	8.35457e-14	NA	NA	0	1.01866	9.5019	0	0	0	0	0	0	0	3.75553	0	0	0	0	0	1.65491	4.58366	1.87746	0	1144.27	0.798493	0	3.51558	0	0.760597	2.49221	1.42494	8.8226	1.46436	2.89903	0	0.611897	0	0	1236.58	0	0	4.4599	1.10996	0
ENSG00000198417	908.784	3.17915	0.398779	7.97207	1.56038e-15	9.88514e-14	MT1F	4494	54.4449	4.07463	263.678	79.4873	27.2714	29.2403	118.903	96.415	55.677	87.7952	41.3108	78.9572	203.379	10.2971	4.51491	5132.96	549.431	317.189	3580.31	1787.25	2218.11	370.501	4598.59	655.069	6357.72	244.152	396.261	879.186	1410.15	4193.19	618.072	376.664	1135.07	4761.99	1864.68	4824.28	1161.45	106.339	172.264	263.615	187.896
ENSG00000198088	52.7931	4.24254	0.531307	7.96767	1.61696e-15	1.02221e-13	NUP62CL	54830	0	10.1866	0	0	23.7142	7.31008	0	0	0	0	3.75553	0	32.759	0	5.01656	92.0552	113.362	274.103	80.7306	235	6.2324	123.766	37.512	29.2965	40.495	14.4513	7.47662	18.5242	177.922	74.6822	73.0554	32.5959	128.498	214.641	1.24064	78.9688	9.27922	0	21.1845	573.848	0
ENSG00000007402	611.274	-3.66734	0.460396	-7.96534	1.64772e-15	1.03948e-13	CACNA2D2	9254	121.957	87.6046	294.559	44.7598	158.885	625.012	46.5805	19.8236	281.315	98.6192	163.741	30.0789	170.62	68.9909	50.6673	60.1899	163.009	39.4195	0	25.8012	152.694	20.7608	7.69477	63.2804	62.035	50.96	49.8441	199.491	86.7555	107.63	20.873	225.153	77.711	35.4569	75.6788	59.2266	231.98	37.8743	56.3063	46.6182	82.3363
ENSG00000140479	230.125	-3.61706	0.454287	-7.96068	1.71095e-15	1.07711e-13	PCSK6	5046	1012.67	141.593	89.0803	66.368	68.7713	97.4677	93.1611	172.105	2060.05	570.067	1522.49	308.309	638.8	204.913	156.015	8.85146	1.65491	254.851	0	6.27596	0.62324	11.1789	21.1606	9.37488	9.47756	17.4937	6.85357	18.5242	41.1721	117.149	10.4365	22.3342	25.6997	23.4269	9.92508	14.358	12.3723	2.91341	0	37.7385	19.0007
ENSG00000137672	20.6251	7.43117	0.774923	7.95896	1.73493e-15	1.08994e-13	TRPC6	7225	0	0	0	3.08689	0	0	0	0	0	0	0	0	0	0	0	1.77029	0.827457	58.6708	52.5688	50.905	21.8134	1.59699	72.1385	0	136.132	2.28179	0	11.3995	38.2313	10.9827	2.31922	9.05441	0	22.7938	0.620318	0	0	0	5.57488	248.075	0
ENSG00000231799	130.154	7.27481	0.933459	7.95587	1.77882e-15	1.11519e-13	NA	NA	0	0	0	0	1.18571	0	0	0	0	0	1.50221	0	0	0	1.00331	0	1.65491	0	0	1.39466	764.093	0.798493	0	0	0	3.80299	0	0	0	1.46436	0.579805	2.41451	0	0	0.620318	804.046	0	0	0	8.87966	0
ENSG00000246451	189.686	4.27143	0.536652	7.95463	1.79668e-15	1.12405e-13	NA	NA	0	2.03732	0	11.5758	20.1571	9.74677	4.90321	10.8129	0	24.0535	15.0221	33.8388	24.5692	7.208	12.0397	26.5544	16.5491	7.33386	71.3433	11.8546	1071.97	15.9699	4.80923	62.1085	29.2943	23.5785	57.9438	32.7735	58.8173	11.7149	26.671	26.5596	13.4617	43.688	24.1924	683.798	9.27922	0	26.2019	22.7541	14.7783
ENSG00000257553	233.877	6.8799	0.871012	7.94742	1.90438e-15	1.18895e-13	NA	NA	0	3.05597	0	4.63033	0	6.09173	0	0	0	0	0	0.939966	1.36496	3.08914	2.00662	1.77029	0	0	0	0	1669.66	0	0	0	8.61597	0	0.623051	2.84987	2.94087	0.732178	0	0	0.611897	1.89948	0	1952.68	6.18614	0	0	3.32987	0
ENSG00000155026	94.9057	6.7126	0.841783	7.94114	2.00326e-15	1.2481e-13	RSPH10B	222967	0	0	0	0	0	4.87338	0	0	0	0	0	0	0	0	0.501656	3.54058	1.65491	0.916732	0	1.39466	885.625	1.59699	0	0	0	0	1.86915	11.3995	27.9382	2.19654	0	3.62176	10.4023	5.06528	0	1679.88	0	0	0	6.65974	0
ENSG00000154027	1830	-4.1484	0.522909	-7.93388	2.12398e-15	1.32059e-13	AK5	26289	8428.07	8135	5935.12	4942.88	11982.8	1273.17	3873.54	5814.63	9941.76	7849.85	7092.69	11153.6	2082.24	7574.58	10895.5	9.73661	4.96474	411.613	15.0196	143.65	95.3558	22.3578	928.182	168.748	18.9551	54.763	8.09967	95.4708	186.745	53.449	37.6873	92.9586	25.6997	117.768	251.229	186.654	13.9188	59.7249	46.829	18.8693	25.3343
ENSG00000247595	123.559	4.49412	0.566007	7.93234	2.15048e-15	1.33432e-13	SPTY2D1OS	100506540	0	15.2799	0	11.5758	15.4142	0	2.45161	23.4279	15.6286	16.8374	6.00885	9.39966	6.82479	5.14857	16.053	1.77029	4.13728	0	7.50982	6.97329	1151.12	7.98493	3.84739	18.7498	21.5399	7.60597	8.72272	129.669	151.455	7.32178	37.6873	3.62176	42.8328	22.7938	19.2299	233.317	7.73268	27.6774	0	16.6494	2.11119
ENSG00000242358	169.356	3.95456	0.498503	7.93054	2.18199e-15	1.35109e-13	NA	NA	41.3781	14.2612	23.7547	10.8041	7.11427	13.4018	31.8709	18.0215	9.76789	44.4989	17.2754	14.0995	17.7444	19.5646	25.0828	9.73661	18.2041	12.8342	60.0786	6.27596	451.849	9.58191	13.4659	22.2653	12.0624	9.88776	6.85357	5.69975	4.4113	5.85743	10.4365	4.22539	6.11897	14.5627	8.06413	1464.51	15.4654	23.3073	15.6097	7.7697	27.4454
ENSG00000152377	262.562	4.08982	0.515995	7.9246	2.28885e-15	1.41278e-13	SPOCK1	6695	30.4891	2.03732	23.7547	44.7598	28.4571	3.65504	26.9677	51.3612	36.1412	26.4588	15.0221	20.6793	64.8355	2.05943	4.51491	504.533	57.922	398.778	118.28	1194.52	297.286	184.452	844.501	77.3427	999.452	140.71	43.6136	4.27481	192.627	374.875	13.3355	7.24353	433.835	763.591	127.165	542.013	267.551	23.3073	2.22995	313.008	8.44475
ENSG00000266974	225.156	5.72385	0.722502	7.92423	2.29566e-15	1.41278e-13	NA	NA	34.8447	3.05597	0	0	5.92856	1.21835	12.258	12.615	2.93037	22.8508	0.751106	7.51973	15.697	2.05943	0.501656	7.96632	0	0	0	4.18397	1589.26	2.39548	2.88554	33.9839	8.61597	3.80299	4.98441	0	0	10.9827	4.05864	4.22539	1.22379	1.89948	1.86095	1968.84	0	0	1.67246	0	0
ENSG00000267023	222.482	7.04959	0.897201	7.92423	2.29568e-15	1.41278e-13	NA	NA	0	0	0	0	8.29998	0	0	0	0	0	0	0	2.04744	0	1.00331	0	0.827457	2.7502	0	0	2398.23	0.798493	0	0	0.861597	0	1.2461	18.5242	5.88173	3.66089	0	0.603627	0	0	0.620318	1170.17	0	0	3.34493	3.32987	0
ENSG00000254452	261.616	7.15939	0.917908	7.92318	2.31508e-15	1.42181e-13	NA	NA	0	0	0	0.771721	0	0	0	0	0	0	1.50221	3.75987	0	0	0.501656	0	0.827457	0	0	0	1227.16	0	0	0	2.58479	0	0.623051	0	0	0	6.95766	0.603627	0	3.1658	0.620318	5075.54	10.8258	0	2.78744	1.10996	4.22238
ENSG00000112320	236.558	4.12559	0.520619	7.92262	2.32562e-15	1.42539e-13	SOBP	55084	91.4674	30.5597	52.2604	7.71721	14.2285	17.0568	0	13.5161	0.976789	0	9.01327	9.39966	68.2479	17.5052	3.51159	205.354	233.343	9.16732	3.75491	116.454	523.522	371.299	25.9699	63.2804	2841.55	1635.28	37.3831	121.12	630.816	171.33	126.977	57.9482	15.2974	1141.59	60.7911	482.787	49.4892	0	24.5295	2677.77	23.2231
ENSG00000259972	893.496	3.53545	0.44655	7.91704	2.43235e-15	1.48778e-13	NA	NA	100.179	83.5299	258.927	108.813	320.142	105.996	73.5482	121.645	183.636	43.2963	108.159	133.475	154.923	141.071	109.361	26.5544	87.7104	56.8374	144.564	54.3917	5463.33	106.998	30.7791	275.387	105.976	141.471	107.165	118.27	101.46	89.3258	153.648	63.3809	392.226	116.501	152.598	7315.39	91.2456	150.041	164.459	58.8277	166.784
ENSG00000260621	22.5008	5.907	1.0173	7.89935	2.8037e-15	1.71145e-13	NA	NA	0	0	0	0	0	0	0	0	0	0	0	0	0	0	0.501656	0	0	0	30.0393	0	315.983	0	0	0	0	0.760597	0	5.69975	1.47043	4.39307	0	0	1.22379	0	0	113.069	0	0	0	0	0
ENSG00000260206	157.097	7.08496	0.902604	7.89795	2.83529e-15	1.72723e-13	NA	NA	0	0	3.56321	0	2.37142	0	0	0	0	0	0	0	0	2.05943	0.501656	0	0.827457	0	0	4.18397	1899.64	0	0	0	0.861597	0	0	200.916	163.218	0	1.15961	1.81088	4.89518	0.63316	0	1455.54	0	0	7.24734	0.554979	0
ENSG00000111052	931.637	2.59097	0.485799	7.89032	3.01418e-15	1.83251e-13	LIN7A	8825	121.957	6.11195	0	25.4668	183.785	24.3669	0	41.4494	6.83752	0	12.0177	1.87993	109.197	33.9806	7.52484	455.85	2493.96	1860.97	73.2208	793.56	2251.14	2714.88	1940.04	127.733	1629.28	19804.4	497.195	343.41	377.901	1326.71	5649.04	2342.68	97.2917	129.165	212.149	1310.16	24.7446	17.4805	816.162	19.9792	82.3363
ENSG00000164051	1029.19	3.20354	0.406266	7.88523	3.13949e-15	1.90485e-13	CCDC51	79714	222.135	355.512	447.777	349.59	86.5569	110.869	75.9998	254.103	60.5609	423.341	79.6172	128.775	203.379	101.942	184.609	300.065	176.248	243.851	867.385	582.967	5285.7	201.22	563.642	307.027	502.311	44.8752	87.2272	108.295	111.753	415.145	546.176	213.684	723.263	312.781	632.104	8869.64	369.622	206.852	156.654	117.655	166.784
ENSG00000261505	442.933	7.15356	1.03155	7.87207	3.48828e-15	2.11223e-13	NA	NA	0	0	0	0	2.37142	0	0	0	0	0	1.50221	0	0	0	0.501656	0	0	0	0	0	3984.38	0	0	0	0	7.60597	1.2461	182.392	154.395	0	0	0	4.28328	0.63316	0	3648.72	1.54654	0	0	0	0
ENSG00000181350	3828.95	4.8147	0.612284	7.86669	3.64157e-15	2.19642e-13	LRRC75A	388341	60.9783	30.5597	281.494	56.3357	308.285	10.9651	17.1613	75.6903	63.4913	8.41872	33.7998	86.4769	118.069	18.5349	39.1292	93.8255	36.4081	520.704	0	54.3917	10042.9	34.3352	59.6345	315.23	27.5711	63.8902	33.0217	48.4478	79.4034	235.029	75.9545	223.342	212.94	94.974	70.7162	27371.7	3727.15	42.2444	113.17	101.006	21.1119
ENSG00000247629	28.3399	6.13096	1.01217	7.86668	3.64189e-15	2.19642e-13	NA	NA	0	0	0	0	0	0	0	0	0	0	0	0	0	0	0	0	0	0	0	0	231.845	0	0	0	0	0	0.623051	337.71	430.837	0	0	0	20.8045	0	0	188.448	0	1.4567	0	0.554979	0
ENSG00000226435	34.1354	4.24659	0.538869	7.85925	3.86435e-15	2.32594e-13	ANKRD18DP	348840	19.6002	0	0	0	1.18571	10.9651	0	0	25.3965	0	0	1.87993	6.82479	0	0	20.3584	116.671	3.66693	127.667	181.306	185.726	67.8719	0	4.68744	18.9551	12.9302	35.5139	136.794	105.871	49.7881	63.1987	4.22539	40.3852	63.316	84.9835	136.401	0	0	3.34493	77.697	0
ENSG00000176936	137.746	7.03717	0.899309	7.84807	4.22481e-15	2.53783e-13	NA	NA	0	0	0	0	0	2.43669	0	0	0	0	0.751106	0	1.36496	0	3.51159	0.885146	0.827457	0	0	0.697329	900.582	0	1.92369	9.37488	6.03118	0.760597	0	9.97456	0	0	1.73942	0	0	0	0	2887.75	0	0	1.11498	0	0
ENSG00000244151	103.386	4.94089	0.628647	7.84486	4.33453e-15	2.59857e-13	NA	NA	0	6.11195	0	2.31516	7.11427	10.9651	2.45161	0.901075	2.93037	7.21604	3.75553	7.51973	0	3.08914	8.0265	9.73661	14.0668	0	0	3.48664	1640.37	9.58191	0	0	7.75437	43.354	11.2149	1.42494	38.2313	3.66089	2.89903	11.4689	21.4164	10.7637	0	1179.15	0	7.28352	15.0522	3.32987	2.11119
ENSG00000210194	428.097	3.61651	0.462803	7.81373	5.55178e-15	3.3217e-13	NA	NA	128.49	77.418	4.75095	36.2709	71.1427	147.42	62.516	63.0752	170.938	15.6348	37.5553	93.0567	81.8974	91.6446	23.5778	38.9464	74.4711	143.927	50.6913	31.3798	4274.18	19.1638	38.4739	100.78	24.9863	85.1869	62.3051	118.27	191.156	43.1985	31.3095	17.5052	75.8753	119.667	15.5079	764.562	103.618	8.74023	62.9961	76.587	25.3343
ENSG00000087495	592.31	5.92029	0.759888	7.81086	5.67993e-15	3.39165e-13	PHACTR3	116154	0	5.09329	16.6283	5.40205	0	0	0	0	0	0	0	0	0	2.05943	0	969.235	781.947	11.9175	1729.14	4493.59	2104.06	4231.21	3427.06	2.34372	3845.31	173.416	304.049	139.644	1758.64	5954.81	643.584	0	1438.57	3037.9	7.44381	671.235	293.842	0	5.01739	24.974	0
ENSG00000066382	59.216	4.75793	0.607688	7.80932	5.74965e-15	3.41974e-13	MPPED2	744	0	3.05597	0	6.17377	3.55713	0	0	1.80215	0	0	0	0	13.6496	0	4.01325	4.42573	701.683	61.421	63.8335	209.199	85.3839	137.341	57.7108	74.999	0	1.52119	38.6292	22.799	57.3469	754.144	0	32.5959	0	15.1958	8.68445	8.97373	0	0	36.7942	700.383	4.22238
ENSG00000114948	823.305	5.30728	0.68013	7.80953	5.73995e-15	3.41974e-13	ADAM23	8745	0	0	0	9.26066	0	15.8385	0	9.01075	0	0	12.0177	0	305.75	1.02971	30.601	351.403	13583.5	25.6685	5874.56	6433.56	13.7113	5820.21	5060.28	98.4362	1141.62	127.78	27.4143	3077.86	305.85	4453.11	41.1662	64.5881	6.73087	1028.88	80.6413	1150.43	0	32.0475	104.808	9.43464	4.22238
ENSG00000228508	12.4967	1.89198	1.14481	7.80654	5.87805e-15	3.48922e-13	NA	NA	0	0	0	0	0	0	0	0	0	0	0	0	0	0	0	0	0	0	0	0	0.62324	0	0	0	0	0	0	292.112	423.485	0	0	0	9.79036	0	0	0	0	0	0	0	0
ENSG00000225558	54.4432	5.63869	0.718063	7.80461	5.96872e-15	3.53608e-13	NA	NA	0	1.01866	0	0.771721	3.55713	0	0	0	0.976789	1.20267	2.25332	4.69983	1.36496	4.11886	0.501656	4.42573	0.827457	1.83346	5.63237	1.39466	320.969	0.798493	4.80923	0	3.44639	3.04239	0	0	0	0	0	2.41451	0	5.69844	0	339.207	0	0	0.557488	1.66494	0
ENSG00000135914	30.4409	6.28918	0.790361	7.80025	6.17835e-15	3.6531e-13	HTR2B	3357	0	0	0	0	0	0	0	0	0	0	0	0	0	0	2.00662	0	21.5139	11.0008	93.8728	5.57863	142.722	43.9171	7.69477	0	0	4.56358	6.23051	9.97456	4.4113	13.9114	5.79805	2.41451	3.67138	0	0	43.0739	0	0	0	0	0
ENSG00000187984	52.0967	6.53496	1.03164	7.79381	6.5019e-15	3.83689e-13	ANKRD19P	138649	0	0	0	0	0	0	0	0	0	0	0	0	0	0	0	0	0	0	0	0	305.388	0	0	0	0	0.760597	0	235.115	151.455	2.92871	0	1.20725	0.611897	0	4.34222	558.166	0	0	0	1.66494	0
ENSG00000183784	531.664	2.19038	0.28112	7.79151	6.62115e-15	3.89963e-13	C9orf66	157983	527.027	426.818	182.912	341.873	120.943	153.512	87.0321	241.488	128.936	145.524	84.875	190.813	133.766	313.033	224.742	1912.8	310.296	112.758	2189.11	578.783	1327.5	1422.12	166.399	1430.84	3132.76	482.979	268.535	349.109	810.209	1752.84	538.639	184.106	704.294	787.651	705.922	2114.21	86.606	552.091	114.842	124.87	84.4475
ENSG00000123119	96.1694	5.65218	0.724568	7.78736	6.84216e-15	4.02193e-13	NECAB1	64168	0	0	0	0	3.55713	7.31008	0	7.2086	0	0	0	0	0	0	0	10.6218	1.65491	757.221	0	2.78932	165.782	0	8.65662	66.796	0	3.04239	6.23051	18.5242	47.0539	0	10.4365	40.443	15.2974	1.26632	13.647	5.38424	3.09307	14.567	22.2995	0	0
ENSG00000261359	723.196	3.11117	0.399722	7.78307	7.07856e-15	4.1528e-13	PYCARD-AS1	100652740	202.535	248.552	59.3869	321.808	103.157	59.699	128.709	123.447	38.0948	194.833	36.0531	89.2968	176.08	24.7132	77.7567	285.017	314.434	28.4187	525.688	218.264	6295.97	310.614	214.492	173.435	803.008	62.369	107.788	203.766	289.675	773.18	399.486	49.4975	709.189	845.268	403.207	14953.8	134.549	192.285	84.7381	29.4139	84.4475
ENSG00000204682	466.074	4.09009	0.525688	7.77971	7.2689e-15	4.25619e-13	CASC10	399726	13.0668	4.07463	138.965	10.8041	2.37142	7.31008	22.0645	153.183	198.288	0	3.75553	3.75987	40.2662	3.08914	96.318	797.517	997.086	1.83346	1391.19	0	999.054	2068.89	883.937	1539.82	3309.39	308.802	702.179	282.137	951.37	2351.03	2158.03	1216.91	1256.23	3596.35	347.378	836.352	253.632	5.82682	98.1178	0	12.6671
ENSG00000262136	145.42	5.24782	0.674258	7.77806	7.36466e-15	4.3039e-13	NA	NA	26.1335	0	0	0	5.92856	4.87338	0	0	15.6286	8.41872	4.50663	5.6398	4.09487	2.05943	7.52484	0	5.7922	0	30.0393	0	1217.19	2.39548	0.961847	14.0623	9.47756	1.52119	0.623051	0	11.7635	0	2.89903	8.45078	6.73087	23.4269	7.44381	1423.23	0	27.6774	0.557488	2.77489	2.11119
ENSG00000163069	196.991	3.68539	0.473726	7.77726	7.41128e-15	4.32277e-13	SGCB	6443	0	14.2612	26.1302	8.48893	18.9714	13.4018	0	5.40645	9.76789	0	25.5376	0	140.591	6.17829	14.548	187.651	37.2356	72.4218	0	331.231	631.342	114.184	452.068	116.014	622.934	234.264	323.364	2299.85	111.753	181.58	142.632	621.736	581.303	413.453	1844.83	1143.25	6.18614	81.5755	119.302	11.6545	4.22238
ENSG00000258757	474.857	7.10245	1.03129	7.77344	7.63805e-15	4.44644e-13	NA	NA	0	0	0	2.31516	2.37142	2.43669	0	0	0	0	0	0	0.682479	0	0	0.885146	0	0	0	0.697329	6266.06	0	0.961847	0	1.72319	0.760597	0	11.3995	11.7635	0	0	0	0	0.63316	0	3889.21	0	0	0	0	0
ENSG00000165698	764.478	-2.18273	0.281131	-7.76401	8.22867e-15	4.78103e-13	SPACA9	11092	3162.16	1863.13	998.887	1240.93	769.527	271.691	1383.93	1143.46	2309.13	4310.38	721.062	2417.59	870.843	641.512	1988.57	165.522	76.126	247.518	292.883	99.718	193.205	138.139	268.355	457.025	375.656	78.3415	139.564	494.453	64.699	478.113	399.486	102.013	728.158	112.069	734.456	174.09	64.9545	2218.56	124.32	113.216	312.456
ENSG00000256116	161.577	4.65538	0.599875	7.75571	8.78479e-15	5.09433e-13	NA	NA	0	8.14926	102.145	1.54344	16.6	7.31008	0	1.80215	1.95358	2.40535	1.50221	18.7993	0.682479	2.05943	4.51491	12.392	7.44711	23.835	5.63237	15.3412	1016.51	11.9774	13.4659	12.8905	10.3392	13.6908	6.23051	44.173	38.2313	0.732178	17.974	7.24353	6.73087	8.86424	29.1549	3777.94	43.303	10.1969	6.68985	9.98961	0
ENSG00000264350	124.646	3.48411	0.449706	7.74564	9.5098e-15	5.50419e-13	NA	NA	30.4891	14.2612	55.8237	3.85861	9.48569	9.74677	4.90321	17.1204	16.6054	12.0267	23.2843	14.0995	13.6496	13.3863	17.0563	8.85146	8.27457	29.3354	52.5688	36.9584	783.413	6.38794	12.504	26.9528	12.9239	9.88776	10.5919	5.69975	20.5861	13.1792	34.2085	9.65804	30.5949	31.0248	11.1657	737.641	43.303	26.2207	26.2019	13.8745	10.5559
ENSG00000230532	145.385	4.13788	0.533987	7.74479	9.57362e-15	5.53051e-13	NA	NA	0	26.4851	10.6896	5.40205	22.5285	25.5853	0	3.6043	13.675	0	10.5155	9.39966	13.6496	22.6537	4.51491	8.85146	5.7922	0.916732	0	43.9317	1037.7	2.39548	8.65662	22.2653	4.30798	23.5785	14.9532	24.2239	49.9947	15.3757	11.0163	14.4871	25.0878	5.69844	6.8235	1367.6	30.9307	21.8506	30.6618	13.8745	6.33356
ENSG00000241429	48.5151	5.82087	0.747408	7.73286	1.05155e-14	6.06301e-13	NA	NA	0	0	0	0	1.18571	1.21835	0	0.901075	0	1.20267	1.50221	0	0.682479	4.11886	2.00662	0	2.48237	1.83346	5.63237	0	179.493	4.79096	0	0	0	1.52119	0	5.69975	14.7043	0.732178	0	1.20725	0	0.63316	3.72191	8.97373	1.54654	0	0	1.10996	2.11119
ENSG00000267484	294.956	7.2309	0.988192	7.71145	1.24401e-14	7.159e-13	NA	NA	0	0	2.37547	0	0	3.65504	0	0	0	3.60802	0.751106	0	0.682479	3.08914	0	0.885146	0	0	0	0	1184.78	0	0	0	0	0.760597	1.86915	82.6463	51.4652	0.732178	1.73942	0.603627	0	0	0	2749.55	0	0	0	0	0
ENSG00000232858	126.332	3.765	0.488386	7.70667	1.29141e-14	7.41764e-13	NA	NA	63.1561	4.07463	2.37547	3.08689	10.6714	10.9651	9.80643	9.01075	17.5822	16.8374	6.75995	17.8594	14.3321	22.6537	23.0762	5.31088	19.859	19.2514	35.6717	6.27596	356.493	10.3804	23.0843	9.37488	6.89277	22.8179	4.98441	8.54962	17.6452	8.78614	9.85669	3.62176	6.11897	26.5927	8.06413	594.061	15.4654	14.567	14.4947	7.21472	29.5566
ENSG00000230955	201.641	6.59812	0.859172	7.70583	1.29994e-14	7.4524e-13	NA	NA	4.35559	0	0	0	0	1.21835	0	7.2086	0	0	9.76438	0	0.682479	2.05943	3.51159	0	0	0	0	2.09199	1976.92	1.59699	0.961847	0	1.72319	0.760597	0.623051	1.42494	0	0	0	0	3.05949	1.26632	0.620318	1152.23	3.09307	2.91341	0	0	0
ENSG00000236756	141.88	3.48136	0.452345	7.69416	1.42431e-14	8.14989e-13	DNAJC9-AS1	414245	13.0668	55.0075	65.3256	21.6082	14.2285	9.74677	11.0322	3.6043	30.2805	88.9979	12.0177	27.259	12.9671	6.17829	24.0795	16.8178	9.10203	2.7502	65.711	49.5104	856.956	23.1563	37.512	31.6402	38.7718	8.36657	23.676	312.061	189.686	14.6436	32.4691	15.0907	10.4023	20.8943	17.3689	985.316	10.8258	33.5042	27.3169	29.9688	8.44475
ENSG00000226981	125.912	6.08157	0.789253	7.68892	1.4838e-14	8.45823e-13	NA	NA	0	0	1.18774	7.71721	2.37142	0	6.12902	0	0	3.60802	0.751106	0	5.45983	0	2.00662	1.77029	2.48237	1.83346	2031.41	774.035	0	3.99246	3.84739	0	1450.93	0	0	1.42494	304.38	1768.21	1.15961	699.604	523.172	173.486	0.620318	0	1.54654	0	2.22995	1.66494	2.11119
ENSG00000267551	212.992	5.00669	0.651032	7.68903	1.4826e-14	8.45823e-13	LOC100996351	100996351	47.9115	0	16.6283	0	13.0428	1.21835	7.35482	9.01075	0	1.20267	4.50663	19.7393	4.77735	5.14857	1.00331	8.85146	0	22.0016	0	4.18397	524.768	2.39548	3.84739	0	23.2631	1.52119	3.11526	19.9491	27.9382	7.32178	0	5.43265	9.17846	5.06528	11.786	297.928	0	33.5042	3.90241	13.8745	0
ENSG00000176563	564.142	7.1792	0.981813	7.68246	1.56063e-14	8.8794e-13	CNTD1	124817	0	0	0	0	0	1.21835	0	0	0	0	0	0	4.09487	0	0	0	1.65491	1.83346	0	2.09199	4682.4	0	0.961847	0	0	0	1.2461	22.799	4.4113	0	0	4.22539	0	0	0	7209.5	0	7.28352	0.557488	2.77489	0
ENSG00000171724	371.533	7.08472	0.768988	7.68049	1.5848e-14	8.99995e-13	VAT1L	57687	0	0	0	0	65.2141	0	0	3.6043	7.81431	0	0	0	0	0	12.5414	38.9464	37.2356	0	2619.05	307.522	1.24648	910.282	9779.1	82.0302	3.44639	1167.52	14.9532	6226.97	116.164	30.7515	53.3421	77.2643	64.8611	871.861	36361.8	34.1002	49.4892	0	18.3971	0	4.22238
ENSG00000162039	100.701	6.08599	0.791385	7.66022	1.85612e-14	1.05113e-12	MEIOB	254528	0	0	9.5019	0	0	4.87338	0	0	0	0	0	0	0	0	0	92.9404	1.65491	1.83346	339.82	546.009	1.86972	1204.93	15.3895	0	68.0661	660.198	0	49.8728	461.716	968.672	1559.1	1.20725	15.2974	8.86424	0	7.17898	0	0	0	0	0
ENSG00000162520	794.344	4.81829	0.629114	7.65986	1.8614e-14	1.05113e-12	SYNC	81493	115.423	43.8023	51.0727	47.8467	28.4571	25.5853	0	1.80215	38.0948	97.4166	187.776	24.4391	75.0727	98.8526	54.1789	49.5682	27.3061	11.0008	0	50.905	6113.36	3.19397	19.2369	0	49.111	1.52119	4.98441	7.12468	27.9382	78.3431	0.579805	12.0725	50.1756	84.8434	9.92508	8727.85	0	24.764	0	11.6545	6.33356
ENSG00000198929	142.911	4.68341	0.611078	7.65987	1.86116e-14	1.05113e-12	NOS1AP	9722	0	6.11195	0	0	28.4571	0	0	8.10967	0.976789	0	9.01327	11.2796	2.72991	0	1.00331	175.259	47.9925	333.69	0	50.905	10.5951	5.58945	35.5883	7.03116	473.016	41.0723	19.9376	32.7735	20.5861	14.6436	30.1499	575.257	77.711	11.3969	12.4064	0	100.525	27.6774	54.0763	2228.24	2.11119
ENSG00000143891	609.212	2.83315	0.369913	7.65864	1.87911e-14	1.05915e-12	GALM	130589	15.2446	121.22	102.145	316.406	147.028	35.332	269.677	161.292	87.911	170.78	45.0663	93.0567	644.942	12.3566	142.47	904.619	2380.59	238.35	1348.01	3390.41	3045.15	345.747	960.885	406.635	788.361	434.301	150.155	112.57	2496.8	317.033	1201.36	170.223	432	2677.63	248.747	3797.68	24.7446	5.82682	294.911	274.714	242.787
ENSG00000126561	13800	-1.19801	0.156632	-7.64858	2.03207e-14	1.14323e-12	STAT5A	6776	13262.8	17448.6	10635	11947	10144.9	18535.9	31041	11896.9	19108.9	28177.4	24400.4	18727.9	13863.2	23010	18317.5	9299.35	9965.89	8342.26	5630.49	7107.87	4719.8	6320.07	4833.28	9172.14	6303.44	14419.4	11275.4	7476.64	9579.87	7931.69	5795.15	20251.7	4895.18	4154.79	3607.15	4300.21	16408.7	9162.67	12773.7	9482.36	17991.5
ENSG00000254003	226.655	5.61545	0.735161	7.64338	2.11584e-14	1.18814e-12	LOC102723885	102723885	0	0	23.7547	0	0	1.21835	25.7419	9.91182	0	14.4321	0	9.39966	0	2.05943	2.00662	0	4.96474	25.6685	0	8.36795	2110.92	0	0	16.406	15.5087	3.04239	5.60746	2.84987	14.7043	0.732178	0	6.03627	0	5.69844	5.58286	2839.29	10.8258	16.0238	7.80483	2.21991	21.1119
ENSG00000259248	390.494	4.23528	0.55409	7.6426	2.12885e-14	1.19323e-12	USP3-AS1	100130855	4.35559	33.6157	0	30.8689	125.685	26.8036	0	19.8236	31.2572	81.7818	9.76438	31.0189	58.6932	26.7726	76.2517	0.885146	4.13728	25.6685	11.2647	25.8012	2729.17	30.3427	7.69477	112.499	30.1559	39.5511	21.8068	38.4733	51.4652	24.8941	63.1987	12.6762	111.977	18.3616	26.6737	5211.94	38.6634	23.3073	31.7768	17.7593	0
ENSG00000247853	223.264	5.10664	0.668868	7.63257	2.30117e-14	1.28742e-12	NA	NA	15.2446	1.01866	47.5095	11.5758	10.6714	2.43669	0	7.2086	11.7215	12.0267	0	1.87993	10.9197	11.3269	11.5381	0.885146	1.65491	11.0008	0	5.57863	1365.52	8.78342	15.3895	0	28.4327	3.04239	2.49221	0	2.94087	2.92871	37.6873	1.20725	31.8187	25.9596	62.0318	585.087	37.1169	0	6.68985	3.32987	0
ENSG00000165716	4098.53	-2.96148	0.388121	-7.63032	2.34169e-14	1.30766e-12	FAM69B	138311	5159.2	10774.3	4500.34	2845.34	3617.6	15295.1	7218.76	4135.03	5807.99	14812.1	9276.91	5428.31	3863.51	4540.01	6169.87	121.265	24.8237	1073.49	69.4659	80.8902	163.912	36.7307	43.2831	373.823	31.0175	98.117	150.155	481.629	105.871	134.721	199.453	4025.59	1329.65	31.658	1388.89	156.143	570.672	2215.65	1754.97	456.747	3764.25
ENSG00000202502	105.718	6.31526	0.827866	7.61052	2.72995e-14	1.52166e-12	NA	NA	0	3.05597	0	0	0	4.87338	0	0	0	0	0	12.2196	0	12.3566	1.00331	0	3.30983	0	18.7746	4.8813	662.505	3.99246	0.961847	0	0	0.760597	4.98441	4.27481	2.94087	2.92871	0	0	3.67138	0.63316	8.06413	349.975	0	0	0.557488	3.32987	0
ENSG00000118523	822.945	5.20052	0.543445	7.60928	2.75621e-14	1.53346e-12	CTGF	1490	34.8447	9.16792	14.2528	32.4123	7.11427	42.6421	0	12.615	0	0	10.5155	24.4391	63.4705	15.4457	23.5778	121.265	1114.58	337.357	433.692	13703.9	0	1755.09	2398.85	1883.18	3753.98	34.2269	6.85357	116594	95.5781	1002.35	963.056	2727.19	7.34277	5340.07	206106	631.751	202.596	353.979	352.332	6493.8	16.8895
ENSG00000204860	120.886	4.43327	0.58326	7.59527	3.07142e-14	1.70568e-12	NA	NA	0	0	0	12.3475	61.657	23.1486	0	8.10967	3.90716	0	10.5155	18.7993	13.6496	0	12.5414	10.6218	1.65491	55.0039	0	1.39466	35.5247	4.79096	0	14.0623	470.432	319.451	1937.69	109.72	104.401	69.557	1281.95	39.2358	1107.53	13.2964	15.5079	44.8687	0	14.567	31.2193	0	8.44475
ENSG00000174038	194.156	7.06155	1.01747	7.59376	3.10764e-14	1.72263e-12	C9orf131	138724	0	0	0	0	0	2.43669	0	0	0	0	0	0	0	0	1.00331	0	0	0	0	9.76261	1416.63	11.9774	0	0	5.16958	4.56358	0	14.2494	0	2.92871	0	0	43.4447	0	0	131.016	0	0	6.68985	0	0
ENSG00000262533	244.688	6.69337	0.888934	7.59185	3.15368e-14	1.74494e-12	NA	NA	0	0	0	0	5.92856	7.31008	0	0	0	0	3.75553	0	5.45983	1.02971	4.01325	0	0	0	0	2.78932	1852.27	0	0	0	6.03118	3.80299	2.49221	0	0	0.732178	0	6.03627	0	0	0.620318	4682.49	0	0	6.13236	2.77489	4.22238
ENSG00000224374	17.0367	5.27321	0.683664	7.5812	3.42385e-14	1.89095e-12	NA	NA	0	0	0	0	0	0	0	0	0	0	0	1.87993	0.682479	1.02971	1.00331	39.8316	9.10203	0	15.0196	32.0771	456.212	21.5593	17.3132	10.5467	43.9414	2.28179	0	7.12468	130.869	8.78614	9.27688	0	19.5807	80.4113	0.620318	0	0	0	0	17.2043	0
ENSG00000234118	61.556	4.48584	0.590823	7.57973	3.46269e-14	1.90891e-12	RPL13AP6	644511	4.35559	4.07463	0	6.17377	1.18571	1.21835	7.35482	5.40645	0	16.8374	5.25774	0.939966	2.04744	7.208	8.52816	0.885146	2.48237	1.83346	28.1618	0.697329	811.459	3.99246	6.73293	0	0.861597	1.52119	0.623051	11.3995	4.4113	2.19654	1.73942	0	0	7.59792	7.44381	141.785	4.63961	5.82682	2.22995	0.554979	8.44475
ENSG00000217488	22.7168	6.65894	0.872069	7.56458	3.8913e-14	2.14128e-12	NA	NA	0	0	0	0	0	0	0	0	0	0	0	0	0	0	0	0	0	0	33.7942	15.3412	269.863	3.99246	0	0	2.58479	3.04239	1.2461	5.69975	19.1156	1.46436	0	1.20725	16.5212	0.63316	1.24064	202.806	0	0	0	0	0
ENSG00000124191	615.767	3.24696	0.429387	7.56167	3.97942e-14	2.18578e-12	TOX2	84969	34.8447	160.948	47.5095	38.5861	145.842	148.638	61.2902	52.2623	26.3733	0	115.67	3.75987	433.374	17.5052	36.1192	345.207	4482.33	284.187	1550.78	658.976	462.444	1649.69	575.184	253.122	1538.81	565.124	1405.6	3381.37	1079.3	5754.92	409.922	1941.87	427.104	191.214	3855.9	1023.01	210.329	196.655	690.727	84.9117	384.236
ENSG00000169282	95.533	6.02764	0.801198	7.54359	4.57191e-14	2.50666e-12	KCNAB1	7881	0	0	0	0	5.92856	0	0	0	0	0	1.50221	0	19.1094	0	0	0.885146	38.8905	0	1.87746	9.06528	929.251	6.38794	10.5803	4.68744	0	1.52119	4.36136	11.3995	67.6399	2.92871	0	4.82902	1.83569	1.26632	1.24064	104.095	0	0	0	0	0
ENSG00000230583	105.744	4.26073	0.565065	7.53511	4.87925e-14	2.6703e-12	GTF2IRD1P1	729156	2.1778	8.14926	21.3793	4.63033	11.8571	19.4935	0	26.1312	0	24.0535	6.75995	0.939966	0	8.23772	3.51159	15.0475	19.0315	3.66693	46.9364	25.8012	292.3	12.7759	4.80923	1.17186	36.1871	3.80299	7.47662	34.1985	4.4113	9.51832	1.73942	18.1088	14.6855	3.79896	10.5454	732.256	0	40.7877	36.2367	2.21991	0
ENSG00000186628	61.8757	5.69455	0.750531	7.53405	4.91911e-14	2.68724e-12	FSD2	123722	0	2.03732	0	0	7.11427	0	0	0	0	0	1.50221	0	0	2.05943	8.52816	0	9.10203	0	0	2.78932	403.86	3.19397	4.80923	23.4372	1.72319	0	3.11526	28.4987	20.5861	0	8.11727	1.20725	0	7.59792	0	220.754	0	0	0	2.21991	0
ENSG00000255118	29.8246	6.65661	0.873895	7.53377	4.92941e-14	2.688e-12	NA	NA	0	0	0	0	0	0	0	0	0	0	0	0.939966	0	0	0	0.885146	1.65491	0	0	2.09199	147.708	7.18643	0	0	4.30798	0	2.49221	15.6743	19.1156	0	0	0.603627	1.83569	0	0	288.954	0	0	0	0	0
ENSG00000230749	108.244	5.04803	0.669797	7.53324	4.94958e-14	2.69413e-12	MEIS1-AS2	100873998	60.9783	0	5.93869	0	0	7.31008	0	0.901075	0	8.41872	3.75553	1.87993	1.36496	1.02971	0	8.85146	25.6512	11.0008	324.8	71.8249	503.578	90.2297	43.2831	16.406	244.693	41.0723	13.0841	102.595	111.753	128.131	34.2085	18.7125	89.337	75.9792	173.689	2672.38	17.0119	0	7.24734	0	0
ENSG00000169442	31115.9	-2.67653	0.355527	-7.52835	5.13864e-14	2.79199e-12	CD52	1043	196476	69447	92544.9	118801	22766.8	13164.2	239814	66488.5	75700.2	190303	41443.8	96731.9	68492.9	47104.3	38772	10020.7	1652.43	12489.6	2506.4	7896.55	9292.51	1378.2	10051.3	13244.4	4455.32	6684.89	2299.06	2918.27	16293.9	1533.91	10751.3	2904.66	2140.42	4406.79	2435.37	10741.6	7273.36	6837.77	5140.59	1241.49	1401.83
ENSG00000162522	2311.02	-2.27598	0.302644	-7.52029	5.4656e-14	2.9643e-12	KIAA1522	57648	4275.01	4013.51	5019.38	4352.51	4278.05	2658.43	9156.75	3843.08	5803.1	10720.6	6027.62	9447.6	4526.88	4810.83	7326.69	1174.59	503.094	1225.67	321.045	625.504	11.2183	369.702	517.474	1692.16	693.585	393.229	1746.41	132.519	1320.45	928.402	551.395	3359.19	1164.44	533.121	180.512	296.133	3204.42	386.027	1036.93	594.382	1178.04
ENSG00000164821	7127.63	5.17114	0.688597	7.51821	5.55294e-14	3.00088e-12	DEFA4	1669	326.669	0	0	363.481	2391.58	235.141	0	199.137	37.118	0	349.264	47.9383	649.037	625.037	1.00331	28.3247	0	1562.11	86.363	7.67062	3463.35	0	32.7028	616.398	0	3189.18	11.838	1185.55	2148.3	7.32178	12895.4	16.9016	487.682	194.38	8830.22	5429.11	321.679	1415.92	59.6512	51.613	46.4461
ENSG00000250423	40.4039	6.30976	1.02903	7.51837	5.5462e-14	3.00088e-12	KIAA1210	57481	0	0	0	0	0	0	0	0	0	0	0	0	0	0	0	0	545.294	0	274.109	108.086	61.7008	748.188	425.136	0	36.1871	0	0	141.069	104.401	8.78614	0	0	7.34277	18.3616	8.68445	0	0	0	0	0	0
ENSG00000135678	1554.73	2.71978	0.362122	7.5106	5.88566e-14	3.17499e-12	CPM	1368	335.381	292.355	868.236	1109.74	73.5141	938.127	359.16	684.817	155.309	51.715	272.651	232.172	846.956	18.5349	257.35	4523.98	1870.88	3148.97	3217.96	7513.72	5483.27	2065.7	7305.23	145.311	7485.55	2236.92	208.099	1055.88	4137.8	5182.36	1981.77	314.49	1047.57	2740.95	3252.33	6100.34	1466.12	764.77	1780.06	3.88485	84.4475
ENSG00000267576	725.389	6.68678	0.906444	7.50562	6.11375e-14	3.29214e-12	NA	NA	0	0	8.31416	4.63033	0	2.43669	28.1935	27.0322	0	0	0	0	0	1.02971	0	3.54058	0	0	0	5.57863	13487.5	7.98493	0	18.7498	3.44639	1.52119	0	1.42494	2.94087	0	0	0	10.4023	0	10.5454	6157.77	9.27922	32.0475	0	0	0
ENSG00000198695	8640.21	3.1436	0.419067	7.50152	6.30834e-14	3.39087e-12	ND6	4541	6232.85	1840.71	2289.96	975.456	1618.5	2573.15	772.256	1243.48	4003.86	947.707	938.131	2446.73	1778.54	1723.74	903.483	867.443	2363.22	1772.96	2904.42	1352.12	77221.4	592.482	1094.58	2517.15	1726.64	1305.18	1934.57	1464.83	3637.85	1714.76	854.053	545.076	3322.6	3835.05	1163.72	98222.9	1995.03	1600.92	1133.93	771.975	850.809
ENSG00000230068	515.768	3.41915	0.455915	7.49915	6.42322e-14	3.44648e-12	NA	NA	106.712	80.474	38.0076	55.5639	346.228	118.18	50.258	73.8881	96.7021	0	39.8086	68.6175	63.4705	79.2881	49.664	66.386	58.7494	57.7541	61.956	86.4688	5732.56	71.8643	3.84739	319.918	59.4502	82.1445	44.2367	250.789	258.796	84.2005	105.525	25.3524	72.2039	43.688	80.021	5310.65	117.537	84.4889	137.142	158.169	14.7783
ENSG00000239887	231.082	5.20059	0.693845	7.49868	6.44646e-14	3.45281e-12	C1orf226	400793	4.35559	0	0	0	16.6	0	0	18.0215	9.76789	0	2.25332	13.1595	2.04744	0	1.00331	80.5483	54.6122	450.115	0	23.7092	0	8.78342	28.8554	21.0935	684.108	43.354	21.1837	8.54962	60.2878	18.3045	17.974	1113.09	85.6656	13.2964	6.8235	0	91.2456	7.28352	69.686	2955.26	0
ENSG00000245112	215.552	5.13787	0.685546	7.4954	6.60956e-14	3.52763e-12	SMARCA5-AS1	100128055	39.2003	0	0	3.85861	4.74284	8.52842	9.80643	9.01075	0	19.2428	3.00442	2.8199	0.682479	4.11886	11.0364	3.54058	0.827457	3.66693	0	6.27596	1452.15	3.19397	0	0	53.419	2.28179	4.98441	2.84987	1.47043	3.66089	6.95766	8.45078	1.83569	3.79896	8.06413	1825.26	7.73268	30.5908	0	1.66494	19.0007
ENSG00000255224	249.206	3.18747	0.425209	7.49545	6.60692e-14	3.52763e-12	NA	NA	23.9558	47.8769	14.2528	69.4549	11.8571	47.5155	14.7096	23.4279	10.7447	175.59	12.7688	1.87993	38.2188	4.11886	26.5878	104.447	86.0555	44.9199	245.947	135.979	484.881	73.4613	36.5502	103.124	270.541	44.8752	34.2678	105.445	88.226	96.6476	91.6092	58.5519	179.286	86.7429	70.0959	1042.75	47.9426	222.876	54.6338	16.6494	52.7797
ENSG00000267348	71.8678	4.49382	0.599925	7.47691	7.60932e-14	4.05405e-12	LOC105372419	105372419	0	7.1306	28.5057	1.54344	7.11427	6.09173	2.45161	20.7247	3.90716	0	0	5.6398	8.87222	2.05943	0.501656	3.54058	20.6864	7.33386	0	1.39466	572.135	6.38794	4.80923	0	6.03118	8.36657	6.23051	2.84987	13.2339	5.12525	13.9153	1.81088	25.6997	2.53264	1.24064	798.662	0	0	1.67246	15.5394	0
ENSG00000141404	168.863	4.07395	0.545073	7.47143	7.93264e-14	4.21885e-12	GNAL	2774	0	19.3545	0	10.0324	13.0428	38.9871	11.0322	0	22.4661	0	10.5155	0	21.8393	28.832	1.00331	15.0475	38.063	22.9183	45.0589	45.3264	1676.52	7.98493	0	1.17186	5.16958	41.8328	18.6915	79.7965	47.0539	23.4297	34.7883	63.3809	21.4164	1.26632	4.96254	2627.51	38.6634	0	69.1285	84.9117	29.5566
ENSG00000141527	27.8837	4.58551	0.613761	7.45281	9.13703e-14	4.85083e-12	CARD14	79092	0	0	0	0	5.92856	6.09173	0	0	0	0	1.50221	0	0	1.02971	0	44.2573	14.0668	2.7502	24.4069	47.4184	9.97185	5.58945	8.65662	0	0	5.32418	1.2461	45.598	161.748	2.92871	0	3.62176	19.5807	21.5274	0	493.555	0	0	3.90241	28.8589	4.22238
ENSG00000254400	133.578	3.68788	0.494891	7.44916	9.39377e-14	4.97837e-12	NA	NA	10.889	11.2052	11.8774	15.4344	4.74284	28.022	24.5161	2.70322	30.2805	3.60802	23.2843	14.0995	12.9671	21.624	3.00994	27.4395	16.5491	9.16732	3.75491	8.36795	1232.15	13.5744	1.92369	3.51558	7.75437	20.5361	34.8909	18.5242	38.2313	5.12525	2.89903	22.3342	11.0142	0.63316	12.4064	1033.77	10.8258	45.1579	21.1845	39.9585	14.7783
ENSG00000254662	39.5923	5.98646	0.799571	7.4446	9.72412e-14	5.1444e-12	NA	NA	0	0	0	0	1.18571	0	0	0	0	0	0	3.75987	0.682479	4.11886	0.501656	0	2.48237	4.58366	0	2.09199	641.314	0.798493	0.961847	0	8.61597	1.52119	0	0	0	4.39307	0.579805	0	2.44759	2.53264	0	279.98	0	0	1.11498	6.10476	0
ENSG00000197813	196.04	2.90546	0.390371	7.4419	9.9249e-14	5.24142e-12	NA	NA	10.889	14.2612	19.0038	32.4123	71.1427	51.1705	0	30.6365	49.8162	36.0802	11.2666	35.7187	106.467	26.7726	21.5712	23.8989	21.5139	26.5852	20.652	104.599	1467.73	53.499	46.1686	189.841	61.1734	62.369	60.436	71.2468	35.2904	118.613	84.0717	36.8213	203.15	120.3	32.2565	2720.84	66.501	123.82	190.103	124.87	44.3349
ENSG00000170893	11568.4	-3.89593	0.523931	-7.43667	1.03257e-13	5.44358e-12	TRH	7200	19776.6	17441.5	7094.35	2650.86	6021.04	10363.3	4335.67	4467.53	7511.51	16055.7	8045.85	7158.78	2233.07	12223.7	14261.1	125.691	69.5064	953.401	187.746	11.1573	45.4965	13.5744	408.785	2.34372	25.8479	3.04239	12.461	139.644	236.74	551.33	12.1759	377.871	198.867	636.959	55.8286	28.7159	296.935	27084.5	567.522	1259.8	11199.8
ENSG00000229097	64.6131	3.94278	0.52983	7.43349	1.05768e-13	5.56621e-12	NA	NA	0	3.05597	4.75095	16.2061	9.48569	1.21835	26.9677	0	11.7215	7.21604	6.00885	4.69983	5.45983	10.2971	10.5348	12.392	8.27457	9.16732	11.2647	5.57863	514.173	7.98493	29.8173	1.17186	5.16958	7.60597	14.9532	18.5242	7.35216	17.5723	7.53747	1.81088	9.17846	15.1958	3.72191	454.071	3.09307	4.37011	3.34493	2.77489	4.22238
ENSG00000226102	24.7229	1.3284	0.685004	7.43185	1.07093e-13	5.62609e-12	NA	NA	0	0	0	0	0	1.21835	0	0	2.93037	0	1.50221	0	0.682479	1.02971	1.00331	2.65544	0.827457	0	1.87746	0	0.62324	2.39548	0	0	0	383.341	380.061	430.331	41.1721	0	1.15961	0.603627	4.89518	174.119	4.96254	7.17898	0	0	1.67246	2.21991	0
ENSG00000259924	754.045	3.64641	0.49111	7.42476	1.12983e-13	5.92524e-12	NA	NA	178.579	66.2128	81.9539	13.1193	449.385	141.328	19.6129	105.426	48.8394	2.40535	42.0619	117.496	49.8209	90.6149	40.1325	79.6632	50.4749	39.4195	16.8971	95.5341	7138.6	51.902	16.3514	212.107	57.727	107.244	28.0373	236.539	551.412	109.095	35.9479	82.0933	30.5949	4.43212	147.015	1595.53	267.551	298.625	367.942	130.42	16.8895
ENSG00000261312	79.694	3.94672	0.531718	7.4147	1.21902e-13	6.38185e-12	NA	NA	0	8.14926	16.6283	0	21.3428	8.52842	0	11.714	7.81431	0	1.50221	21.6192	21.1568	12.3566	7.02319	0.885146	6.61966	1.83346	0	5.57863	626.98	7.98493	1.92369	119.53	36.1871	15.2119	23.676	116.845	42.6426	12.447	13.9153	9.05441	28.7592	29.1253	17.9892	504.324	0	0	7.80483	9.43464	6.33356
ENSG00000144668	4184.97	-3.16666	0.427394	-7.40932	1.26945e-13	6.63436e-12	ITGA9	3680	7463.31	8991.69	2882.64	4975.29	3386.39	5188.94	6911.08	7213.1	11771.3	13044.2	10477.9	9213.55	6032.43	9971.76	13102.8	31.8653	13.2393	926.816	185.868	46.721	67.9332	10.3804	133.697	167.576	6.89277	235.785	154.517	703.919	444.071	139.114	159.446	147.285	250.266	38.6227	356.683	16.1527	312.4	3094.04	397.489	396.81	5404.64
ENSG00000213402	7993.5	-2.0353	0.274714	-7.40878	1.27468e-13	6.65017e-12	PTPRCAP	5790	17694.6	27134	12726.6	10776.3	5488.66	2712.04	21684.5	9995.62	5838.27	42992	5573.96	14406.9	9290.58	3790.38	8710.26	1142.72	374.011	1645.53	482.506	1285.87	3166.06	427.992	2595.06	5671.8	1382.86	2000.37	3252.95	3550.94	1513.08	669.943	3310.11	1410.68	1350.46	991.528	5592.16	1927.56	3603.43	23509.8	4544.64	5498.73	8744.54
ENSG00000258777	144.424	5.40133	0.728692	7.40785	1.28367e-13	6.68552e-12	HIF1A-AS1	100750246	2.1778	3.05597	0	6.17377	8.29998	1.21835	0	6.30752	0	8.41872	6.00885	0	1.36496	8.23772	7.02319	5.31088	0	0	0	2.78932	359.61	1.59699	0	0	0	0.760597	0	0	0	0.732178	8.69708	0	8.56656	2.53264	3.72191	455.866	4.63961	0	3.34493	4.43983	10.5559
ENSG00000234664	479.224	2.39493	0.324279	7.38522	1.52206e-13	7.91341e-12	NA	NA	359.336	150.761	160.345	145.084	180.228	71.8824	77.2256	277.531	155.309	244.143	81.1194	269.77	137.178	68.9909	160.53	303.605	201.899	286.937	180.236	335.415	4109.65	250.727	484.771	114.842	323.099	195.473	457.943	145.344	327.907	202.081	154.808	71.228	199.479	231.736	204.085	1974.22	122.176	249.097	107.038	134.305	78.1139
ENSG00000178715	62.8865	4.91581	0.664609	7.38156	1.56444e-13	8.10646e-12	NA	NA	8.71118	4.07463	0	3.08689	1.18571	3.65504	2.45161	0	4.88394	7.21604	3.75553	2.8199	1.36496	1.02971	4.51491	0.885146	0.827457	1.83346	7.50982	0	299.155	3.19397	0	0	0.861597	0.760597	1.2461	7.12468	1.47043	0.732178	1.73942	5.43265	0	3.79896	0.620318	886.605	1.54654	2.91341	0	1.66494	6.33356
ENSG00000233392	1559.38	-4.11271	0.557222	-7.38155	1.56457e-13	8.10646e-12	LOC200772	200772	11019.6	1140.9	4591.79	2771.25	2000.29	317.988	4707.09	2458.13	13467	1751.09	3357.44	6688.8	1528.07	4740.81	5051.18	256.692	680.997	45.8366	146.442	2.09199	36.1479	257.913	9.61847	108.983	15.5087	1988.2	9.96882	14.2494	0	133.256	61.4593	4.22539	55.6827	81.6776	0	269.212	83.5129	11.6536	1.11498	0	6.33356
ENSG00000224636	213.632	4.56129	1.13961	7.37779	1.60939e-13	8.32438e-12	NA	NA	0	0	0	0	0	0	0	0	0	0	0	0	0	0	0	1.77029	0	0	0	5.57863	2183.83	0	0	16.406	0	0	1.86915	0	0	0	0	0	0	0	0	1295.81	0	0	0	0	0
ENSG00000042286	292.508	2.12124	0.287577	7.37616	1.62923e-13	8.41258e-12	AIFM2	84883	141.557	87.6046	58.1991	43.9881	68.7713	60.9173	95.6127	81.0967	69.352	141.916	40.5597	61.0978	145.368	62.8126	48.6607	945.336	529.572	284.187	1242.88	989.51	319.722	924.654	187.56	124.217	143.025	47.157	164.486	387.583	241.151	1195.65	122.919	227.568	236.804	191.214	359.164	866.862	901.63	141.3	211.288	245.856	73.8916
ENSG00000259238	254.907	2.82328	0.383128	7.36863	1.72394e-13	8.88641e-12	NA	NA	137.201	18.3358	24.9425	50.9336	43.8713	62.1357	40.4515	73.8881	31.2572	97.4166	30.0442	69.5575	51.1859	42.2183	41.1358	72.582	33.9257	86.1728	140.809	114.362	1039.56	51.1035	50.016	112.499	197.306	78.3415	99.0652	44.173	97.0486	86.3971	175.681	17.5052	97.9036	61.4165	63.8927	2137.54	21.6515	68.4651	87.5256	37.7385	52.7797
ENSG00000129116	1039.82	3.28904	0.446654	7.36362	1.78987e-13	9.21049e-12	PALLD	23022	128.49	413.575	399.08	404.382	262.042	237.577	78.4514	222.565	134.797	102.227	224.581	696.515	205.426	221.389	99.8296	189.421	24808	473.034	1154.64	2508.29	87.2537	3633.94	2737.42	217.966	670.322	504.276	419.314	3290.18	788.152	2477.69	327.59	170.827	91.1727	4406.79	4461.33	2487.52	168.572	518.587	173.936	9.43464	31.6678
ENSG00000225864	215.568	6.2168	0.848039	7.36178	1.81478e-13	9.32277e-12	NA	NA	0	17.3172	0	10.8041	0	0	0	0	0	0	0	0	0	0	1.00331	0	0	0	0	13.9466	3625.39	0.798493	0	0	10.3392	6.08478	1.2461	55.5725	86.7555	26.3584	0	3.62176	2.44759	0	0	3266.44	3.09307	14.567	2.78744	7.7697	0
ENSG00000234336	22.9049	3.70444	0.502268	7.35999	1.83925e-13	9.43239e-12	NA	NA	0	2.03732	0	5.40205	3.55713	14.6202	0	4.50537	0	0	0	1.87993	0	0	0.501656	12.392	4.13728	21.0848	22.5295	55.7863	36.1479	22.3578	38.4739	0	70.6509	9.12717	2.49221	145.344	139.691	38.0733	15.6547	6.6399	29.3711	84.2102	42.1816	105.89	34.0238	8.74023	16.7246	6.10476	0
ENSG00000266751	111.182	5.50715	0.747316	7.35684	1.88315e-13	9.64116e-12	MIR3661	100500905	4.35559	0	0	6.94549	2.37142	0	11.0322	0	0	0	0	0.939966	0	3.08914	3.51159	0.885146	0	0	3.75491	2.78932	405.729	3.19397	0	19.9216	37.0487	3.04239	1.86915	2.84987	0	7.32178	2.31922	2.41451	5.50708	1.89948	5.58286	567.14	0	4.37011	0	0	0
ENSG00000228007	34.9567	5.28414	0.71543	7.35303	1.9376e-13	9.90312e-12	NA	NA	2.1778	0	2.37547	0	0	2.43669	0	2.70322	0.976789	0	0	0	0.682479	1.02971	2.00662	0	0	0	5.63237	0	274.226	11.1789	0	3.51558	0	1.52119	0	39.8982	29.4087	0.732178	0	0	5.50708	2.53264	1.24064	242.291	0	5.82682	1.11498	0.554979	2.11119
ENSG00000237017	101.616	3.89493	0.529667	7.3492	1.99401e-13	1.01742e-11	NA	NA	10.889	0	21.3793	6.94549	42.6856	2.43669	0	0	15.6286	18.0401	1.50221	15.0395	25.2517	10.2971	21.5712	1.77029	6.61966	5.50039	15.0196	4.8813	683.695	12.7759	2.88554	8.20302	18.9551	18.2543	30.5295	7.12468	38.2313	5.85743	9.85669	4.82902	58.7422	6.3316	11.786	723.283	10.8258	8.74023	5.57488	18.8693	12.6671
ENSG00000260802	64.5682	2.91652	0.670875	7.34877	2.00039e-13	1.01895e-11	SERTM2	401613	0	0	0	3.08689	0	0	0	0.901075	0	0	0	1.87993	0	2.05943	6.01987	2.65544	149.77	1.83346	0	61.3649	218.134	39.9246	170.247	0	1.72319	833.615	42.3675	1540.36	29.4087	4.39307	511.968	44.6684	66.6968	15.1958	106.695	16.1527	6.18614	4.37011	1.11498	0	0
ENSG00000232656	284.601	4.51414	0.614295	7.34752	2.01916e-13	1.02678e-11	IDI2-AS1	55853	0	0	0	3.08689	10.6714	40.2054	2.45161	6.30752	0.976789	0	19.5288	5.6398	10.9197	98.8526	0	6.19602	2.48237	0	33.7942	9.76261	2158.9	14.3729	6.73293	78.5146	31.0175	22.0573	6.23051	25.6489	55.8765	21.2332	8.69708	12.0725	60.5778	31.0248	83.1226	1371.19	0	42.2444	80.2782	32.1888	25.3343
ENSG00000105376	338.254	-3.13456	0.426992	-7.34054	2.12736e-13	1.07998e-11	ICAM5	7087	1827.17	1213.22	1470.42	301.743	1599.52	912.541	1012.51	811.868	1916.46	345.167	764.626	252.851	1068.76	518.976	1519.02	53.1088	28.1335	81.5891	22.5295	15.3412	0	25.5518	23.0843	69.1397	24.1247	34.2269	14.9532	105.445	41.1721	4.39307	0	74.8498	14.0736	18.9948	44.6629	0	177.852	58.2682	126.55	66.0424	52.7797
ENSG00000155761	24.702	4.81246	0.651474	7.33403	2.2333e-13	1.13185e-11	SPAG17	200162	0	0	0	4.63033	0	0	0	9.01075	0	0	0	0	4.09487	2.05943	1.00331	26.5544	14.0668	22.0016	0	129.703	299.779	35.1337	75.024	0	74.0973	0	0	112.57	101.46	19.0366	9.27688	0.603627	14.0736	8.23108	9.92508	201.012	12.3723	0	10.0348	0	0
ENSG00000233825	340.838	4.64401	0.634799	7.31651	2.54507e-13	1.28769e-11	NA	NA	113.245	14.2612	43.9463	23.9234	13.0428	4.87338	0	3.6043	0	14.4321	3.75553	11.2796	14.3321	39.1292	20.5679	44.2573	1.65491	0	31.9168	16.7359	2832.63	12.7759	8.65662	57.4211	76.6821	16.7331	3.11526	2.84987	24.9974	12.447	6.95766	0	3.67138	10.7637	11.786	1423.23	0	34.9609	1.67246	19.9792	0
ENSG00000255929	135.986	3.82663	0.523198	7.31151	2.6416e-13	1.33429e-11	LOC105369438	105369438	4.35559	2.03732	0	13.1193	8.29998	19.4935	0	15.3183	1.95358	0	6.00885	14.0995	0	22.6537	21.0696	38.0613	9.92948	40.3362	180.236	48.813	385.786	16.7683	64.4437	1.17186	137.855	34.2269	64.7973	11.3995	52.9356	13.9114	306.137	3.62176	163.989	2.53264	573.174	1236.58	1.54654	112.166	19.5121	0	31.6678
ENSG00000197503	87.5447	5.92074	0.80824	7.3087	2.69746e-13	1.36023e-11	LINC00477	144360	0	0	0	0	0	0	13.4838	0	0	0	0	0	0	0	0	89.3998	94.3301	0	230.927	462.329	418.194	660.353	32.7028	0	1009.79	1.52119	0	303.512	438.189	401.234	0	1.20725	11.0142	567.311	63.2724	531.245	0	17.4805	0	0	0
ENSG00000267293	61.7341	5.2804	0.721211	7.2925	3.04254e-13	1.53168e-11	NA	NA	0	0	0	0	4.74284	6.09173	0	0	0	0	4.50663	0	0	2.05943	0	1.77029	4.13728	1.83346	0	23.0119	529.754	0.798493	28.8554	2.34372	9.47756	0.760597	4.98441	31.3486	10.293	6.58961	19.1336	3.01814	8.56656	3.79896	26.6737	35.8949	0	0	0	0	6.33356
ENSG00000261641	412.837	6.5354	1.05957	7.28706	3.16785e-13	1.59211e-11	NA	NA	0	0	0	0	4.74284	0	0	0	0	0	0	0	0	0	0	0	0	0	0	0	4191.29	0	0	0	0	0	1.2461	1.42494	0	5.12525	0	1.20725	0	1.89948	0.620318	11050.3	0	0	0	0	0
ENSG00000114405	137.004	4.86515	0.667677	7.28414	3.2373e-13	1.6243e-11	C3orf14	57415	0	11.2052	0	5.40205	7.11427	3.65504	0	0	3.90716	0	1.50221	0	55.9633	0	2.00662	668.285	22.3413	51.337	168.971	857.715	1728.87	183.653	252.004	0	849.534	5.32418	12.461	8.54962	70.5808	636.263	0.579805	12.6762	265.563	163.988	0	1932.94	0	0	28.4319	12.2095	0
ENSG00000227028	27.2365	4.40034	0.601575	7.28061	3.3232e-13	1.66463e-11	SLC8A1-AS1	100128590	0	2.03732	0	2.31516	20.1571	0	0	3.6043	0	0	0	0	0	0	8.52816	0	124.119	88.0063	30.0393	23.0119	139.606	71.8643	89.4518	16.406	8.61597	1.52119	49.8441	59.8473	4.4113	0	67.8372	1.20725	26.3116	20.2611	124.064	418.176	0	8.74023	1.67246	0.554979	0
ENSG00000163697	774.295	3.36799	0.463937	7.25992	3.87328e-13	1.93696e-11	APBB2	323	8.71118	0	1.18774	36.2709	13.0428	158.385	0	67.5806	68.3752	13.2294	13.5199	18.7993	113.974	3.08914	29.5977	1512.71	489.855	919.482	2427.55	531.365	2022.42	192.437	159.667	191.013	181.797	968.24	1659.19	6902.39	1740.99	448.825	174.521	2371.05	181.122	288.088	588.682	576.114	162.386	34.9609	5443.87	2991.89	122.449
ENSG00000077092	31.112	5.34669	0.736641	7.25747	3.9441e-13	1.96911e-11	RARB	5915	0	0	0	0	4.74284	0	0	0	0	0	0	0	0	0	0	0	37.2356	0	108.892	69.7329	49.236	49.5065	11.5422	0	92.1908	0	0	9.97456	44.113	29.2871	0	138.834	25.6997	0	0.620318	125.632	0	0	6.68985	6.65974	12.6671
ENSG00000176383	418.794	6.13496	0.852681	7.246	4.2926e-13	2.13956e-11	B3GNT4	79369	0	6.11195	0	0	10.6714	9.74677	0	0	0	0	0	8.4597	4.09487	7.208	7.52484	0	0	0	0	0	2926.74	1.59699	1.92369	30.4683	0	4.56358	0	0	4.4113	0	0	1.20725	0	1.26632	4.34222	2340.35	6.18614	8.74023	0	6.65974	4.22238
ENSG00000258813	118.696	3.84724	0.530895	7.24427	4.34778e-13	2.16349e-11	NA	NA	28.3113	6.11195	3.56321	14.6627	7.11427	8.52842	9.80643	17.1204	0	15.6348	11.2666	18.7993	8.18974	9.26743	10.5348	0.885146	7.44711	3.66693	22.5295	7.67062	1138.66	23.1563	0.961847	0	39.6334	3.04239	9.96882	1.42494	0	11.7149	9.85669	4.82902	15.2974	5.69844	14.2673	518.682	27.8376	24.764	16.1671	2.77489	29.5566
ENSG00000181195	288.872	6.44475	0.903727	7.22027	5.18856e-13	2.57761e-11	PENK	5179	0	0	0	12.3475	0	2.43669	11.0322	0	0	0	0	1.87993	6.82479	0	0	1366.67	144.805	5.50039	2350.57	282.418	471.17	2558.37	81.757	0	232.631	41.8328	0	585.649	145.573	6519.32	36.5277	0	23.2521	691.41	18.6095	2259.59	0	26.2207	0	0	0
ENSG00000129595	333.113	4.10541	0.568812	7.21659	5.3308e-13	2.64392e-11	EPB41L4A	64097	13.0668	7.1306	35.6321	17.7496	88.9283	2.43669	0	8.10967	11.7215	12.0267	30.0442	5.6398	51.1859	0	4.01325	33.6356	10.7569	588.542	15.0196	47.4184	5589.22	19.9623	40.3976	77.3427	57.727	19.0149	13.7071	126.819	105.871	30.7515	64.9382	207.648	10.4023	18.9948	24.8127	418.176	0	0	3.90241	2.77489	54.8909
ENSG00000261346	30.9085	6.79014	0.930157	7.21358	5.44993e-13	2.69857e-11	NA	NA	0	0	0	0	0	0	0	0	0	0	0	0	0	0	0	0	3.30983	0	0	5.57863	397.004	0	0	0	6.89277	0	0	49.8728	38.2313	1.46436	8.69708	0	6.73087	12.03	0	680.209	0	0	0	0	0
ENSG00000263859	93.7177	6.53132	0.911408	7.2132	5.46529e-13	2.70173e-11	NA	NA	0	8.14926	0	0	0	3.65504	0	0	0	0	1.50221	0	0	0	1.00331	0	0	6.41712	45.0589	0	1032.71	0	0	0	0.861597	0.760597	0	38.4733	66.1695	0	0	2.41451	0	0.63316	0.620318	188.448	0	0	2.22995	15.5394	0
ENSG00000165995	484.5	5.49808	0.764045	7.20931	5.62373e-13	2.77098e-11	CACNB2	783	0	12.2239	0	10.8041	0	1.21835	0	32.4387	60.5609	61.3364	0	54.5181	23.2043	2.05943	82.7733	8.85146	3.30983	7.33386	11.2647	4.18397	240.571	127.759	2.88554	0	6.89277	6.08478	0	816.489	282.323	0	12.7557	3027.19	0	5.06528	1285.92	91.5321	0	0	0	1270.9	0
ENSG00000224004	21.8186	5.97003	0.960908	7.20934	5.62223e-13	2.77098e-11	NA	NA	0	0	0	0	0	0	0	0	0	0	0	0	0.682479	0	0	0	0	0	0	0	166.405	0	0	0	0	0.760597	0	37.0484	41.1721	1.46436	0	0.603627	8.56656	0.63316	0	351.77	0	0	0	0	0
ENSG00000224915	63.4135	5.14591	0.711974	7.20836	5.66299e-13	2.78577e-11	NA	NA	6.53339	4.07463	27.318	0.771721	2.37142	2.43669	0	4.50537	7.81431	0	0.751106	3.75987	0.682479	2.05943	1.00331	3.54058	1.65491	0.916732	0	0.697329	425.673	2.39548	0	1.17186	6.89277	0.760597	3.11526	24.2239	13.2339	19.0366	1.15961	0	0	4.43212	8.06413	86.1478	0	0	0	0	0
ENSG00000135318	1909.84	-3.53857	0.491424	-7.20089	5.98194e-13	2.93787e-11	NT5E	4907	4660.48	5064.77	697.202	4401.13	1814.14	3493	2199.09	5089.27	7069.02	5902.72	8461.21	4936.7	12000.7	13697.3	15358.7	7.08117	66.1966	75.172	5.63237	99.0207	23.6831	29.5442	180.827	89.0613	49.111	309.563	9.34577	55.5725	4.4113	7.32178	994.945	1012.89	16.5212	101.306	204.705	53.8424	32.4773	91.7724	5.01739	174.263	114.004
ENSG00000258891	255.576	3.92625	0.545273	7.19882	6.07353e-13	2.97801e-11	NA	NA	17.4224	10.1866	2.37547	30.0971	48.6142	32.8953	0	15.3183	0.976789	0	9.76438	44.1784	36.1714	28.832	46.1524	5.31088	23.1688	4.58366	0	27.8932	1933.29	31.1412	28.8554	37.4995	41.3566	8.36657	21.8068	37.0484	32.3495	21.9654	9.85669	17.5052	88.7251	17.0953	32.8768	732.256	27.8376	11.6536	21.742	14.4294	14.7783
ENSG00000187066	468.557	6.7521	0.977252	7.19332	6.32324e-13	3.09541e-11	TMEM262	100130348	0	0	0	0	2.37142	2.43669	0	5.40645	0	0	0	0	2.72991	1.02971	0	0	0	0	7.50982	0	4053.56	0	0	0	0	0.760597	1.2461	11.3995	7.35216	0	1.15961	3.62176	0	0	0	3361.56	0	0	11.7072	0	0
ENSG00000175898	737.829	2.93338	0.4085	7.18069	6.93624e-13	3.38999e-11	NA	NA	108.89	205.769	110.46	82.5742	164.814	244.888	317.483	118.942	159.217	185.212	305.7	57.338	112.609	189.468	99.3279	426.64	93.5026	79.7557	75.0982	117.849	7429.65	59.8869	77.9096	186.326	42.2182	460.922	157.009	359.084	591.114	124.47	91.0294	275.254	59.3541	128.531	38.4597	2080.11	276.83	167.521	645.571	499.481	130.894
ENSG00000203394	276.926	5.91151	1.09058	7.17882	7.03141e-13	3.43094e-11	NA	NA	2.1778	0	0	0	0	0	0	0	0	0	0	0	0	0	0	0	0	0	0	0.697329	3641.59	0	0	0	0	0	0	0	2.94087	0	0	0.603627	0	0	0	2851.85	0	0	0	0.554979	0
ENSG00000244203	32.9377	6.28178	0.861344	7.16418	7.82551e-13	3.81225e-11	FOXP1-AS1	104502416	0	0	0	0	0	1.21835	0	0	0.976789	0	0.751106	0	1.36496	0	0	0	0	0	13.1422	0	429.413	4.79096	0	0	0	3.80299	0	48.4478	22.0565	0	0	1.20725	5.50708	0	14.8876	247.675	0	0	0	9.98961	0
ENSG00000223509	539.687	1.80351	0.25207	7.15471	8.38493e-13	4.07819e-11	NA	NA	132.846	83.5299	84.3293	77.9439	226.471	343.574	150.774	167.6	324.294	91.4032	333.491	158.854	172.667	251.25	141.467	907.275	3822.85	212.682	1582.7	854.925	409.469	1950.72	296.249	692.569	323.96	3391.5	277.258	1896.59	1002.84	694.837	812.307	440.044	324.918	427.383	171.828	1112.74	620.161	166.064	959.994	427.888	156.228
ENSG00000167664	1340.41	-2.61608	0.365654	-7.15446	8.40008e-13	4.07898e-11	TMIGD2	126259	3856.88	3383.98	1250.69	1999.53	1056.47	604.3	2637.93	1669.69	1837.34	9376.04	1378.28	3288.94	1647.5	1309.8	2881.51	94.7106	8.27457	409.779	43.1815	64.1543	344.029	3.19397	359.731	338.667	73.2357	74.5385	445.482	96.8957	51.4652	5.85743	126.977	51.3083	209.269	41.7885	577.516	432.534	57.2218	7011.12	292.124	350.191	1767.06
ENSG00000129270	681.115	-3.39777	0.475058	-7.1523	8.53383e-13	4.13726e-11	NA	NA	3114.25	1860.07	984.634	717.701	966.355	395.962	1854.64	874.943	2339.41	5410.83	2035.5	1952.31	1370.42	1176.96	1535.07	3.54058	4.13728	201.681	46.9364	10.4599	9.97185	0	10.5803	180.466	4.30798	12.9302	16.1993	7.12468	0	8.78614	3.47883	28.3705	51.3994	13.2964	3.10159	28.7159	12.3723	56.8115	57.9787	81.5818	23.2231
ENSG00000127955	2066.48	-2.81259	0.393324	-7.15081	8.6265e-13	4.17547e-11	GNAI1	2770	5274.62	4667.49	2665.28	3455.77	2109.38	9661.48	2135.35	4445.9	6817.01	2288.69	8700.06	5673.64	3951.55	6352.31	3387.18	76.1226	1067.42	760.888	84.4855	120.638	5.60916	37.5292	106.765	51.5618	109.423	101.92	309.657	99.7456	245.562	21.9654	10.4365	323.544	79.5467	654.054	171.208	147.169	122.176	439.925	803.897	103.226	2790.99
ENSG00000106538	252.174	-3.93741	0.551116	-7.14342	9.10343e-13	4.39926e-11	RARRES2	5919	2190.86	1184.7	137.778	200.648	1412.18	187.625	2254.25	529.832	168.008	1369.85	537.792	955.006	131.718	273.904	878.902	12.392	18.2041	60.5043	18.7746	9.06528	0	18.3653	1.92369	30.4683	37.9102	10.6484	4.36136	1.42494	0	2.19654	1.15961	75.4534	0	1.26632	0	0	27.8376	37.8743	4.4599	3.88485	0
ENSG00000188451	57.3191	5.31963	0.743459	7.1428	9.14465e-13	4.41211e-11	NA	NA	0	0	0	0	0	1.21835	0	0	2.93037	8.41872	0.751106	0	0.682479	3.08914	3.00994	2.65544	0.827457	2.7502	0	0	260.514	7.98493	4.80923	8.20302	0	1.52119	3.11526	1.42494	0	0	0	1.81088	1.22379	1.26632	0.620318	132.811	0	0	0	1.10996	2.11119
ENSG00000232197	10.0932	5.18153	0.726472	7.13892	9.40655e-13	4.53122e-11	NA	NA	0	0	0	0	0	1.21835	0	0	0	0	0	0	0	2.05943	0	0.885146	9.10203	0	0	6.27596	183.856	6.38794	0.961847	0	16.3703	2.28179	3.73831	9.97456	8.8226	6.58961	0	1.81088	9.17846	33.5575	0	247.675	4.63961	0	0	4.43983	0
ENSG00000132639	8.61861	4.91957	0.787901	7.13745	9.50797e-13	4.57277e-11	SNAP25	6616	0	0	0	0	0	0	0	0	0	0	0	0	0	0	0	18.5881	19.859	0	202.765	88.5608	0	54.2975	11.5422	0	1.72319	6.84538	0.623051	27.0738	35.2904	11.7149	0	4.82902	4.89518	2.53264	0	16.1527	0	0	8.9198	5.54979	16.8895
ENSG00000249784	243.867	3.96495	0.556083	7.13096	9.96682e-13	4.77821e-11	SCARNA22	677770	37.0225	10.1866	29.6934	3.08689	16.6	10.9651	0	1.80215	14.6518	38.4856	3.00442	4.69983	21.1568	3.08914	2.50828	36.291	23.9963	58.6708	9.38728	7.67062	1393.57	14.3729	4.80923	92.5769	2.58479	22.8179	4.98441	15.6743	52.9356	10.9827	14.4951	26.5596	1.22379	181.084	18.6095	1152.23	287.656	16.0238	33.4493	3.32987	33.779
ENSG00000252006	243.867	3.96495	0.556083	7.13096	9.96682e-13	4.77821e-11	NA	NA	37.0225	10.1866	29.6934	3.08689	16.6	10.9651	0	1.80215	14.6518	38.4856	3.00442	4.69983	21.1568	3.08914	2.50828	36.291	23.9963	58.6708	9.38728	7.67062	1393.57	14.3729	4.80923	92.5769	2.58479	22.8179	4.98441	15.6743	52.9356	10.9827	14.4951	26.5596	1.22379	181.084	18.6095	1152.23	287.656	16.0238	33.4493	3.32987	33.779
ENSG00000167236	1957.27	4.16203	0.583952	7.12888	1.01189e-12	4.84342e-11	NA	NA	0	12.2239	123.525	30.8689	14.2285	45.0788	37.9999	28.8344	0	70.9578	0	7.51973	26.6167	11.3269	36.6209	2923.64	4919.23	187.93	29160.6	5026.35	3435.3	9470.12	12118.3	481.634	19695.2	540.785	608.098	843.563	3890.77	6447.56	3039.92	36.2176	3806	3905.96	984.444	2575.46	1619.22	2560.89	856.301	0	95.0034
ENSG00000267020	449.507	6.2041	1.07667	7.12495	1.04115e-12	4.97558e-11	NA	NA	0	0	0	0	0	1.21835	0	0	0	0	0	1.87993	0	1.02971	0	0	0.827457	0	0	0	3674	0	0	0	0	0	0.623051	0	0	0	0	0	0	1.89948	0	2814.16	0	0	0	0	0
ENSG00000250349	427.044	-3.33335	0.46794	-7.12307	1.0555e-12	5.03616e-11	NA	NA	304.891	1301.84	609.309	578.019	388.913	109.651	169.161	341.507	195.358	2345.21	113.417	575.259	217.711	137.982	871.879	15.9326	0	103.591	0	11.1573	16.8275	0	30.7791	33.9839	5.16958	0.760597	63.5512	37.0484	5.88173	3.66089	0	31.9923	108.918	12.03	13.647	0	114.444	967.252	4.4599	205.342	580.577
ENSG00000260249	108.666	5.2381	0.7354	7.11385	1.1285e-12	5.37597e-11	LOC101927272	101927272	0	6.11195	21.3793	10.8041	7.11427	4.87338	0	0	0	0	0	3.75987	10.9197	0	2.00662	3.54058	3.30983	25.6685	0	5.57863	1713.29	0	2.88554	28.1246	17.2319	0	9.34577	0	0	10.9827	0	42.2539	5.50708	7.59792	0	2282.92	0	0	11.7072	7.7697	8.44475
ENSG00000267047	294.901	3.09134	0.434883	7.10788	1.17841e-12	5.60487e-11	NA	NA	113.245	58.0635	109.272	98.7803	34.3856	24.3669	73.5482	88.3053	66.4216	103.43	31.5464	45.1184	85.3098	38.0995	74.7468	63.7305	37.2356	22.0016	140.809	64.1543	2088.48	23.9548	63.4819	48.0462	108.561	22.0573	31.1526	45.598	57.3469	52.7168	60.2997	19.3161	70.9801	52.5523	50.8661	1688.86	26.2911	107.796	26.2019	19.4242	84.4475
ENSG00000122585	52.4965	6.12623	0.648258	7.10549	1.19892e-12	5.69123e-11	NPY	4852	0	8.14926	0	6.17377	1.18571	15.8385	7.35482	0.901075	0	0	2.25332	4.69983	6.14231	2.05943	3.00994	20.3584	2.48237	425.364	67.5884	1.39466	152.071	338.561	0	15.2342	1.72319	0	0.623051	19743.9	1.47043	17.5723	0	127.969	12.2379	74.7129	193.539	0	0	0	600.972	0	12.6671
ENSG00000212643	289.266	2.8313	0.398448	7.10533	1.20034e-12	5.69123e-11	NA	NA	23.9558	31.5784	165.095	53.2488	64.0284	56.0439	41.6773	35.1419	32.234	92.6059	44.3152	31.0189	73.7077	70.0206	53.6772	36.291	45.5101	61.421	54.4462	92.0474	5023.32	74.2598	90.4136	132.42	83.5749	52.4812	38.0061	82.6463	119.105	70.2891	59.7199	54.3265	211.105	151.325	107.935	1538.1	49.4892	91.7724	36.2367	50.503	133.005
ENSG00000185065	86.6798	3.67438	0.517625	7.0937	1.30578e-12	6.18142e-11	NA	NA	0	19.3545	52.2604	22.3799	13.0428	18.2752	0	8.10967	3.90716	19.2428	15.7732	9.39966	18.4269	6.17829	6.01987	3.54058	15.7217	1.83346	22.5295	7.67062	817.691	3.19397	13.4659	0	9.47756	14.4513	9.34577	188.092	182.334	19.0366	19.1336	7.84716	39.7733	2.53264	8.68445	100.506	9.27922	1.4567	32.8918	9.43464	14.7783
ENSG00000152348	2435.6	2.90018	0.409259	7.08641	1.37632e-12	6.50514e-11	ATG10	83734	540.093	448.209	685.324	595.769	838.298	190.062	419.225	971.358	590.957	546.014	336.495	761.373	593.756	358.341	607.506	232.793	522.125	356.609	334.187	491.617	6950.38	558.146	1050.34	469.916	639.305	160.486	312.772	222.29	242.621	691.176	1660.56	408.052	916.01	693.943	387.078	28988.7	368.076	409.334	213.518	544.434	555.242
ENSG00000231578	32.311	5.77158	0.802441	7.08323	1.40835e-12	6.64615e-11	NA	NA	0	0	0	0	0	0	0	8.10967	0	0	0	0	0	0	2.00662	7.96632	0	17.4179	0	11.1573	335.303	3.99246	7.69477	0	71.5125	0	2.49221	52.7227	60.2878	5.85743	0	0	11.6261	24.6932	56.4489	389.46	0	0	0	0	0
ENSG00000228302	159.605	5.58661	1.1039	7.07542	1.48998e-12	7.02037e-11	NA	NA	0	0	0	0	0	0	0	0	0	0	0	0	0	0	0	0	0	0	0	2.78932	2131.48	0	0	0	0	2.28179	0	22.799	4.4113	0	0	0	0	0	0	994.289	0	0	0	0	0
ENSG00000143333	809.378	4.01663	0.567907	7.07358	1.50991e-12	7.10319e-11	RGS16	6004	0	86.5859	0	23.9234	98.414	58.4806	45.3547	30.6365	1.95358	12.0267	126.186	0	158.335	18.5349	3.51159	66.386	47.9925	76.0888	157.706	179.911	574.004	32.7382	124.078	165.232	18.0935	28.1421	275.389	269.313	127.928	14.6436	91.0294	167.205	70.3682	39.2559	347.998	25.1264	66.501	230.159	806.127	13622.5	895.144
ENSG00000235297	475.247	3.35961	0.474968	7.07317	1.51434e-12	7.11293e-11	NA	NA	104.534	80.474	117.586	87.2045	24.8999	76.7558	197.354	114.436	21.4894	125.078	57.084	48.8783	27.2991	37.0697	37.1226	92.9404	56.2671	52.2537	187.746	29.9851	1123.08	39.1261	41.3594	63.2804	53.419	22.0573	29.2834	49.8728	44.113	34.4124	35.9479	28.3705	31.8187	175.385	26.6737	2728.01	98.9783	167.521	33.4493	24.974	54.8909
ENSG00000267601	55.6169	6.47399	0.976003	7.071	1.53821e-12	7.21381e-11	NA	NA	0	0	0	0.771721	0	2.43669	0	0	0	0	0	0	0	2.05943	0	0.885146	0	0	0	1.39466	438.761	0.798493	0	0	0	3.04239	0	0	17.6452	0	0	0	0	0.63316	3.10159	1206.07	0	0	0.557488	1.66494	0
ENSG00000206127	47.5147	2.82599	0.399606	7.06874	1.56343e-12	7.32067e-11	GOLGA8O	728047	0	0	10.6896	1.54344	35.5713	9.74677	0	13.5161	0.976789	0	12.7688	1.87993	16.3795	6.17829	11.5381	119.495	75.2986	4.58366	65.711	22.3145	158.303	96.6176	21.1606	113.67	47.3878	221.334	75.3892	108.295	222.035	88.5936	113.062	10.8653	40.9971	37.9896	26.6737	109.48	1.54654	39.331	6.68985	82.1368	27.4454
ENSG00000180447	97.258	4.38423	0.620455	7.05772	1.69257e-12	7.91311e-11	GAS1	2619	0	6.11195	0	0	11.8571	18.2752	0	25.2301	0	0	10.5155	0	8.18974	9.26743	0	410.708	975.572	18.3346	140.809	222.448	13.088	115.781	126.002	53.9055	195.582	0	36.137	161.018	123.516	582.814	33.6287	25.956	712.861	1229.6	1.24064	43.0739	0	0	27.8744	26.084	0
ENSG00000225792	95.353	1.64036	0.569399	7.05514	1.72421e-12	8.04854e-11	LOC105375304	105375304	2.1778	28.5224	10.6896	0	21.3428	1.21835	0	0	12.6983	0	6.75995	26.3191	15.697	3.08914	2.00662	130.116	272.233	30.2522	339.82	677.804	101.588	464.723	15.3895	314.058	155.087	2.28179	163.239	0	151.455	588.671	362.958	403.827	378.765	19.628	0	208.191	102.071	0	41.2541	110.441	0
ENSG00000166562	2102.32	1.56257	0.221509	7.05421	1.73585e-12	8.09033e-11	SEC11C	90701	1933.88	842.43	2084.48	1858.3	760.041	640.85	1002.71	715.453	869.342	647.038	615.907	907.068	1506.91	484.996	424.903	4661.18	2937.47	1810.55	7414.07	3596.82	6431.84	3586.83	3984.93	1599.59	2780.37	1428.4	2213.08	740.967	3162.9	3592.07	2478.09	1227.78	2798.82	4132.63	776.018	6461.09	1888.32	2131.16	2073.3	1629.42	1243.49
ENSG00000076716	515.685	5.08183	0.721242	7.05361	1.74336e-12	8.11283e-11	GPC4	2239	0	0	0	0	2.37142	8.52842	7.35482	0	0	0	6.00885	0	9.5547	20.5943	0	254.922	429.45	68.7549	354.839	8401.42	378.307	81.4463	37.512	69.1397	17.2319	7886.63	6.23051	367.634	374.96	68.8248	10413.3	1600.22	4.28328	90.5418	7.44381	25.1264	197.957	8.74023	263.692	8.87966	4.22238
ENSG00000267607	666.243	5.8488	0.834247	7.05203	1.76326e-12	8.19278e-11	NA	NA	8.71118	19.3545	23.7547	4.63033	49.7999	53.6072	0	0	4.88394	21.6481	13.5199	0	17.062	10.2971	4.01325	1.77029	0	0	0	2.78932	2318.45	0	0	16.406	0	0	0	0	0	1.46436	4.63844	0	0	2.53264	3.72191	1446.57	0	23.3073	3.34493	2.77489	0
ENSG00000109686	149.697	5.22995	0.742776	7.04787	1.81678e-12	8.42845e-11	SH3D19	152503	0	0	0	0	27.2714	0	0	0	3.90716	0	3.00442	0	0	0	0	0	1.65491	7.33386	0	2.78932	1378.61	1.59699	1.92369	117.186	5.16958	12.1696	8.72272	227.99	214.683	1.46436	7.53747	23.5415	20.1926	0.63316	0	258.443	12.3723	0	0	0.554979	31.6678
ENSG00000165323	73.8909	7.07394	0.821244	7.04737	1.82331e-12	8.44579e-11	FAT3	120114	0	0	0	0	4.74284	0	0	0	0	0	0	0	0	0	0.501656	0	0	32.0856	0	9.76261	443.747	1.59699	381.853	63.2804	138.717	144.513	1016.82	8193.39	123.516	2.19654	1607.8	3.62176	448.521	0	13.647	26.9212	0	0	0	0	0
ENSG00000248015	617.514	3.75082	0.532444	7.04444	1.86203e-12	8.61191e-11	NA	NA	0	45.8396	65.3256	6.94549	164.814	26.8036	14.7096	43.2516	58.6073	26.4588	21.7821	62.0378	103.054	78.2583	96.318	12.392	15.7217	50.4203	118.28	13.2493	3832.93	75.0583	0	59.7648	10.3392	90.5111	64.7973	19.9491	233.799	60.0386	20.2932	21.127	110.753	2.53264	41.5613	13875.2	47.9426	151.497	20.0696	15.5394	88.6699
ENSG00000243710	43.3791	4.66207	0.659387	7.04238	1.88977e-12	8.72682e-11	CFAP57	149465	0	0	0	0	0	0	4.90321	0	0	12.0267	4.50663	13.1595	0	1.02971	7.02319	12.392	4.96474	0	18.7746	0	461.821	0	7.69477	1.17186	2.58479	5.32418	7.47662	86.9211	183.804	1.46436	4.05864	1.81088	18.9688	3.1658	2.48127	181.269	0	0	0	44.3983	0
ENSG00000257285	17.86	3.33024	0.472035	7.03979	1.92529e-12	8.87723e-11	LOC101926933	101926933	0	7.1306	3.56321	1.54344	13.0428	4.87338	2.45161	0	0	19.2428	0.751106	3.75987	6.82479	0	3.51159	1.77029	4.13728	9.16732	13.1422	15.3412	57.3381	4.79096	25.9699	16.406	8.61597	4.56358	6.23051	88.3461	114.694	15.3757	26.671	8.45078	105.858	5.69844	17.9892	39.4844	1.54654	0	0	9.43464	4.22238
ENSG00000233101	447.053	1.21967	0.704881	7.02114	2.20058e-12	1.0131e-10	HOXB-AS3	404266	91.4674	21.3918	2.37547	10.0324	36.757	15.8385	29.4193	36.043	55.677	56.5257	33.0487	56.398	19.7919	57.664	36.1192	2.65544	0.827457	5.50039	0	4.8813	14.3345	7.98493	2.88554	1.17186	3.44639	0.760597	593.145	17.0992	10.293	0.732178	4.63844	24.7487	1187.08	1.26632	0.620318	55.6371	10015.4	0	5.01739	2.77489	2.11119
ENSG00000230113	12.2369	5.15116	1.03751	7.00774	2.42198e-12	1.11334e-10	NA	NA	0	0	0	0	0	0	0	0	0	0	0	0	0	0	0	0	1.65491	0	15.0196	0	143.969	4.79096	0	0	0	1.52119	0	4.27481	0	0	0	0	0	0	0	348.181	0	0	0	0	0
ENSG00000188393	103.266	6.39296	0.918319	7.00627	2.44761e-12	1.12341e-10	CLEC2A	387836	0	8.14926	0	2.31516	4.74284	0	0	0	0	0	0	0	0	0	1.00331	0	0	0	0	951.854	0	0	0	217.966	387.718	0	1.2461	1107.18	1016.07	864.703	4.63844	773.85	887.863	0	0	3.58949	0	0	96.4454	3.88485	0
ENSG00000265298	50.5957	6.03339	0.851008	7.00599	2.45245e-12	1.12392e-10	LOC101929240	101929240	2.1778	0	0	0	0	0	0	0	0	0	0	0	0	1.02971	0.501656	0	0	0	0	0	365.219	0.798493	3.84739	17.5779	0	0	2.49221	0	0	0	0.579805	1.20725	3.05949	1.89948	0	290.749	0	0	3.34493	3.88485	2.11119
ENSG00000106484	14876.1	-2.65431	0.378911	-7.00514	2.46739e-12	1.12905e-10	MEST	4232	88651.5	26469.8	15072.4	24738.3	21868.1	4939.18	20998	26351	94548.3	28077.6	62293.7	64965.8	35061	38849.1	19664.9	1793.31	8099.15	2256.99	5022.19	5305.28	771.572	8224.47	1862.14	22476.3	3618.71	1495.33	1548.91	941.883	1098.41	11217.7	8623.44	5341.5	1622.75	1391.69	474.543	1486.05	136.095	45548.2	1008.5	1658.28	12318.8
ENSG00000260027	147.298	3.35	0.74887	7.00437	2.48098e-12	1.13354e-10	HOXB7	3217	0	9.16792	26.1302	0	0	4.87338	0	9.01075	0	0	4.50663	1.87993	14.3321	9.26743	0.501656	0	0	3.66693	0	6.27596	3.1162	7.98493	2.88554	0	6.03118	0	100.311	38.4733	42.6426	5.12525	2.31922	6.6399	3897.79	0.63316	0	32.3054	513.45	26.2207	3.34493	0	2.11119
ENSG00000260908	18.3631	5.96995	0.846416	6.9955	2.64317e-12	1.20582e-10	NA	NA	0	0	0	2.31516	0	0	0	0	0	0	0	0	0	0	0	3.54058	0.827457	1.83346	24.4069	16.0386	82.891	9.58191	0	0	0	5.32418	0	8.54962	1.47043	3.66089	0	0	6.11897	0	0	136.401	0	0	2.22995	0	0
ENSG00000149948	178.814	3.10518	0.686767	6.99177	2.71438e-12	1.23644e-10	HMGA2	8091	0	8.14926	0	0	40.3142	7.31008	0	0	0	0	0	0	1.36496	0	5.51822	38.9464	1.65491	310.772	48.8139	15.3412	46.1198	1.59699	6.73293	145.311	0	4.56358	13.0841	52.7227	16.1748	0	0	147.285	1735.95	201.345	3494.25	32.3054	24.7446	0	109.825	2472.43	0
ENSG00000163637	59.5325	4.9295	0.703782	6.98948	2.75914e-12	1.25493e-10	PRICKLE2	166336	0	0	0	0	4.74284	0	0	0	0	0	0	0	0.682479	0	2.00662	33.6356	178.731	22.0016	110.77	8.36795	1052.03	1.59699	0	0	6.89277	6.84538	0	165.293	208.801	5.85743	6.95766	12.0725	152.362	333.042	0	93.3268	30.9307	17.4805	2.22995	165.384	0
ENSG00000187010	310.541	0.954573	0.5702	6.9887	2.7745e-12	1.26001e-10	RHD	6007	0	4.07463	0	10.8041	84.1855	2.43669	0	23.4279	7.81431	19.2428	0	3.75987	119.434	2.05943	19.5646	89.3998	5.7922	1575.86	78.8532	2.78932	423.803	39.1261	33.6646	67.9678	18.9551	37.2693	105.919	396.132	5.88173	2.92871	1.73942	310.868	26.3116	74.0797	119.721	213.575	8131.69	67.0084	253.099	14.4294	114.004
ENSG00000256690	315.214	3.50921	0.502147	6.98783	2.79167e-12	1.26591e-10	LOC105369332	105369332	13.0668	8.14926	205.479	19.293	52.1713	54.8256	0	82.8989	28.3269	1.20267	15.0221	16.9194	57.3282	47.3669	11.5381	11.5069	9.10203	48.5868	93.8728	70.4302	1915.22	25.5518	17.3132	31.6402	31.0175	97.3564	8.09967	7.12468	60.2878	10.2505	7.53747	19.9197	46.5042	24.0601	50.2457	2282.92	98.9783	5.82682	25.6444	179.258	19.0007
ENSG00000214262	669.855	5.10556	1.12207	6.98697	2.80883e-12	1.27178e-10	ANKRD36BP1	84832	0	2.03732	0	0	1.18571	1.21835	0	0	0.976789	0	0	0	0	1.02971	0	0	0	0	0	0	7107.43	0	0	0	3.44639	2.28179	0	0	0	0	0	0	0	0	0	1430.41	0	0	0	0	0
ENSG00000154274	45.3959	6.32201	0.930465	6.98497	2.8491e-12	1.28808e-10	C4orf19	55286	0	0	0	0	0	0	0	0	0	0	0.751106	0	0	0	0	0	0	0	0	0	131.504	1.59699	5.77108	0	3.44639	0	1.2461	267.888	272.03	4.39307	0	0	1.22379	1.26632	0	102.301	0	0	0	0	0
ENSG00000251095	349.493	5.14077	1.12073	6.97274	3.10819e-12	1.4031e-10	NA	NA	0	0	0	0	0	0	0	0	0	0	0	0	0	0	1.00331	0	0	0	0	0	2916.76	0	0	0	0	0	0	17.0992	16.1748	0	0	0	245.371	0	0	111.274	0	0	0	0	0
ENSG00000225855	472.705	3.44846	0.494687	6.9706	3.15584e-12	1.42249e-10	RUSC1-AS1	284618	180.757	25.4664	206.666	40.1295	131.614	21.9302	34.3225	95.5139	122.099	113.051	39.0575	100.576	90.0872	49.4263	114.879	49.5682	28.1335	9.16732	165.216	42.5371	4832.61	27.1488	11.5422	264.84	94.7756	47.9176	59.8129	99.7456	29.4087	21.2332	44.0652	34.4068	167.66	101.939	197.261	3707.95	21.6515	115.08	11.7072	42.1784	0
ENSG00000121270	107.547	4.92438	0.706603	6.96748	3.22672e-12	1.45226e-10	ABCC11	85320	0	6.11195	0	4.63033	5.92856	2.43669	0	0	0	0	0	0	0	2.05943	4.51491	0	20.6864	0	0	5.57863	875.029	5.58945	7.69477	0	0	6.08478	6.23051	18.5242	48.5243	0	12.1759	3.01814	7.34277	0	2.48127	484.581	0	11.6536	0.557488	2.21991	25.3343
ENSG00000226803	90.8458	4.55269	0.65284	6.9663	3.25395e-12	1.46234e-10	NA	NA	0	0	2.37547	0	0	0	0	0	0	0	0	5.6398	8.18974	0	0	5.31088	21.5139	0	0	25.1038	270.486	7.98493	1.92369	70.3116	9.47756	10.6484	1.86915	86.9211	204.39	14.6436	6.95766	10.8653	23.864	18.3616	1.86095	446.892	34.0238	7.28352	16.1671	10.5446	0
ENSG00000244346	125.642	3.61883	0.519389	6.96511	3.2815e-12	1.47252e-10	NA	NA	0	4.07463	0	6.17377	45.057	38.9871	0	10.8129	32.234	0	8.26216	25.3791	10.9197	11.3269	5.51822	12.392	14.0668	25.6685	28.1618	1.39466	583.976	11.9774	3.84739	91.405	0.861597	30.4239	23.676	99.7456	92.6373	16.1079	8.11727	10.8653	26.3116	0.63316	9.30477	41.2792	27.8376	17.4805	60.2087	20.5342	0
ENSG00000141433	18.9395	-7.11681	0.895894	-6.96255	3.34164e-12	1.49728e-10	ADCYAP1	116	0	0	0	0	0	534.854	24.5161	18.9226	0	50.5123	0	0	24.5692	49.4263	1.00331	0	0.827457	0	0	0	0	0	0	0	0	0.760597	0	0	0	0	0	0	0	0	0	0	0	0	0	0	263.898
ENSG00000248996	19.8177	5.42993	1.06269	6.95773	3.45794e-12	1.54709e-10	NA	NA	0	0	0	0	0	0	0	0	0	0	0	0	0	0	0	0	0.827457	0	0	1.39466	133.373	0	0	0	0	0	0	4.27481	0	0	0	0	0	0.63316	0	301.517	0	0	0	0	0
ENSG00000119547	17.3375	5.63579	0.792899	6.95386	3.55416e-12	1.58779e-10	ONECUT2	9480	0	0	0	0	0	0	0	0	0	0	0	0	0	0	0	52.2236	20.6864	0	0	141.558	37.3944	17.5668	61.5582	0	27.5711	7.60597	7.47662	29.9237	292.616	29.2871	2.31922	1.20725	36.7138	46.8538	0	1.79475	0	0	5.57488	50.503	0
ENSG00000256152	84.7946	4.42069	0.634955	6.95276	3.58201e-12	1.59786e-10	NA	NA	0	10.1866	4.75095	0.771721	10.6714	3.65504	9.80643	0	0	0	4.50663	0	22.5218	8.23772	1.00331	4.42573	2.48237	0	0	0.697329	494.853	7.18643	0	30.4683	5.16958	37.2693	29.2834	25.6489	13.2339	0	0	9.05441	3.67138	3.79896	0	515.092	0	0	60.7662	4.43983	0
ENSG00000242100	81.3343	4.15422	0.597113	6.95237	3.59197e-12	1.59994e-10	NA	NA	30.4891	3.05597	0	3.08689	0	3.65504	9.80643	1.80215	1.95358	20.4455	5.25774	5.6398	6.82479	10.2971	11.5381	0	11.5844	0.916732	43.1815	0.697329	976.618	7.18643	3.84739	3.51558	0	6.84538	4.36136	0	0	0	4.63844	1.81088	1.22379	9.4974	1.86095	89.7373	9.27922	8.74023	2.78744	21.6442	14.7783
ENSG00000157110	2927.2	-3.40799	0.490707	-6.94531	3.77617e-12	1.67951e-10	RBPMS	11030	8582.69	9582.51	6998.15	3523.68	3799.02	3580.72	9515.91	3472.74	6568.91	17810.4	5679.86	6566.61	2971.51	4170.35	4717.07	31.8653	158.872	223.683	67.5884	34.1691	190.712	7.18643	181.789	205.075	22.4015	41.0723	23.676	884.886	10.293	21.9654	8.69708	63.9845	3.05949	452.709	3.10159	285.365	389.727	80.1188	21.1845	11.6545	10.5559
ENSG00000065054	2706.9	-3.02573	0.435695	-6.94466	3.79376e-12	1.68484e-10	SLC9A3R2	9351	7522.11	12125.1	12698.1	10178.2	1669.48	1605.78	16841.3	5517.28	6301.27	21747.9	4932.51	7842.14	5504.19	2444.54	5875.4	1271.96	105.914	411.613	249.702	133.19	0	186.847	328.952	398.432	229.185	47.9176	150.155	436.031	536.708	1314.26	31.3095	56.741	701.234	2122.98	1661.83	312.286	2211.55	490.91	30.1043	1232.05	99.2258
ENSG00000171517	347.681	5.93358	0.862042	6.93624	4.02676e-12	1.78569e-10	LPAR3	23566	0	0	0	1.54344	0	2.43669	0	0	8.7911	0	0	0	0	0	0	88.5146	3709.49	18.3346	52.5688	2619.86	0	7893.1	206.797	120.702	54.2806	120.935	0	55.5725	474.95	809.057	252.795	20.5233	86.8894	3244.94	253.71	1232.99	97.4318	0	0	0	0
ENSG00000197753	93.3951	5.46678	1.10718	6.93443	4.07876e-12	1.80609e-10	LHFPL5	222662	0	0	0	0	0	0	0	0	0	0	0	0	0	0	0	0	0	0	0	0	617.631	0	0	0	0	0	0	121.12	41.1721	0	0	0	9.17846	0	1.24064	306.902	0	0	0	0	0
ENSG00000133105	24.2778	5.71952	1.04632	6.93218	4.14412e-12	1.83235e-10	RXFP2	122042	0	0	0	0	0	0	0	0	0	0	0	0	0	0	0.501656	0	0	0	0	0	358.363	0	0	0	0	1.52119	0	98.3206	69.1103	0	0	0	0.611897	0	0	547.398	0	0	0	0	0
ENSG00000266282	89.1571	6.19363	1.06507	6.93019	4.20261e-12	1.85549e-10	NA	NA	0	0	0	0	0	0	0	0	0	0	0	0.939966	0	0	0.501656	0.885146	0	0	0	0.697329	557.177	0	0	0	0	0	0	1.42494	10.293	0	0	0	0.611897	0	0	1006.85	0	0	0	0	0
ENSG00000260487	8.15905	5.48568	0.785808	6.92452	4.37471e-12	1.92865e-10	NA	NA	0	0	0	0	0	0	0	0	0	0	0	0	0	0	0	0	6.61966	0	26.2844	0.697329	26.1761	3.19397	2.88554	0	8.61597	1.52119	0	92.6209	127.928	5.12525	0	1.20725	3.67138	18.9948	0	32.3054	0	0	0	0	0
ENSG00000228002	21.0567	3.78289	0.544996	6.92008	4.51402e-12	1.98716e-10	NA	NA	0	0	1.18774	1.54344	5.92856	3.65504	3.67741	0	0.976789	0	1.50221	3.75987	1.36496	7.208	7.02319	0	4.96474	2.7502	3.75491	1.39466	153.317	3.19397	0.961847	0	0	5.32418	9.96882	4.27481	14.7043	0	6.37786	1.20725	2.44759	1.26632	3.72191	41.2792	0	2.91341	6.13236	10.5446	0
ENSG00000205771	365.127	2.80143	0.404946	6.91775	4.58879e-12	2.01713e-10	CATSPER2P1	440278	141.557	82.5113	136.59	75.6287	91.2998	220.521	72.3224	47.757	28.3269	54.1203	65.3462	58.2779	62.788	111.209	35.6176	69.9266	76.126	21.0848	91.9953	91.3501	1080.08	141.333	39.4357	152.342	105.115	84.4263	57.9438	219.44	188.215	87.8614	59.1401	89.9405	36.1019	52.5523	65.1334	1642.19	91.2456	107.796	65.2261	105.446	95.0034
ENSG00000253304	130.243	6.19008	0.902259	6.91181	4.7851e-12	2.10036e-10	TMEM200B	399474	0	0	0	0	2.37142	4.87338	0	0	0	0	6.00885	0	0.682479	4.11886	0.501656	0.885146	1.65491	0	0	1.39466	527.261	0	0	2.34372	8.61597	1.52119	0	0	0	0	0	0	0	0	0.620318	450.481	0	0	0	0	0
ENSG00000226051	29.1703	4.59403	0.660907	6.91131	4.80185e-12	2.10465e-10	ZNF503-AS1	253264	0	0	0	4.63033	9.48569	0	0	0	3.90716	0	0	0	0	0	0	138.083	1.65491	1.83346	103.26	28.5905	79.1515	7.18643	7.69477	1.17186	661.706	2.28179	158.878	205.191	41.1721	11.7149	11.0163	8.45078	36.1019	63.9491	0	37.6897	0	0	73.0309	0	0
ENSG00000232754	29.4965	6.07538	0.969361	6.90906	4.87873e-12	2.13524e-10	NA	NA	0	0	0	0	0	1.21835	0	0	0	0	0	0	2.04744	1.02971	0	0	0	0	0	0	126.518	0	0	10.5467	0	0	0	17.0992	8.8226	4.39307	0	0.603627	1.22379	0	0	156.143	0	0	0.557488	0	0
ENSG00000179954	758.474	-2.63441	0.381596	-6.90354	5.07206e-12	2.21664e-10	SSC5D	284297	3586.83	1215.26	3255.59	989.347	1275.83	782.178	1304.26	807.363	2316.94	2917.69	1093.61	1497.37	860.606	1347.9	684.259	141.623	38.8905	40.3362	841.1	200.831	0	175.668	21.1606	337.496	920.185	139.189	103.427	222.29	155.866	325.819	53.3421	311.472	912.339	10.7637	53.9676	66.4056	119.083	203.939	207.385	122.095	57.0021
ENSG00000006468	52.7009	4.27793	0.61864	6.89915	5.23156e-12	2.28304e-10	ETV1	2115	0	0	0	5.40205	13.0428	0	0	10.8129	1.95358	0	0	1.87993	1.36496	0	3.00994	61.0751	426.968	57.7541	45.0589	102.507	59.2078	228.369	17.3132	0	180.935	9.12717	1.2461	360.509	195.568	199.885	0	3.62176	19.5807	609.1	13.647	184.859	0	0	86.9681	98.2312	8.44475
ENSG00000235027	137.364	4.7628	0.690282	6.89859	5.25207e-12	2.28867e-10	NA	NA	0	0	72.452	4.63033	1.18571	23.1486	13.4838	0	2.93037	0	1.50221	7.51973	0	0	0	43.3722	0	9.16732	69.4659	25.8012	315.36	45.5141	1.92369	18.7498	30.1559	3.04239	1.86915	25.6489	17.6452	7.32178	1.15961	2.41451	1.22379	6.3316	0.620318	1556.04	3.09307	23.3073	9.47729	7.7697	0
ENSG00000260946	102.313	6.29539	1.05889	6.89811	5.27007e-12	2.2932e-10	NA	NA	0	0	0	0	0	0	0	0	0	0	0	0	2.72991	0	0	0	0	4.58366	0	1.39466	1092.54	0	0.961847	0	0	0	0	17.0992	8.8226	0	0	0	4.28328	0	0	924.294	0	0	0	1.66494	0
ENSG00000253744	71.6934	4.778	0.691594	6.89715	5.30571e-12	2.30539e-10	NA	NA	0	9.16792	0	0	0	2.43669	0	10.8129	0	9.62139	1.50221	6.57976	4.77735	0	1.50497	0	3.30983	0	16.8971	2.78932	474.286	3.19397	0	30.4683	1.72319	0.760597	0	0	0	1.46436	6.37786	5.43265	8.56656	1.26632	27.9143	396.639	0	7.28352	1.11498	1.10996	6.33356
ENSG00000227890	27.8402	4.35328	0.629222	6.89338	5.44821e-12	2.3639e-10	NA	NA	0	1.01866	0	0.771721	2.37142	0	2.45161	0.901075	1.95358	1.20267	0.751106	0.939966	4.09487	4.11886	6.01987	6.19602	0.827457	0	0	1.39466	368.335	0	1.92369	2.34372	0	0.760597	4.36136	0	0	3.66089	1.15961	0	0.611897	1.26632	1.24064	175.885	1.54654	2.91341	2.22995	3.32987	8.44475
ENSG00000161940	741.223	-3.35838	0.48759	-6.88771	5.66958e-12	2.45641e-10	BCL6B	255877	341.914	3870.9	266.053	140.453	854.898	1483.95	2542.32	63.9763	444.439	381.248	2632.63	302.669	545.3	1845.25	109.361	31.8653	16.5491	39.4195	41.304	73.2195	8.10212	9.58191	5.77108	0	5.16958	51.7206	160.124	84.0713	63.2286	13.1792	14.4951	193.764	15.9093	0	11.786	148.964	35.5703	4.37011	380.207	488.936	200.563
ENSG00000230212	91.8757	5.90049	0.856458	6.88732	5.68537e-12	2.45972e-10	LOC100133286	100133286	0	0	0	0	2.37142	1.21835	0	3.6043	0	0	0.751106	0	1.36496	0	0.501656	0	4.96474	0.916732	22.5295	0	1037.7	0	3.84739	0	6.89277	1.52119	0	0	0	3.66089	0	0	0	6.3316	0	2476.75	0	0	1.67246	0	0
ENSG00000228737	35.301	5.39842	0.779257	6.88295	5.8627e-12	2.5328e-10	NA	NA	0	0	2.37547	1.54344	0	0	1.2258	2.70322	0	0	0.751106	5.6398	0.682479	2.05943	0.501656	0	0	0	0	4.18397	287.314	0.798493	0	11.7186	0	1.52119	1.2461	2.84987	0	0	1.15961	2.41451	0	0	1.24064	258.443	0	0	0	0.554979	0
ENSG00000258471	109.978	6.07836	1.07693	6.88214	5.89611e-12	2.54359e-10	LOC101929718	101929718	0	0	0	0	0	0	0	0	0	0	0	0	0	0	0.501656	3.54058	1.65491	0	0	0	1202.85	0	0	0	0	0	0	55.5725	52.9356	0.732178	0	0	3.05949	0	0	1130.69	0	0	0	0	0
ENSG00000186714	387.995	4.12799	0.599848	6.88137	5.92803e-12	2.55371e-10	CCDC73	493860	0	0	64.1378	40.9012	7.11427	3.65504	8.58063	18.9226	4.88394	0	7.51106	17.8594	5.45983	6.17829	28.5944	1.77029	51.3023	6.41712	37.5491	50.2077	3459.61	47.9096	16.3514	108.983	25.8479	82.1445	18.6915	86.9211	119.105	8.78614	56.8209	28.3705	26.3116	31.0248	0.620318	3882.04	37.1169	74.292	3.90241	0	4.22238
ENSG00000254777	29.4971	2.93062	0.426081	6.87217	6.32305e-12	2.71999e-10	NA	NA	10.889	2.03732	0	4.63033	17.7857	8.52842	4.90321	0	6.83752	2.40535	0	8.4597	27.2991	6.17829	18.0596	59.3048	6.61966	9.16732	101.383	69.7329	186.972	43.1186	8.65662	0	77.5437	18.2543	21.8068	343.41	70.5808	22.6975	12.1759	3.62176	16.5212	17.7285	19.2299	141.785	6.18614	20.3939	17.2821	1.10996	0
ENSG00000236782	239.783	6.35978	0.944382	6.87196	6.33268e-12	2.72026e-10	NA	NA	0	0	0	0	0	2.43669	0	0	0	0	0	0	0	9.26743	1.00331	0.885146	0.827457	0	0	1.39466	1575.55	0	0	5.8593	13.7855	1.52119	0	0	0	6.58961	0	0	0	0	0	3284.39	0	0	1.11498	4.43983	0
ENSG00000120087	192.336	2.7532	0.753548	6.87156	6.35016e-12	2.72389e-10	NA	NA	0	9.16792	23.7547	0	0	2.43669	0	3.6043	0	0	7.51106	3.75987	17.062	13.3863	0	1.77029	3.30983	3.66693	0	13.9466	0	11.1789	13.4659	0	6.89277	0	167.601	62.6972	49.9947	7.32178	3.47883	15.0907	3699.53	0	0	35.8949	1159.9	67.0084	2.22995	0	4.22238
ENSG00000257941	31.7336	5.25176	0.758928	6.86723	6.54618e-12	2.80398e-10	NA	NA	0	0	0	0	4.74284	1.21835	0	0	0	0	0.751106	0	0	4.11886	2.00662	0	1.65491	1.83346	0	0	332.81	1.59699	1.92369	16.406	0	0	0	11.3995	16.1748	0	0	0.603627	2.44759	0	0	308.696	0	0	2.78744	2.77489	4.22238
ENSG00000136040	1959.01	2.22425	0.32395	6.86602	6.60182e-12	2.8238e-10	PLXNC1	10154	472.582	110.015	327.815	599.627	963.983	386.216	110.322	217.159	329.178	185.212	334.242	218.072	1192.97	369.668	122.404	5681.75	1293.32	3265.4	8084.33	5694.39	5483.27	3189.98	5707.6	1192.95	2818.28	1281.61	6475.37	7693.23	4049.57	2020.08	2309.36	1722.75	2290.94	3287.37	2248.03	1087.62	586.137	3925.82	3311.48	61.0476	4724.84
ENSG00000186583	129.018	3.5057	0.510834	6.86067	6.8539e-12	2.92747e-10	SPATC1	375686	0	0	59.3869	4.63033	40.3142	6.09173	0	43.2516	0	42.0936	0	24.4391	8.87222	19.5646	8.52816	32.7504	1.65491	101.757	67.5884	92.7448	0	17.5668	66.3674	575.383	1300.15	58.566	1086.6	152.468	186.745	13.9114	41.746	28.3705	525.008	9.4974	210.908	23.3317	57.2218	52.4414	25.0869	413.459	35.8902
ENSG00000160447	1571.05	-1.92418	0.280829	-6.85173	7.29605e-12	3.11192e-10	PKN3	29941	3432.21	4279.38	3633.29	2001.85	1255.67	1519.28	1838.71	2255.39	3198.98	7089.76	2246.56	3335.94	1934.14	3001.62	2786.7	569.149	858.073	306.188	76.9757	365.4	390.148	149.318	864.7	1000.77	535.051	476.134	645.481	413.232	569.058	205.01	406.443	858.358	2247.5	357.735	184.855	154.348	1201.66	278.231	376.304	3256.61	247.009
ENSG00000261113	20.8022	5.80762	0.974394	6.84866	7.45445e-12	3.17499e-10	NA	NA	0	0	0	0	0	0	0	0	0	0	0	0	0	0	0	0	0.827457	0	0	2.09199	137.113	0	0	0	0	1.52119	0	25.6489	10.293	0	0	0	6.73087	0	0	82.5583	0	0	3.90241	0	0
ENSG00000138771	109.753	5.82816	0.852373	6.84531	7.63092e-12	3.24556e-10	SHROOM3	57619	0	6.11195	0	0	0	0	0	0	0	0	0	5.6398	0	0	2.00662	0	0	0.916732	26.2844	82.2848	0	11.9774	227.958	0	0	19.7755	295.949	2354	57.3469	0	1047.71	6.03627	0	0	2476.93	7.17898	0	0	2.22995	17.7593	0
ENSG00000141337	400.945	2.45574	0.358863	6.84291	7.75997e-12	3.2958e-10	ARSG	22901	206.891	33.6157	252.988	302.515	214.614	86.5026	231.677	288.344	142.611	85.3898	79.6172	47.9383	591.709	21.624	49.1623	497.452	135.703	492.285	262.844	394.688	1569.94	77.4538	370.311	284.762	785.776	256.321	166.355	102.595	48.5243	479.577	187.277	323.544	189.688	466.639	294.651	2019.09	63.408	48.0713	161.671	35.5186	38.0014
ENSG00000255949	126.421	4.22626	0.617625	6.8406	7.88609e-12	3.34466e-10	RPS6KB2-AS1	111216279	21.778	20.3732	0	11.5758	11.8571	9.74677	0	0	2.93037	0	5.25774	5.6398	12.2846	7.208	1.50497	2.65544	7.44711	6.41712	0	1.39466	581.483	0	0	18.7498	0.861597	12.9302	11.2149	19.9491	1.47043	1.46436	2.31922	5.43265	3.67138	0	9.30477	1288.63	12.3723	0	65.7835	9.43464	10.5559
ENSG00000267232	175.877	6.5512	1.00985	6.83687	8.09424e-12	3.42811e-10	NA	NA	0	0	0	0	0	1.21835	0	2.70322	0	0	0	0	0	3.08914	0	1.77029	0	0	0	0	1310.67	0	10.5803	3.51558	0	0	0	0	0	1.46436	0	2.41451	0	0	0	926.089	0	0	0	0	0
ENSG00000231393	36.1298	5.88072	0.862209	6.83344	8.29023e-12	3.5062e-10	NA	NA	0	0	0	0	0	2.43669	0	0	0	0	0	0	0	0	0.501656	3.54058	0	0	11.2647	3.48664	207.539	3.19397	0	0	8.61597	3.04239	0	0	0	0	9.27688	0	7.34277	0	1.86095	305.107	0	0	0	0	0
ENSG00000251143	146.301	3.51251	0.514055	6.83116	8.42296e-12	3.55734e-10	LOC100128494	100128494	0	2.03732	38.0076	6.17377	37.9428	17.0568	0	2.70322	1.95358	0	3.00442	14.0995	43.6786	18.5349	12.0397	6.19602	7.44711	3.66693	39.4266	20.9199	982.227	5.58945	1.92369	63.2804	22.4015	25.8603	6.85357	4.27481	98.519	5.85743	30.1499	9.65804	83.8299	51.9191	32.2565	944.036	61.8614	43.7011	42.9265	10.5446	59.1133
ENSG00000226647	16.3517	5.27628	1.05944	6.83077	8.44594e-12	3.56206e-10	NA	NA	0	0	0	0	0	0	0	0	0	0	0	0	0	0	0	0	0	0	0	0	183.856	0	0	0	0	0.760597	0	2.84987	7.35216	0	0	0.603627	0	0	0	114.864	0	0	0	0	0
ENSG00000091490	3136.47	2.14566	0.314267	6.82749	8.64133e-12	3.63938e-10	SEL1L3	23231	272.224	654.997	549.922	841.176	1587.67	974.677	668.063	438.823	767.756	202.049	1042.53	1072.5	3572.09	250.221	238.788	5740.17	9995.68	3658.68	11031.9	13641.1	3772.47	10975.3	8377.69	1587.87	11595.4	7181.56	5973.19	5552.98	4036.34	16761	3250.97	4269.46	1001.68	12089.6	2349.76	2196.77	3572.5	474.886	2413.36	974.542	981.702
ENSG00000219410	53.8038	6.00914	1.06669	6.82616	8.72153e-12	3.66803e-10	NA	NA	0	0	0	0	0	0	0	0	0	0	0	0	0	0	0	0	0	2.7502	0	0.697329	537.856	0	0	0	0	0.760597	0	7.12468	1.47043	0	0	0	1.22379	0	0	317.67	0	0	0	0	0
ENSG00000104953	43.2555	3.81043	0.557503	6.82318	8.90451e-12	3.73977e-10	TLE6	79816	0	20.3732	14.2528	7.71721	1.18571	0	0	10.8129	0	1.20267	4.50663	0	11.6021	0	5.01656	108.873	121.636	0	732.208	163.872	46.743	111.789	78.8714	42.1869	238.662	17.4937	7.47662	9.97456	73.5216	209.403	30.7297	11.4689	31.8187	3.79896	137.09	184.859	0	0	3.90241	0	0
ENSG00000228657	19.256	5.11901	0.744207	6.82268	8.93575e-12	3.74767e-10	NA	NA	0	0	1.18774	0	0	0	2.45161	1.80215	0	0	0	1.87993	0	0	3.00994	0.885146	0	0.916732	3.75491	0	246.803	2.39548	1.92369	0	0	0.760597	0	0	1.47043	0	0.579805	0.603627	0	1.89948	1.24064	131.016	1.54654	1.4567	0.557488	0.554979	2.11119
ENSG00000085733	263.617	2.01243	0.492912	6.80034	1.0437e-11	4.37122e-10	CTTN	2017	74.0451	22.4105	0	7.71721	171.928	53.6072	0	31.5376	69.352	48.107	10.5155	11.2796	60.0581	23.6834	17.558	85.8592	32.2708	815.891	45.0589	62.0623	190.712	51.1035	11.5422	346.87	0	22.0573	32.3987	525.802	280.853	5.85743	5.21825	276.461	3.05949	24.6932	26.6737	46.6634	2225.47	30.5908	127.107	38.8485	158.339
ENSG00000262560	151.269	2.26399	0.333042	6.79743	1.06502e-11	4.45434e-10	NA	NA	23.9558	58.0635	116.398	64.8246	36.757	31.677	20.8387	27.0322	87.911	8.41872	33.0487	62.0378	102.372	15.4457	61.7037	26.5544	22.3413	94.4234	71.3433	66.9436	926.135	35.1337	58.6727	123.045	47.3878	72.2567	44.8597	44.173	49.9947	84.9327	149.59	77.8679	83.2181	50.6528	209.667	256.649	68.0476	100.513	311.636	72.7022	57.0021
ENSG00000236002	49.0032	5.76811	0.8483	6.79473	1.08515e-11	4.53224e-10	NA	NA	0	0	0	0	0	2.43669	1.2258	0	0.976789	6.01337	0	1.87993	0	2.05943	1.50497	0.885146	0	0	0	0	769.702	0.798493	0	0	1.72319	0.760597	0	22.799	0	0	0	0.603627	0	0	0	341.002	0	0	0	0.554979	2.11119
ENSG00000198865	435.709	4.20899	0.619956	6.79024	1.11948e-11	4.66915e-10	CCDC152	100129792	270.047	51.9515	0	20.0648	46.2427	4.87338	1.2258	14.4172	238.336	0	5.25774	44.1784	64.8355	53.5452	97.3213	17.7029	155.562	160.428	0	1884.18	228.106	320.994	38.4739	183.982	0	8.36657	150.155	180.967	85.2851	14.6436	24.9316	44.6684	0	374.831	14.2673	437.918	0	0	115.4	238.641	0
ENSG00000252498	53.3287	2.13701	0.314688	6.7898	1.12288e-11	4.67684e-10	NA	NA	41.3781	7.1306	42.7585	4.63033	28.4571	24.3669	35.5483	7.2086	21.4894	2.40535	21.031	13.1595	15.0145	21.624	9.02981	11.5069	115.017	13.751	67.5884	25.8012	245.557	39.1261	6.73293	51.5618	37.0487	38.7905	168.224	346.26	99.9894	21.9654	21.4528	114.086	20.8045	24.6932	17.9892	323.054	23.198	17.4805	118.745	16.6494	16.8895
ENSG00000184349	79.5224	4.44799	0.654712	6.78777	1.13881e-11	4.73666e-10	EFNA5	1946	0	0	0	0	5.92856	21.9302	0	0	0	0	3.00442	0	2.04744	4.11886	5.51822	13.2772	18.2041	15.5844	1094.56	156.899	0.62324	17.5668	0	0	0	982.692	7.47662	504.428	554.353	23.4297	42.9056	28.9741	21.4164	941.509	0	69.9951	27.8376	24.764	14.4947	0	4.22238
ENSG00000137449	5154.54	2.43951	0.359803	6.78015	1.20052e-11	4.98644e-10	CPEB2	132864	3203.54	36.6717	888.428	1419.2	1116.94	4019.32	680.321	1541.74	1429.04	307.884	2171.45	284.81	1261.22	524.125	67.2219	14378.3	8671.75	7791.3	2344.94	2718.89	1249.6	3475.04	7343.7	4673.38	7997.34	33508.1	30489	45773.2	13188.3	2968.98	14258	4891.8	1651.51	3857.84	17537.6	1112.74	8754.94	1516.43	9093.18	7352.36	1995.07
ENSG00000235078	89.1371	3.81506	0.562467	6.77881	1.2117e-11	5.02598e-10	NA	NA	56.6227	20.3732	52.2604	13.1193	8.29998	2.43669	6.12902	2.70322	3.90716	10.8241	12.0177	0	12.9671	4.11886	5.01656	0	4.13728	9.16732	30.0393	9.06528	795.255	3.99246	4.80923	2.34372	12.9239	1.52119	0	5.69975	5.88173	14.6436	28.4104	2.41451	76.4872	3.1658	43.4222	1335.29	0	4.37011	13.9372	1.10996	0
ENSG00000241956	67.4944	4.43213	1.04661	6.77813	1.21739e-11	5.04262e-10	LOC102546299	102546299	0	0	0	0	0	0	0	0	0	0	0	3.75987	0	0	0	1.77029	0	0	18.7746	4.18397	0.62324	25.5518	71.1767	2.34372	0	203.079	0	2087.53	166.159	0	1003.64	0	0	0	589.302	0	0	0	0	0	0
ENSG00000256797	126.779	6.16774	0.916659	6.77783	1.21994e-11	5.04626e-10	KLRF2	100431172	0	2.03732	0	0	8.29998	0	0	0	0	0	0	0	1.36496	0	4.01325	0	0	14.6677	0	205.712	0	0	0	217.966	0	0	732.085	1809.67	38.2313	3.66089	0	402.016	36.7138	0	0	17.9475	0	0	10.0348	2408.05	0
ENSG00000187008	60.04	3.78298	0.557809	6.77577	1.23743e-11	5.1116e-10	NA	NA	0	6.11195	0	6.17377	35.5713	2.43669	0	1.80215	0	0	0	9.39966	12.2846	5.14857	2.50828	0.885146	3.30983	11.9175	39.4266	13.9466	249.919	7.18643	6.73293	38.6714	9.47756	2.28179	6.85357	135.369	110.282	10.9827	12.7557	17.5052	53.847	0	86.8445	78.9688	29.3842	0	12.8222	38.8485	25.3343
ENSG00000245648	146.238	3.78833	0.559161	6.77387	1.25381e-11	5.17217e-10	LOC101928100	101928100	13.0668	18.3358	30.8812	19.293	26.0856	10.9651	0	1.80215	0	2.40535	6.00885	4.69983	25.2517	12.3566	10.0331	20.3584	14.0668	44.0031	1.87746	106.691	466.184	19.1638	24.0462	24.609	127.516	111.047	8.72272	1799.7	95.5781	2.19654	446.45	6.03627	76.4872	15.1958	3456.41	183.064	20.105	8.74023	8.36231	12.7645	124.56
ENSG00000236278	86.4767	6.3883	1.01446	6.77158	1.27387e-11	5.24774e-10	NA	NA	2.1778	0	0	0	2.37142	1.21835	0	0	0	0	0	0	0	0	0	0	0	14.6677	0	0.697329	851.346	0	0	0	0	1.52119	0	1.42494	2.94087	0	0.579805	0.603627	0	0	1.86095	143.58	0	0	0	0	0
ENSG00000235958	37.777	5.79589	1.06954	6.77103	1.27872e-11	5.25991e-10	UBOX5-AS1	100134015	0	0	0	0	0	0	0	0	0	0	1.50221	0	0	0	0	0	0	0	0	0.697329	246.18	0	0	0	0	0.760597	0	4.27481	20.5861	0	0	0	0	0	2.48127	165.117	0	0	0	9.43464	0
ENSG00000267176	66.3831	4.63872	0.6836	6.77085	1.28031e-11	5.25991e-10	NA	NA	0	8.14926	0	0.771721	3.55713	7.31008	0	12.615	3.90716	0	0	0	10.9197	0	0.501656	1.77029	14.0668	3.66693	0	2.78932	528.508	6.38794	0	0	5.16958	4.56358	3.73831	0	1.47043	4.39307	11.5961	0	28.1473	1.26632	0.620318	734.051	0	0	4.4599	12.7645	0
ENSG00000238000	118.24	2.88179	0.425582	6.77026	1.28553e-11	5.27416e-10	NA	NA	19.6002	55.0075	54.6359	49.3902	15.4142	7.31008	26.9677	54.9655	28.3269	45.7016	21.031	22.5592	15.0145	3.08914	38.1259	17.7029	48.82	11.9175	16.8971	66.9436	2571.49	50.305	85.6044	15.2342	46.5262	11.409	19.3146	14.2494	98.519	30.0193	38.8469	13.8834	17.745	140.561	31.0159	1267.09	43.303	67.0084	6.13236	36.0736	19.0007
ENSG00000167970	326.357	6.3634	1.04646	6.76548	1.32871e-11	5.44391e-10	NA	NA	0	0	0	0	0	7.31008	0	0	0	0	0	0	0	0	0	0.885146	0.827457	2.7502	0	0	3013.37	0	0.961847	0	2.58479	0	0	7.12468	0	0	0	0	0	0.63316	0	1875.51	0	0	0	2.77489	0
ENSG00000258430	93.7708	4.30163	0.635342	6.76491	1.33393e-11	5.4579e-10	NA	NA	0	19.3545	0	6.17377	15.4142	1.21835	0	0	1.95358	0	15.0221	12.2196	13.6496	4.11886	4.51491	0	1.65491	0	0	4.18397	1055.77	0	1.92369	30.4683	6.03118	13.6908	4.36136	1.42494	0	0	12.1759	6.6399	6.73087	16.4622	6.8235	1319.14	26.2911	16.0238	21.1845	6.65974	4.22238
ENSG00000239024	46.6833	3.99259	0.589324	6.76469	1.33596e-11	5.45881e-10	NA	NA	0	0	10.6896	0	11.8571	9.74677	0	0	0	0	1.50221	13.1595	6.14231	8.23772	0.501656	4.42573	11.5844	0.916732	0	7.67062	282.328	1.59699	0	25.7809	2.58479	6.84538	1.86915	11.3995	36.7608	0	2.89903	3.62176	3.67138	0.63316	6.8235	123.837	1.54654	0	49.6164	6.65974	2.11119
ENSG00000203818	14.5088	4.25696	0.625194	6.76053	1.37484e-11	5.61004e-10	NA	NA	0	3.05597	3.56321	0.771721	3.55713	0	0	0	0	0	0.751106	0	5.45983	2.05943	0.501656	14.1623	33.9257	3.66693	48.8139	107.389	16.2042	3.99246	44.245	0	20.6783	4.56358	4.98441	0	89.6964	84.2005	0	1.20725	0	22.7938	6.20318	330.233	4.63961	1.4567	3.90241	0.554979	2.11119
ENSG00000120279	94.5925	5.58421	0.731661	6.76014	1.37856e-11	5.61763e-10	MYCT1	80177	0	0	0	0	0	0	0	9.01075	3.90716	0	0	0	0	0	3.00994	13.2772	5.7922	227.35	0	62.7596	0.62324	5.58945	2.88554	25.7809	1.72319	12.9302	8.72272	59.8473	113.223	8.05396	10.4365	31.3886	0	2.53264	0	0	6.18614	4.37011	19.5121	3726.68	21.1119
ENSG00000173801	33865.6	-2.12825	0.314856	-6.75943	1.38539e-11	5.63785e-10	JUP	3728	29295.7	59397.9	24576.7	30432.8	25294.8	56938.2	87162	34489.5	38197.3	127414	73063.1	47571.7	35720.9	56943.2	35441.5	23952.1	1596.99	8081.91	8170.69	3455.27	774.065	10750.9	4185.96	12118.2	1448.34	15437.8	14407.4	3113.49	6369.92	3521.05	528.202	36506.8	6554.65	1502.49	8458.03	3284.39	6317.6	17412	15456.3	66525.8	28982.4
ENSG00000226397	10.4499	5.52159	0.81514	6.75307	1.44752e-11	5.87938e-10	NA	NA	0	0	0	0	0	0	0	0	0	0	0	0	0	0	0	0	38.8905	0	7.50982	80.1928	17.4507	30.3427	24.0462	0	0	1.52119	0.623051	55.5725	1.47043	148.632	2.31922	0	1.22379	37.9896	106.074	78.9688	0	0	4.4599	0	0
ENSG00000256269	3971.41	1.57735	0.352796	6.75295	1.44864e-11	5.87938e-10	HMBS	3145	740.451	1891.65	1435.97	1539.58	4381.2	250.979	1627.87	1575.98	490.348	2745.7	360.531	1070.62	1405.22	368.638	1327.88	4556.73	1069.07	11227.2	1462.54	1743.32	4930.45	2116.01	2433.47	6548.35	2352.16	870.123	1398.13	487.328	1811.57	2870.14	1930.75	5118.76	1307.62	2646.61	2174.83	3659.49	31250.9	964.339	2175.87	530.56	1216.04
ENSG00000102024	144.376	4.41817	0.654364	6.74986	1.47992e-11	5.99536e-10	PLS3	5358	0	6.11195	0	0	7.11427	2.43669	12.258	0	11.7215	0	9.01327	0	37.5363	0	1.00331	0	331.81	25.6685	18.7746	740.563	972.878	587.691	131.773	0	162.842	25.0997	22.4299	78.3715	36.7608	38.0733	18.5538	708.055	1.22379	1002.29	1.24064	0	0	29.1341	7.24734	610.476	59.1133
ENSG00000213237	22.5005	4.65487	0.684812	6.74973	1.4812e-11	5.99536e-10	NA	NA	2.1778	0	0	0.771721	1.18571	1.21835	1.2258	1.80215	1.95358	1.20267	0	4.69983	0.682479	1.02971	5.01656	0	4.96474	0	1.87746	0.697329	192.581	3.19397	2.88554	0	0.861597	0.760597	1.2461	0	1.47043	0.732178	0	1.81088	0	1.26632	0.620318	279.98	3.09307	0	0	0	0
ENSG00000159247	22.8338	4.49881	0.664207	6.74834	1.49549e-11	6.0451e-10	NA	NA	0	0	1.18774	0.771721	0	0	1.2258	0	0	0	2.25332	0	0	1.02971	1.00331	112.414	0	48.5868	1.87746	22.3145	8.72537	2.39548	11.5422	0	23.2631	3.80299	1.2461	5.69975	54.406	10.2505	5.79805	0	13.4617	82.9439	11.1657	522.271	0	0	2.22995	12.2095	0
ENSG00000143443	947.535	3.40223	0.504795	6.74002	1.58366e-11	6.39294e-10	C1orf56	54964	76.2228	73.3434	408.582	92.6066	14.2285	62.1357	49.0321	63.9763	24.4197	233.319	35.302	56.398	70.2953	37.0697	22.0729	69.9266	66.1966	102.674	52.5688	82.9821	6785.22	110.192	45.2068	182.81	45.6646	38.7905	13.0841	72.6718	27.9382	153.025	161.186	44.6684	313.291	34.1906	19.2299	11432.5	106.711	161.694	51.8463	220.881	122.449
ENSG00000263756	241.082	6.37013	0.975994	6.73824	1.60314e-11	6.46292e-10	NA	NA	0	0	17.8161	0.771721	0	0	0	5.40645	0	0	0	0	0	0	1.00331	0	0	0	0	2.78932	1202.85	4.79096	0	0	0	0	0	5.69975	0	0	0	0	0	0	2.48127	1258.12	0	0	0	0	2.11119
ENSG00000125845	325.932	3.5353	0.52481	6.73621	1.62567e-11	6.54502e-10	BMP2	650	228.669	9.16792	0	81.8025	20.1571	99.9044	51.4838	0	41.0251	0	33.0487	4.69983	69.6128	81.3475	3.00994	1233.89	307.814	70.5884	0	338.902	86.6304	80.6478	13.4659	64.4523	116.316	1029.09	10.5919	55.5725	139.691	83.4683	224.385	261.371	220.895	846.535	76.2991	256.649	29.3842	145.67	137.142	4101.29	2.11119
ENSG00000160401	75.6938	3.87816	0.575824	6.73274	1.66493e-11	6.69412e-10	CFAP157	286207	23.9558	0	0	0.771721	0	7.31008	20.8387	5.40645	9.76789	0	0.751106	10.3396	0	4.11886	2.00662	7.96632	26.4786	1.83346	58.2011	5.57863	254.282	6.38794	2.88554	22.2653	20.6783	17.4937	7.47662	55.5725	41.1721	6.58961	9.85669	1.20725	14.0736	4.43212	9.30477	1037.36	9.27922	13.1103	3.34493	0	8.44475
ENSG00000261294	13.0179	-4.38314	0.646305	-6.72309	1.77916e-11	7.14388e-10	NA	NA	19.6002	19.3545	62.9501	7.71721	2.37142	10.9651	0	5.40645	14.6518	0	9.01327	0	8.18974	7.208	2.50828	0	0	0	0	2.09199	0	0	0	0	0	0	0	1.42494	0	0	0	0	7.95467	0	0	0	0	16.0238	0	0.554979	0
ENSG00000254501	217.937	6.12368	1.07018	6.72145	1.7993e-11	7.21515e-10	NA	NA	0	0	0	0	3.55713	2.43669	0	0	0	0	0	0	0	0	0.501656	0	0	1.83346	0	0	1153.62	0	0	0	2.58479	1.52119	0	0	0	0	0	0.603627	0	2.53264	0	2695.71	0	0	0	0	0
ENSG00000223390	42.2006	4.68247	0.694481	6.71587	1.86947e-11	7.48657e-10	NA	NA	0	2.03732	0	0	0	12.1835	0	0	14.6518	0	0	1.87993	2.72991	0	1.00331	0	6.61966	0	76.9757	20.2225	420.064	7.18643	0	0	21.5399	0	0	14.2494	2.94087	19.7688	13.3355	2.41451	17.745	5.69844	19.8502	339.207	0	0	3.34493	1.66494	0
ENSG00000245156	153.63	6.44021	1.01375	6.71411	1.8922e-11	7.56755e-10	NA	NA	0	0	0	0	1.18571	0	0	0	0	2.40535	0	0	0	0	1.00331	0	0	0	0	0	706.755	0	0	0	0.861597	2.28179	0.623051	218.015	176.452	1.46436	0	1.20725	0	0	0	2008.32	0	0	0	0	2.11119
ENSG00000266969	30.7958	5.30601	0.783754	6.71274	1.90997e-11	7.62849e-10	NA	NA	0	0	0	0	0	0	0	1.80215	0	0	0.751106	3.75987	0	0	0.501656	0	0	3.66693	22.5295	2.09199	333.434	0	1.92369	0	8.61597	1.52119	0	0	1.47043	0.732178	0	0	3.67138	0	3.72191	105.89	0	0	0	4.43983	0
ENSG00000243150	40.2751	6.06473	1.02516	6.70981	1.94883e-11	7.7734e-10	LOC100996447	100996447	0	0	0	0	2.37142	0	0	0	0	0	0	0	0	0	0	0	0	0	0	16.7359	287.937	1.59699	0	0	0	0	0	7.12468	4.4113	0	0	0	13.4617	0	0	515.092	0	0	0	2.21991	2.11119
ENSG00000169397	16863.7	3.33462	0.497192	6.70725	1.9832e-11	7.90005e-10	RNASE3	6037	7864.02	4026.75	3643.98	2149.24	24010.7	818.729	1083.61	6454.4	790.222	3727.09	1527	1514.29	530.968	2291.12	2455.11	12495.6	43.8552	2530.18	22152.1	6244.58	31884.4	24230.3	41066	10140.1	19842.6	41878.5	7499.05	10191.1	40979.5	11637.2	196890	67.0026	56305	5739.59	6943.84	6123.67	1549.63	3799.09	17346.2	3.32987	48.5573
ENSG00000240950	117.542	2.93803	0.438291	6.70225	2.0524e-11	8.16493e-10	NA	NA	50.0893	13.2426	7.12642	18.5213	13.0428	21.9302	24.5161	17.1204	19.5358	49.3096	20.2799	47.9383	19.1094	31.9212	57.1888	20.3584	34.7532	22.9183	31.9168	14.6439	515.42	28.7457	25.9699	14.0623	12.0624	22.8179	7.47662	7.12468	17.6452	10.9827	20.873	9.65804	7.34277	30.3917	8.68445	978.137	15.4654	39.331	18.3971	12.7645	40.1126
ENSG00000260929	73.4669	2.34353	0.349933	6.6961	2.1406e-11	8.50457e-10	NA	NA	4.35559	22.4105	80.7661	23.1516	41.4999	21.9302	23.2903	17.1204	48.8394	30.0668	12.0177	13.1595	55.9633	22.6537	8.52816	61.9602	41.3728	22.9183	84.4855	51.6023	338.42	33.5367	36.5502	49.2181	128.378	36.5087	37.3831	82.6463	149.984	63.6995	31.3095	20.5233	57.5184	3.79896	171.208	166.911	6.18614	42.2444	47.3864	7.7697	23.2231
ENSG00000170439	730.429	3.89567	0.582063	6.69368	2.17631e-11	8.63509e-10	METTL7B	196410	34.8447	84.5486	693.639	359.622	96.0426	1.21835	9.80643	38.7462	1.95358	14.4321	1.50221	78.9572	4.09487	2.05943	20.5679	6634.17	1062.45	32.0856	750.982	2995.73	2747.87	2658.98	3165.44	298.824	4868.02	349.875	186.292	5.69975	1695.41	3712.14	707.942	69.4172	1463.05	5574.97	340.554	2785.45	139.188	268.034	14.4947	6.65974	0
ENSG00000172426	168.316	4.6589	0.696323	6.69199	2.2015e-11	8.72353e-10	RSPH9	221421	21.778	0	98.5822	3.08689	7.11427	0	29.4193	8.10967	0	4.8107	3.00442	0	0	0	0	3.54058	4.13728	7.33386	0	0	873.16	0	10.5803	0	3.44639	9.12717	1.86915	17.0992	14.7043	1.46436	3.47883	15.6943	3.67138	11.3969	8.68445	1568.61	17.0119	0	7.24734	1.10996	0
ENSG00000254449	24.0426	4.88037	0.722601	6.68808	2.2611e-11	8.93623e-10	NA	NA	0	0	0	0.771721	0	0	0	2.70322	0	0	6.00885	0	1.36496	1.02971	3.51159	1.77029	0.827457	0	0	2.78932	263.631	1.59699	7.69477	0	0	1.52119	2.49221	2.84987	0	0	4.63844	1.20725	6.11897	0	0	148.964	0	0	2.78744	0.554979	0
ENSG00000257803	12.1514	4.57534	0.676017	6.68824	2.25872e-11	8.93623e-10	NA	NA	0	0	0	0.771721	0	0	0	0.901075	0	0	0	0	0	0	0	37.1761	1.65491	5.50039	99.5052	35.5638	0	43.9171	4.80923	58.593	24.9863	10.6484	6.85357	216.59	30.8791	10.9827	0	6.03627	8.56656	0	39.7003	0	3.09307	0	5.57488	0	0
ENSG00000235674	27.031	5.59894	0.840387	6.68315	2.33861e-11	9.23045e-10	NA	NA	0	0	0	1.54344	0	0	2.45161	1.80215	0	1.20267	0.751106	0	0	2.05943	1.50497	0.885146	0	1.83346	0	0	726.698	0.798493	0.961847	0	0.861597	0.760597	0	11.3995	0	0	0	0	0	0	1.86095	287.159	0	0	0	0	0
ENSG00000228363	93.1609	6.34204	0.972199	6.67568	2.46091e-11	9.70048e-10	NA	NA	0	0	0	0	3.55713	0	0	0	0	0	0	0	0.682479	1.02971	0	0	0	16.5012	0	0	695.536	0	0	0	0	0	0	1.42494	10.293	0	0	0	0	0	0.620318	414.586	0	0	0	0	0
ENSG00000163833	27.3182	5.83309	1.02553	6.6734	2.49944e-11	9.83952e-10	FBXO40	51725	0	0	0	0	0	0	0	0	0	0	0.751106	0	0	0	0	0	0	3.66693	0	0	248.673	0	0	0	0	0	1.2461	27.0738	32.3495	0	0	1.20725	0	0	0	30.5107	0	0	0	0	0
ENSG00000163915	101.587	6.28404	0.959569	6.67028	2.55313e-11	1.00378e-09	IGF2BP2-AS1	646600	0	0	8.31416	0	0	0	0	8.10967	0	0	0	0	0	2.05943	0	7.08117	3.30983	0	0	4.18397	3.1162	10.3804	0	0	0	1.52119	0	108.295	229.388	0	0	0	4.28328	0	6.8235	190.243	0	0	0	0	0
ENSG00000260934	104.209	5.73701	1.09239	6.67006	2.55696e-11	1.00397e-09	NA	NA	0	0	0	0	0	0	0	0	0	0	3.00442	0	0	0	0	0	0.827457	0	0	0	260.514	0	0	0	0	0	0	66.972	58.8173	0	0	0	8.56656	0	0	644.314	0	0	1.67246	0	0
ENSG00000123700	96.9524	4.52976	0.679449	6.6663	2.62332e-11	1.02869e-09	KCNJ2	3759	0	0	0	6.17377	4.74284	0	0	14.4172	0	0	0	0	1.36496	0	2.00662	1.77029	0	77.9222	0	34.8664	20.5669	7.98493	11.5422	9.37488	8.61597	6.08478	34.2678	471.654	723.453	3.66089	23.1922	77.8679	124.215	22.7938	17.9892	8.97373	80.4199	0	291.009	0	33.779
ENSG00000258725	134.511	3.02809	0.454245	6.66482	2.64987e-11	1.03775e-09	PRC1-AS1	100507118	21.778	13.2426	0	0	49.7999	18.2752	0	16.2193	18.559	19.2428	6.75995	20.6793	6.82479	57.664	15.0497	38.0613	23.9963	22.0016	101.383	39.0504	422.557	33.5367	2.88554	144.139	71.5125	47.9176	36.137	22.799	49.9947	28.555	65.518	16.9016	107.082	97.5066	64.5131	371.512	74.2337	23.3073	67.456	0	46.4461
ENSG00000259118	210.743	6.25099	1.05461	6.66286	2.68551e-11	1.05034e-09	LOC100506321	100506321	0	0	0	0	0	0	0	0	0	0	0	0	0	0	0	0	0.827457	0	0	0	1708.3	0.798493	0	0	0	0	0	4.27481	0	0	0	0	0	0	6.20318	610.214	0	0	0	5.54979	0
ENSG00000140675	163.97	4.55002	0.68301	6.66213	2.69888e-11	1.0542e-09	SLC5A2	6524	0	0	0	0	16.6	4.87338	7.35482	0	13.675	0	1.50221	1.87993	10.9197	3.08914	2.50828	0	0	4.58366	0	2.78932	1049.54	0.798493	18.2751	31.6402	26.7095	15.9725	1.2461	5.69975	0	0	10.4365	2.41451	3.67138	5.06528	0.620318	1733.72	27.8376	0	0	18.8693	0
ENSG00000261218	223.184	2.28777	0.343557	6.65862	2.76405e-11	1.07826e-09	NA	NA	108.89	83.5299	144.904	75.6287	139.914	15.8385	85.8063	109.03	69.352	169.577	27.7909	85.5369	204.744	41.1886	55.1822	94.7106	432.76	237.434	963.135	410.727	194.451	532.595	464.572	186.326	951.203	111.808	236.136	423.206	283.794	1172.95	430.795	35.0104	238.64	541.985	188.577	290.749	15.4654	218.506	92.5429	13.3195	6.33356
ENSG00000136379	2417.25	-2.75341	0.413608	-6.6571	2.79281e-11	1.08808e-09	ABHD17C	58489	2160.37	3359.53	448.965	668.311	1753.67	2880.17	899.74	992.984	449.323	5317.02	12313.6	599.699	68.2479	12653.1	110.364	1425.09	32.2708	2455.92	9.38728	199.436	704.262	53.499	325.104	94.9206	282.604	68.4538	1014.95	879.186	60.2878	390.983	107.264	888.54	525.008	312.148	246.266	854.299	969.678	1711.63	233.03	213.667	994.369
ENSG00000163792	10.1028	5.7222	0.855512	6.63898	3.15867e-11	1.22836e-09	TCF23	150921	0	0	0	0	0	0	0	0	0	0	0	0	0	0	0	3.54058	89.3654	0	120.157	52.997	11.2183	23.9548	5.77108	0	92.1908	0	1.2461	28.4987	66.1695	84.9327	1.15961	0	25.0878	0	0	0	0	0	0	2.21991	0
ENSG00000258334	20.3516	5.53363	1.04275	6.63887	3.16103e-11	1.22836e-09	LOC101927267	101927267	0	0	0	0	0	0	0	0	0	0	0	0	0	0	0	0	0	0	0	0	72.9191	1.59699	0	0	0	1.52119	1.86915	1.42494	0	2.92871	0	0	0	0	0	34.1002	0	0	0	0	0
ENSG00000259654	24.6093	5.27126	1.09404	6.63768	3.1865e-11	1.23666e-09	NA	NA	0	0	0	0	0	0	0	0	0	0	0	0	0	0	0	0	0	0	0	0	233.715	0	0	41.0151	0	0	0	51.2977	120.576	0	0	0	8.56656	0	0	87.9426	0	0	0	0	0
ENSG00000266036	58.3063	4.3033	0.647432	6.63743	3.19197e-11	1.23719e-09	NA	NA	8.71118	2.03732	0	3.08689	1.18571	6.09173	4.90321	8.10967	1.95358	19.2428	15.0221	2.8199	5.45983	15.4457	1.00331	5.31088	1.65491	0	1.87746	6.97329	348.391	6.38794	0	2.34372	3.44639	1.52119	6.23051	27.0738	29.4087	0	1.73942	3.62176	0.611897	0	10.5454	647.903	0	5.82682	1.11498	0	0
ENSG00000064652	157.393	2.22055	0.334734	6.63321	3.28456e-11	1.27145e-09	SNX24	28966	0	11.2052	334.942	142.768	26.0856	9.74677	40.4515	49.5591	27.3501	16.8374	15.7732	31.9589	152.193	14.416	6.01987	432.836	218.449	185.18	300.393	296.365	761.6	484.685	353.96	89.0613	518.681	44.1146	76.0123	334.86	402.899	263.584	99.7265	45.2721	176.838	858.565	494.393	534.834	137.642	58.2682	58.5362	30.5238	19.0007
ENSG00000150967	633.243	2.3694	0.357318	6.63097	3.33483e-11	1.28925e-09	ABCB9	23457	111.068	180.302	320.689	116.53	208.685	99.9044	114	119.843	117.215	329.533	42.0619	91.1767	195.189	57.664	131.936	283.247	152.252	587.625	58.2011	221.053	2347.12	163.691	149.086	584.758	272.265	188.628	174.454	240.814	320.554	152.293	281.205	142.456	288.816	193.747	189.197	4678.9	292.295	193.742	226.34	201.457	344.124
ENSG00000156049	104.26	3.33541	0.502897	6.62979	3.36165e-11	1.29796e-09	GNA14	9630	0	0	0	20.8365	16.6	4.87338	25.7419	61.2731	0	0	30.7953	0	21.1568	7.208	6.01987	146.934	805.943	14.6677	713.433	734.287	70.4262	266.697	222.187	193.357	270.541	44.8752	30.5295	213.741	77.9329	724.124	88.7102	9.65804	50.7875	239.334	151.358	680.209	58.7684	0	0	21.0892	29.5566
ENSG00000239718	32.1313	6.01494	0.994375	6.62663	3.43443e-11	1.32436e-09	HLTF-AS1	100873945	0	0	0	0	0	0	0	0	0	0	1.50221	0	0	0	0.501656	0	0	0	0	0	304.141	0	0	0	0	0	0.623051	42.7481	44.113	0	0	0	3.67138	0	0	145.374	0	0	0	0	0
ENSG00000164749	10.2561	4.88314	1.05241	6.62634	3.44109e-11	1.32524e-09	HNF4G	3174	0	0	0	0	0	0	0	0	0	0	0	0	0	0	0	0	0	0	0	0	1.86972	0	1.92369	9.37488	87.0212	51.7206	0	48.4478	58.8173	2.92871	352.521	0	3.05949	17.7285	0	0	0	0	0	0	0
ENSG00000244522	41.9997	4.5468	0.685863	6.62523	3.46709e-11	1.33355e-09	NA	NA	41.3781	0	2.37547	0	0	3.65504	0	0	0	0	0	0	0	2.05943	0	3.54058	19.859	14.6677	266.599	38.3531	122.155	51.902	46.1686	0	174.904	23.5785	10.5919	74.0967	79.4034	68.0926	23.1922	9.05441	35.4901	48.1201	77.5397	604.829	17.0119	0	7.24734	0	0
ENSG00000234750	41.8625	5.11713	1.11599	6.62005	3.59088e-11	1.3794e-09	NA	NA	0	0	0	0.771721	0	0	0	0	0	0	0	0	0	0	0	0	0.827457	0	0	0	153.94	0	0	0	0	2.28179	0	0	0	0	0	0	0	0	0	102.301	0	0	7.80483	0	0
ENSG00000110844	303.901	2.31901	0.350525	6.61554	3.70201e-11	1.42028e-09	PRPF40B	25766	26.1335	53.9889	85.5171	72.5418	175.485	52.3889	7.35482	126.15	57.6305	64.9444	42.0619	79.8971	116.704	19.5646	81.2683	174.374	132.393	23.835	163.339	152.018	1634.14	279.472	90.4136	492.181	341.192	133.865	143.925	98.3206	129.398	291.407	274.248	88.7332	742.232	112.069	341.175	585.087	103.618	221.419	54.0763	105.446	84.4475
ENSG00000142494	110.343	3.9678	0.600125	6.61483	3.71982e-11	1.4253e-09	SLC47A1	55244	0	0	0	1.54344	11.8571	4.87338	0	23.4279	5.86073	4.8107	18.0265	5.6398	1.36496	2.05943	3.00994	505.418	739.747	121.925	0	48.1157	600.18	462.327	423.213	18.7498	458.369	82.9051	83.4889	54.1476	229.388	50.5203	321.212	80.2824	44.6685	662.918	19.8502	1125.31	54.1288	0	65.2261	3.32987	0
ENSG00000244691	28.393	4.55963	0.686963	6.60941	3.85852e-11	1.47657e-09	NA	NA	2.1778	4.07463	2.37547	0	1.18571	1.21835	1.2258	2.70322	0.976789	2.40535	1.50221	0.939966	1.36496	4.11886	5.01656	0	0.827457	0	11.2647	0	288.56	3.99246	2.88554	0	0	3.04239	0	11.3995	0	1.46436	0.579805	0	0	0.63316	1.24064	96.9163	1.54654	1.4567	1.67246	0.554979	0
ENSG00000259113	17.5404	6.05784	0.907127	6.60798	3.89591e-11	1.48899e-09	NA	NA	0	0	0	0	0	0	0	0	0	0	0	0	0	0	0	1.77029	0	1.83346	0	2.78932	271.733	0	2.88554	0	0	0	0	2.84987	0	0	0	1.20725	0	0	6.8235	48.4581	0	0	5.01739	0	0
ENSG00000233893	50.3026	5.96916	0.908119	6.6053	3.96713e-11	1.51429e-09	NA	NA	0	0	0	1.54344	0	0	0	4.50537	0	3.60802	0.751106	0	3.41239	0	0	1.77029	0	5.50039	0	2.09199	649.416	3.19397	0	0	0.861597	0	0	1.42494	0	0	0	0	0	0.63316	2.48127	581.498	0	0	0	0	0
ENSG00000259083	77.3689	2.53023	0.383174	6.60229	4.04854e-11	1.54341e-09	NA	NA	17.4224	59.0822	66.5133	13.891	15.4142	24.3669	20.8387	17.1204	7.81431	33.6749	22.5332	31.0189	22.5218	28.832	22.0729	26.5544	43.8552	7.33386	67.5884	28.5905	294.793	35.1337	25.008	7.03116	66.3429	31.1845	19.3146	4.27481	16.1748	21.9654	45.8046	28.9741	37.3257	17.7285	25.433	357.154	3.09307	14.567	41.8116	6.10476	42.2238
ENSG00000109771	65.3378	2.07357	0.314308	6.59662	4.20636e-11	1.59938e-09	LRP2BP	55805	76.2228	5.09329	7.12642	18.5213	24.8999	69.4457	25.7419	8.10967	33.2108	9.62139	15.7732	10.3396	76.4376	15.4457	7.02319	76.1226	70.3338	62.3378	133.299	36.2611	517.29	67.0734	53.8634	63.2804	29.2943	41.8328	13.7071	159.593	92.6373	76.1466	14.4951	28.3705	9.79036	89.9087	31.6362	262.033	41.7565	2.91341	79.1632	159.834	33.779
ENSG00000154864	133.264	0.288197	0.663266	6.59645	4.21127e-11	1.59938e-09	PIEZO2	63895	0	5.09329	0	0	9.48569	2.43669	0	5.40645	0	0	6.75995	0	5.45983	9.26743	0	4.42573	0.827457	40.3362	0	117.849	263.007	14.3729	201.026	67.9678	219.707	722.567	538.939	883.461	155.866	11.7149	674.313	562.581	997.393	5.06528	0	0	117.537	37.8743	0	1209.3	8.44475
ENSG00000226674	27.065	0.753502	0.659914	6.5965	4.20965e-11	1.59938e-09	TEX41	401014	0	0	0	10.8041	870.312	0	0	6.30752	0	0	0	5.6398	0	0	7.02319	6.19602	10.7569	8.25059	15.0196	10.4599	51.1057	45.5141	15.3895	0	31.0175	2.28179	18.0685	755.216	163.218	8.05396	20.2932	4.82902	160.317	3.1658	258.052	16.1527	0	0	0	0	4.22238
ENSG00000224699	245.337	2.58579	0.39214	6.59368	4.29056e-11	1.62745e-09	NA	NA	130.668	32.597	79.5784	100.324	58.0998	45.0788	90.7095	85.6021	66.4216	208.063	40.5597	64.8577	32.759	51.4857	55.1822	63.7305	74.4711	22.0016	277.863	36.9584	1177.3	54.2975	54.8253	171.091	49.111	19.7755	30.5295	59.8473	38.2313	78.3431	75.3747	46.4793	96.6798	60.1502	41.5613	1606.3	23.198	90.3157	62.9961	53.2779	35.8902
ENSG00000165476	3873.24	2.08591	0.316738	6.58559	4.53076e-11	1.7164e-09	REEP3	221035	1459.12	1684.86	2507.31	2689.45	2037.05	307.023	1659.74	1676.9	2100.1	750.468	656.466	1672.2	3217.2	740.365	3201.07	2855.48	13504.1	2170.82	9421.07	16737.3	9415.92	9910.09	23923.1	3183.94	7921.52	3974.12	978.814	7821.48	1621.89	13786.9	10682.9	2524.37	1126.5	26905.5	1782.17	14338.2	1133.61	989.103	1722.64	720.917	774.806
ENSG00000227617	121.93	6.33154	0.99581	6.58179	4.64833e-11	1.75872e-09	CERS6-AS1	100861402	0	0	0	0	0	0	0	0	5.86073	0	0.751106	0	0	0	0	0	1.65491	9.16732	0	0	2269.22	0	0	0	0	1.52119	0	1.42494	11.7635	0	0	7.24353	0	1.89948	0	430.739	0	0	0	0	0
ENSG00000176485	1038.28	2.97836	0.452632	6.58006	4.70243e-11	1.77697e-09	PLA2G16	11145	248.269	100.847	833.792	1317.33	110.271	197.372	740.385	48.658	150.425	307.884	89.3816	191.753	229.313	16.4754	22.5745	2066.82	4215.89	573.874	14157.9	5856.87	377.06	11190.1	2740.3	200.388	447.169	284.463	49.8441	71.2468	319.084	9136.12	54.5017	182.295	216.612	1579.1	50.2457	778.92	86.606	428.271	327.245	1048.91	46.4461
ENSG00000213939	19.4581	3.23387	0.490732	6.57817	4.76263e-11	1.79746e-09	NA	NA	2.1778	5.09329	1.18774	7.71721	0	6.09173	3.67741	0.901075	0.976789	2.40535	3.00442	2.8199	2.72991	4.11886	7.52484	0.885146	13.2393	5.50039	16.8971	3.48664	44.8733	5.58945	3.84739	3.51558	1.72319	2.28179	1.2461	8.54962	4.4113	2.92871	1.73942	0.603627	0.611897	8.86424	13.0267	174.09	6.18614	4.37011	1.11498	8.32468	10.5559
ENSG00000198336	747.251	0.716646	0.497368	6.57417	4.89257e-11	1.84419e-09	MYL4	4635	95.823	34.6344	26.1302	16.2061	1119.31	53.6072	4.90321	28.8344	7.81431	98.6192	18.7776	0	217.028	6.17829	28.0927	696.61	32.2708	4395.73	257.211	27.1958	4.36268	91.8267	135.62	2692.93	48.2494	41.0723	147.04	246.514	44.113	2.92871	34.7883	1052.73	254.549	73.4465	681.109	211.78	21418	69.9218	584.805	493.931	342.012
ENSG00000118292	978.638	1.82946	0.278555	6.56769	5.11032e-11	1.92366e-09	C1orf54	79630	731.739	467.564	677.01	716.929	295.242	188.844	734.256	400.077	330.155	459.421	298.189	857.249	252.517	285.231	260.36	2120.81	3289.14	1165.17	3875.07	2502.02	716.726	3331.31	2016.03	1516.39	4566.46	314.127	599.375	812.214	2930.57	729.982	898.698	932.604	2547.94	4539.12	660.638	3212.6	428.39	639.493	722.504	97.6762	219.564
ENSG00000267668	74.9983	5.54457	0.84393	6.56752	5.11615e-11	1.92366e-09	NA	NA	0	8.14926	14.2528	0	0	0	0	1.80215	0	0	0	0	5.45983	0	0	7.08117	0.827457	0	0	0	279.212	1.59699	0	8.20302	0	0	3.11526	153.893	169.1	0	2.31922	4.22539	3.67138	0	0	577.908	0	0	0	11.0996	2.11119
ENSG00000258733	217.495	-2.00084	0.304661	-6.56722	5.12627e-11	1.92506e-09	NA	NA	487.826	268.926	420.459	368.111	321.328	123.053	227.999	400.978	499.139	636.214	287.674	499.122	285.276	251.25	547.307	2.65544	35.5806	85.2561	15.0196	23.0119	34.2782	44.7156	102.918	303.512	34.4639	15.9725	105.296	158.168	79.4034	21.9654	84.0717	58.5519	166.436	25.9596	13.0267	23.3317	0	591.422	30.6618	125.425	382.125
ENSG00000256249	191.919	6.28605	0.995334	6.56419	5.23152e-11	1.96214e-09	NA	NA	0	0	0	0	7.11427	4.87338	0	0	0	0	0	0	0	5.14857	0.501656	0	0.827457	0	0	0	132.75	0.798493	0	0	0	1.52119	2.49221	0	0	0	0	3.62176	0	0	0	3530.27	0	0	2.22995	0	0
ENSG00000236498	200.506	5.56676	1.09992	6.558	5.45341e-11	2.04283e-09	NA	NA	0	0	0	0	1.18571	0	0	0	0	0	0	0.939966	0	0	0	0	0	0	0	2.09199	1771.87	0	0	0	0	0	0	1.42494	0	0	0	0	0	0	0	1374.78	1.54654	0	3.90241	0	0
ENSG00000185630	197.287	4.76823	0.523041	6.55577	5.53556e-11	2.07103e-09	PBX1	5087	34.8447	8.14926	8.31416	1.54344	297.614	12.1835	30.6451	15.3183	7.81431	0	12.0177	5.6398	143.321	2.05943	9.02981	54.8791	54.6122	827.809	60.0786	36.2611	14.9578	79.0508	43.2831	33.9839	6.03118	25.8603	25.5451	377.608	517.592	24.1619	15.0749	92.9586	243.535	25.9596	26.0533	1.79475	30.9307	2.91341	40.6966	7134.8	0
ENSG00000185306	53.5398	5.93087	0.909167	6.55352	5.61981e-11	2.09994e-09	C12orf56	115749	2.1778	0	0	0	3.55713	0	0	0	0	0	1.50221	0	1.36496	0	0	0	1.65491	0	903.056	1.39466	405.729	600.466	1.92369	4.68744	51.6958	0	0	58.4224	70.5808	79.0753	0	0	0	9.4974	0	1107.36	0	0	0	0	0
ENSG00000165914	2600.94	-1.71279	0.261558	-6.54838	5.81656e-11	2.17077e-09	TTC7B	145567	4381.72	3124.22	1884.94	1668.46	2212.54	2234.45	5467.08	2712.23	4894.69	4318.8	3666.15	4098.25	1687.09	3868.64	3213.11	431.066	260.649	1225.67	473.119	384.926	140.852	531.796	199.102	956.237	856.427	289.788	958.876	702.494	1013.13	1875.84	1404.87	3265.02	810.152	398.257	302.715	163.322	2183.71	2042.3	1166.82	5408.82	3582.69
ENSG00000168806	270.503	1.58211	0.241748	6.54434	5.97588e-11	2.22747e-09	LCMT2	9836	169.868	76.3993	125.9	141.225	120.943	191.28	58.8386	148.677	34.1876	102.227	83.3727	63.9177	227.265	68.9909	102.338	122.15	301.194	87.0895	677.762	537.641	1097.53	184.452	65.4056	219.138	587.609	54.0024	202.492	222.29	157.336	525.704	342.085	206.441	1496.09	189.948	580.617	884.81	276.83	126.733	510.659	197.017	200.563
ENSG00000172478	23.7197	-5.91557	0.893972	-6.54309	6.02614e-11	2.24344e-09	C2orf54	79919	0	0	0	0	2.37142	0	0	0	17.5822	9.62139	3.00442	0	0	0	0	0	0	0	0	0	0	0	0	0	0	0	0	2.84987	0	0	0	0	0	3.79896	0	0	0	0	1.11498	0	0
ENSG00000138083	264.532	-5.75798	0.888314	-6.54247	6.051e-11	2.24714e-09	SIX3	6496	0	3090.61	23.7547	0	0	0	0	0	0	3.60802	6.00885	0	23.2043	0	2.00662	1.77029	0	0	0	14.6439	0	0	8.65662	0	12.0624	3.04239	1.2461	5.69975	0	0	2.31922	27.1632	0	7.59792	0	8.97373	0	0	0	0	0
ENSG00000227379	110.451	3.74048	0.571473	6.54262	6.04492e-11	2.24714e-09	NA	NA	28.3113	6.11195	0	0.771721	79.4427	32.8953	0	13.5161	34.1876	0	3.00442	15.0395	15.0145	0	7.52484	16.8178	28.961	0.916732	24.4069	10.4599	1230.28	4.79096	18.2751	70.3116	17.2319	6.08478	4.98441	61.2723	20.5861	12.447	0	4.22539	8.56656	0.63316	7.44381	116.658	15.4654	17.4805	12.2647	2.77489	0
ENSG00000239388	82.4268	6.14063	1.05201	6.54046	6.13302e-11	2.2748e-09	ASB14	142686	0	0	0	0	0	1.21835	0	0	0	0	0	0	0	0	0	0	0	11.0008	0	0	731.684	0	0	0	0	1.52119	1.2461	85.4962	35.2904	0	0	0	20.8045	0	0	229.728	0	0	0	0	0
ENSG00000236939	97.8042	-3.7836	0.578392	-6.5398	6.16005e-11	2.28202e-09	BAALC-AS2	157556	801.429	447.191	564.175	288.624	67.5855	12.1835	94.3869	133.359	86.9342	1464.86	77.3639	283.87	105.784	70.0206	277.416	0	0.827457	1.83346	0	1.39466	0.62324	0.798493	0	0	0	0	0	39.8982	0	3.66089	0.579805	0.603627	1.22379	1.26632	12.4064	0	0	77.2054	3.34493	0	2.11119
ENSG00000180354	4097.34	-1.6894	0.258365	-6.53881	6.20106e-11	2.29158e-09	MTURN	222166	17563.9	7648.08	5791.41	4898.89	12223.5	8541.82	6841.21	5986.74	17473.8	6619.52	9832.73	9303.79	7105.97	8843.19	8532.17	1063.95	5291.59	3908.03	6982.26	693.842	491.737	1113.9	1338.89	1245.69	1424.22	2548.76	2580.68	4082.44	516.122	1858.27	1577.07	2643.28	1204.21	469.805	459.035	547.398	1113.51	2821.64	793.862	1804.79	2229.41
ENSG00000188816	131.557	6.09675	1.06188	6.53887	6.19834e-11	2.29158e-09	HMX2	3167	0	0	0	0	0	0	0	0	0	0	0	0	0	4.11886	0	0	829.939	0	1438.13	42.5371	0	1176.98	23.0843	0	0	2.28179	0	92.6209	2282.11	1092.41	1099.89	0	0	1.26632	65.7537	0	0	0	0	0	0
ENSG00000155657	1624.63	3.16535	0.484612	6.5318	6.49821e-11	2.39845e-09	TTN	7273	104.534	104.922	119.961	95.6934	843.041	64.5723	61.2902	96.415	61.5377	49.3096	250.869	137.235	1730.77	64.872	46.1524	243.415	191.143	266.769	15.0196	381.439	27122.8	98.2146	260.66	574.211	73.2357	1214.67	805.605	986.056	1074.89	65.8961	724.756	245.073	40.9971	4.43212	359.784	5292.71	145.374	335.042	495.607	27.1939	185.785
ENSG00000106077	803.009	1.26989	0.19443	6.53134	6.51821e-11	2.40289e-09	ABHD11	83451	339.736	820.019	749.462	685.289	231.214	263.163	486.644	553.26	215.87	597.729	152.474	232.172	560.997	90.6149	283.937	1955.29	1389.3	384.111	1849.29	1943.46	1740.71	1665.66	1276.37	742.959	3330.07	314.127	768.845	961.832	1077.83	1617.38	716.059	563.788	1129.56	1586.7	885.194	1218.63	889.258	849.259	578.115	1026.16	327.234
ENSG00000259260	130.062	6.28003	1.01785	6.52433	6.83047e-11	2.51493e-09	NA	NA	0	3.05597	0	0	0	0	0	0	0	0	0	0	0	0	2.00662	0	0.827457	0	0	0	362.103	0	0	0	2.58479	0	0	0	0	2.92871	0	0.603627	0	3.79896	0	1030.18	0	1.4567	0	0	0
ENSG00000228335	53.2908	3.23215	0.495085	6.5239	6.85035e-11	2.51917e-09	NA	NA	21.778	4.07463	0	9.26066	2.37142	12.1835	4.90321	5.40645	4.88394	1.20267	4.50663	9.39966	10.2372	11.3269	25.0828	3.54058	3.30983	27.502	52.5688	4.8813	281.081	6.38794	1.92369	0	3.44639	10.6484	3.11526	28.4987	26.4678	15.3757	1.15961	2.41451	8.56656	9.4974	12.4064	314.081	0	1.4567	14.4947	28.8589	10.5559
ENSG00000104804	100.123	5.29871	0.813025	6.523	6.89139e-11	2.53118e-09	TULP2	7288	0	0	21.3793	0	1.18571	0	0	3.6043	4.88394	19.2428	3.00442	0	0	8.23772	4.51491	0	0	5.50039	0	0	51.729	0	0	0	4.30798	3.04239	0	8.54962	22.0565	0	3.47883	0	16.5212	1.26632	3.72191	597.65	0	0	1.67246	9.43464	6.33356
ENSG00000261658	225.733	-4.19301	0.643031	-6.5217	6.95171e-11	2.55023e-09	NA	NA	26.1335	33.6157	20.1915	16.9779	481.399	194.935	19.6129	23.4279	138.704	19.2428	66.0973	59.2179	17.062	77.2286	13.5447	1.77029	0	12.8342	0	0	0	0	0	11.7186	0	6.08478	2.49221	19.9491	8.8226	0	0	2.41451	1.83569	1.26632	0	0	3.09307	0	13.3797	0	19.0007
ENSG00000158258	1579.13	4.78099	0.734184	6.521	6.98397e-11	2.55895e-09	CLSTN2	64084	0	0	0	4.63033	0	0	0	0	23.4429	0	0	7.51973	0	0	1.00331	3307.79	5222.08	11.0008	4096.61	1736.35	712.987	17810.4	512.664	243.747	25125.9	6.84538	8864.78	62.6972	979.308	1386.75	863.33	316.301	3038.68	13810.5	3.72191	172.296	3.09307	34.9609	13.3797	1583.35	0
ENSG00000118557	342.328	2.79195	0.428137	6.52075	6.99568e-11	2.56013e-09	PMFBP1	83449	43.5559	64.1754	0	65.5963	356.899	25.5853	37.9999	95.5139	23.4429	16.8374	98.3949	79.8971	108.514	90.6149	100.331	13.2772	90.1928	43.0864	35.6717	69.7329	2636.93	101.409	30.7791	312.886	128.378	221.334	150.778	74.0967	123.516	57.1099	158.287	55.5337	245.371	34.1906	295.892	2514.44	30.9307	103.426	38.4666	26.639	23.2231
ENSG00000188672	579.688	1.49685	0.489756	6.51904	7.07587e-11	2.58634e-09	RHCE	6006	19.6002	22.4105	11.8774	16.9779	1067.14	64.5723	22.0645	85.6021	12.6983	31.2695	11.2666	22.5592	179.492	14.416	60.1987	300.065	28.961	3059.13	349.207	70.4302	257.398	84.6402	76.9477	1115.61	67.2045	27.3815	100.934	12.8244	42.6426	33.6802	17.974	601.213	184.793	137.396	302.715	491.76	7947.65	5.82682	279.301	38.2935	137.227
ENSG00000245904	302.607	2.71952	0.417214	6.51804	7.12309e-11	2.60044e-09	NA	NA	165.512	39.7277	182.912	94.15	36.757	108.433	6.12902	105.426	35.1644	75.7684	7.51106	9.39966	171.302	29.8617	32.6077	136.313	35.5806	47.6701	651.477	180.608	1142.4	176.467	24.0462	28.1246	80.9901	150.598	27.4143	143.919	89.6964	60.7708	41.746	35.0104	100.963	34.8238	728.873	4580.19	60.3149	233.073	115.4	29.4139	50.6685
ENSG00000139117	859.753	3.48319	0.534652	6.51507	7.26557e-11	2.64925e-09	CPNE8	144402	0	0	540.42	13.891	20.1571	2.43669	26.9677	0	42.9787	7.21604	28.542	296.089	126.259	15.4457	40.1325	1543.69	415.383	578.458	670.252	2475.52	8471.08	891.118	1070.54	1299.59	1069.24	1464.15	2693.45	1168.45	1361.62	492.756	1326.59	1070.23	1450.2	2872.65	4765.28	4926.58	1149.08	0	230.8	229.206	4.22238
ENSG00000260853	110.828	6.10771	1.05779	6.50921	7.55495e-11	2.75144e-09	NA	NA	0	0	3.56321	0	0	0	0	0	0	0	0	0	0	1.02971	0	0	0	0	0	0	761.6	0	0	0	0	0	0	104.02	147.043	0	0	0.603627	4.89518	0	4.34222	857.889	0	0	0	2.77489	0
ENSG00000229195	29.0775	3.8134	0.584536	6.50892	7.56914e-11	2.75329e-09	NA	NA	0	0	0	4.63033	4.74284	3.65504	0	0	12.6983	0	5.25774	2.8199	2.72991	4.11886	0.501656	0.885146	12.4119	1.83346	0	9.76261	206.293	5.58945	0	0	0	5.32418	15.5763	5.69975	8.8226	1.46436	13.9153	2.41451	11.0142	0.63316	13.647	615.598	9.27922	0	2.22995	4.43983	8.44475
ENSG00000250696	965.225	-4.17458	0.641651	-6.50839	7.59593e-11	2.7597e-09	LOC105377267	105377267	156.801	70.2874	21.3793	16.9779	336.742	264.381	23.2903	360.43	634.913	39.6882	826.967	113.736	449.753	1422.04	966.19	0	0	12.8342	5.63237	0	86.6304	1.59699	3.84739	21.0935	3.44639	447.231	2.49221	161.018	167.629	0	689.968	3.01814	25.0878	6.3316	6.8235	0	0	4400.71	0	0	6276.56
ENSG00000260635	21.7329	5.50351	0.859275	6.50821	7.60536e-11	2.7598e-09	NA	NA	0	3.05597	0	0	1.18571	2.43669	0	0	0	0	0.751106	0	0	0	0.501656	0	4.96474	0	0	0	286.067	0	0	0	2.58479	0	0	0	0	1.46436	0	6.6399	0	1.26632	0	141.785	0	0	0	4.99481	0
ENSG00000266978	113.955	4.7486	0.729815	6.50552	7.74273e-11	2.80628e-09	NA	NA	0	8.14926	0	0.771721	18.9714	3.65504	0	12.615	0	33.6749	6.75995	0.939966	2.72991	5.14857	5.01656	1.77029	0	0	5.63237	1.39466	542.219	6.38794	0.961847	0	11.2008	2.28179	3.11526	19.9491	26.4678	1.46436	0	0	9.79036	0	2.48127	595.856	12.3723	0	0	0	0
ENSG00000261337	13.1694	5.06807	1.05501	6.50097	7.98026e-11	2.88889e-09	NA	NA	0	0	0	0	1.18571	0	0	0	0	0	0	0	0	0	0	0	0	0	0	0	136.49	0	0	0	0	1.52119	0	1.42494	0	0	0	0	0	0	2.48127	111.274	0	0	1.67246	0	0
ENSG00000199509	13.3868	5.0541	1.0592	6.50055	8.00254e-11	2.89348e-09	NA	NA	0	0	0	0	0	0	0	0	0	0	0	0	0	1.02971	0	0	0	0	0	1.39466	66.0635	0	0	0	0	0	0	1.42494	0	2.19654	0	0	0	0	0	5.38424	0	0	0	4.43983	0
ENSG00000265399	82.2343	3.62523	0.557491	6.50007	8.02849e-11	2.89939e-09	NA	NA	0	16.2985	19.0038	6.17377	2.37142	7.31008	0	0	0	0	13.5199	16.9194	2.04744	15.4457	9.53147	18.5881	12.4119	0	22.5295	4.18397	671.853	75.0583	3.84739	37.4995	44.803	4.56358	0	1.42494	16.1748	5.12525	16.2345	9.05441	1.22379	2.53264	27.9143	592.266	1.54654	5.82682	20.627	36.0736	8.44475
ENSG00000250261	240.219	5.7735	1.0872	6.49798	8.14029e-11	2.93625e-09	NA	NA	0	0	0	0	0	0	0	0	6.83752	0	0	0	0	0	0	0	0	0	0	0	2249.9	0	0	0	0	0	0	15.6743	4.4113	0	0	1.20725	0.611897	3.79896	0	3347.2	0	0	0	0	0
ENSG00000128849	61.2004	3.92573	0.603917	6.49645	8.22376e-11	2.96281e-09	CGNL1	84952	0	0	0	12.3475	18.9714	0	19.6129	34.2408	0	0	0	7.51973	0	0	2.00662	89.3998	3.30983	9.16732	0	34.1691	909.308	11.9774	44.245	462.884	637.581	19.0149	20.5607	173.842	148.514	24.8941	6.95766	63.3809	310.232	136.763	104.834	71.7898	0	10.1969	8.36231	4.43983	0
ENSG00000235947	65.6546	3.70901	0.570937	6.49104	8.52469e-11	3.06756e-09	EGOT	100126791	0	4.07463	11.8774	2.31516	7.11427	23.1486	0	16.2193	3.90716	0	3.00442	0	0.682479	11.3269	4.01325	5.31088	3.30983	0	71.3433	68.3382	1014.01	30.3427	19.2369	53.9055	131.824	27.3815	5.60746	34.1985	20.5861	11.7149	150.749	4.82902	58.7422	1.89948	5.58286	396.639	0	45.1579	0	11.0996	4.22238
ENSG00000233594	17.7651	3.72352	0.572142	6.48753	8.72533e-11	3.13602e-09	NA	NA	0	2.03732	0	3.85861	4.74284	8.52842	3.67741	2.70322	1.95358	2.40535	2.25332	1.87993	0	2.05943	2.00662	0	3.30983	0	7.50982	0.697329	97.2255	3.99246	1.92369	3.51558	0	0	1.2461	14.2494	2.94087	0	0.579805	0.603627	4.89518	6.96476	4.96254	159.732	1.54654	0	1.67246	0.554979	4.22238
ENSG00000210151	57.0733	3.83631	0.591334	6.48327	8.97539e-11	3.21908e-09	NA	NA	28.3113	5.09329	0	1.54344	4.74284	46.2972	7.35482	1.80215	4.88394	0	3.75553	1.87993	21.8393	6.17829	3.51159	0.885146	12.4119	3.66693	0	2.78932	491.113	1.59699	0.961847	5.8593	0.861597	12.9302	9.34577	14.2494	4.4113	1.46436	4.05864	1.20725	7.34277	15.829	0	717.898	3.09307	1.4567	16.7246	2.77489	0
ENSG00000263281	108.734	0.865107	1.06841	6.48323	8.97777e-11	3.21908e-09	NA	NA	0	3.05597	0	0	0	1.21835	0	0	0	0	0	0	0.682479	1.02971	0	1.77029	0	1.83346	0	0	4.98592	0	0	0	0	0	86.6041	0	4.4113	0	0	0	188.464	0	0	5.38424	2864.18	0	0	0	0
ENSG00000225721	82.3207	2.87082	0.442768	6.48217	9.0412e-11	3.23797e-09	NA	NA	10.889	12.2239	4.75095	23.9234	8.29998	26.8036	40.4515	8.10967	11.7215	38.4856	17.2754	7.51973	21.1568	8.23772	9.53147	16.8178	19.0315	3.66693	67.5884	6.27596	307.258	29.5442	6.73293	16.406	22.4015	9.88776	27.4143	28.4987	19.1156	11.7149	15.6547	27.1632	30.5949	2.53264	24.8127	739.435	6.18614	53.8981	40.6966	16.0944	16.8895
ENSG00000132481	632.005	-2.65222	0.409207	-6.48121	9.09881e-11	3.25474e-09	TRIM47	91107	6348.27	6042.68	2231.76	1444.66	374.685	1179.36	986.772	866.834	1093.03	1508.15	990.709	618.498	980.039	722.86	1527.04	518.696	369.046	77.0055	110.77	291.484	0	45.5141	75.024	138.279	112.869	719.525	41.1214	156.743	26.4678	285.55	202.932	540.247	8.56656	130.431	6.20318	231.522	40.2099	202.482	115.4	359.626	103.448
ENSG00000235241	16.0608	5.07528	1.08099	6.47026	9.78368e-11	3.49558e-09	NA	NA	0	0	0	0	0	0	0	0	0	0	0	0	0	0	0	0.885146	0	0	0	0	32.4085	0	0	0	0	0	0	5.69975	0	0	0	0	0	0	2.48127	430.739	0	0	0	0	0
ENSG00000263847	101.477	5.37119	0.831243	6.46966	9.82244e-11	3.50527e-09	NA	NA	0	0	0	0	3.55713	26.8036	8.58063	0	5.86073	0	0	0	2.72991	3.08914	0	0	1.65491	3.66693	0	0.697329	454.342	2.39548	0	14.0623	3.44639	5.32418	0	5.69975	0	0	1.15961	0	0	0	0.620318	179.475	0	0	4.4599	0	0
ENSG00000259066	434.3	0.865691	0.133826	6.46876	9.88113e-11	3.52205e-09	NA	NA	226.491	405.426	500.037	523.227	323.699	332.608	269.677	240.587	169.961	141.916	298.94	268.83	391.06	151.368	427.913	354.944	339.257	569.291	501.281	576.691	761.6	382.478	803.142	461.713	459.231	281.421	568.846	807.939	485.243	478.845	701.564	547.49	704.294	365.966	703.44	549.192	201.05	279.687	609.334	841.348	310.345
ENSG00000256034	72.4811	5.49765	0.849973	6.46783	9.94189e-11	3.53952e-09	NA	NA	0	0	0	0.771721	0	8.52842	0	0	1.95358	0	0.751106	3.75987	9.5547	4.11886	2.00662	0	5.7922	0	0	4.8813	426.92	0.798493	0	0	19.8167	0	0	0	0	2.92871	0	4.82902	0	0	0	913.526	0	0	0	1.10996	0
ENSG00000267755	20.0771	5.43771	1.05292	6.46545	1.00995e-10	3.5914e-09	NA	NA	0	0	0	0	0	0	0	0	0	0	0	0	0	0	0	0	0	0	0	0	165.782	0	0	0	0	0	0	11.3995	0	0	0	0	4.89518	0	0	215.37	0	0	0	57.7178	0
ENSG00000243695	23.9696	5.17643	0.791088	6.46406	1.0193e-10	3.62037e-09	NA	NA	0	0	0	0	3.55713	0	0	0	0	0	0.751106	0	0	0	0	0	0	0	0	0	26.7993	2.39548	0	0	15.5087	66.172	26.7912	38.4733	22.0565	57.1099	22.6124	15.0907	3.67138	0	1.24064	3.58949	0	0	8.9198	0	0
ENSG00000230408	145.962	4.07073	0.629669	6.46294	1.0269e-10	3.64307e-09	LOC101927795	101927795	0	14.2612	0	0.771721	10.6714	7.31008	0	21.6258	0	0	6.00885	10.3396	4.09487	23.6834	11.0364	8.85146	12.4119	0	0	8.36795	734.8	3.99246	0	21.0935	43.9414	3.80299	2.49221	32.7735	54.406	13.9114	9.85669	16.2979	9.79036	1.26632	6.20318	502.529	0	0	7.24734	2.21991	0
ENSG00000221955	93.1188	1.89171	0.292828	6.45977	1.04865e-10	3.71588e-09	SLC12A8	84561	37.0225	43.8023	4.75095	20.8365	40.3142	67.009	26.9677	28.8344	49.8162	9.62139	58.5863	20.6793	44.3611	31.9212	20.5679	82.3186	31.4434	70.5884	63.8335	339.599	205.046	69.4689	228.92	4.68744	86.1597	50.96	43.6136	334.86	176.452	41.7342	44.0652	73.6425	41.609	174.119	428.019	367.923	17.0119	43.7011	57.9787	46.6182	120.338
ENSG00000258666	226.314	3.42462	1.16587	6.45853	1.05723e-10	3.74187e-09	NA	NA	0	0	0	0	0	0	0	0	0	0	0	0	0.682479	0	0	0	0	0	0	0	3410.37	0	0	2.34372	0	0.760597	0	0	0	0	0	0	0	0	0	2523.41	0	0	0	0	0
ENSG00000187550	6.9752	-5.19172	0.80033	-6.45804	1.0607e-10	3.74976e-09	SBK2	646643	0	4.07463	0	0	0	2.43669	0	0	2.93037	7.21604	0	0.939966	2.72991	1.02971	1.50497	0	0	0	0	0	0	0	0	0	0	0	0	0	0	0	0	1.20725	0	0	0	0	0	0	0	0	0
ENSG00000134183	64.8779	4.88152	0.755542	6.4541	1.08864e-10	3.84403e-09	GNAT2	2780	0	4.07463	0	0	11.8571	4.87338	0	7.2086	0	0	6.00885	9.39966	0	2.05943	5.01656	5.31088	3.30983	2.7502	0	7.67062	21.8134	0.798493	3.84739	0	0	3.04239	2.49221	11.3995	2.94087	0	2.89903	10.8653	0	3.1658	0	14.358	0	0	10.5923	0	4.22238
ENSG00000120055	180.536	3.08395	0.477807	6.45371	1.09143e-10	3.84937e-09	C10orf95	79946	139.379	45.8396	45.134	30.0971	36.757	10.9651	80.903	62.1741	18.559	16.8374	6.75995	13.1595	45.7261	30.8914	43.1424	106.218	12.4119	16.5012	185.868	44.6291	452.473	12.7759	12.504	0	97.3604	22.0573	3.73831	51.2977	26.4678	87.1292	61.4593	27.1632	34.2663	17.7285	11.1657	382.281	17.0119	131.103	17.2821	52.723	10.5559
ENSG00000171864	22.2189	5.7063	0.95935	6.44915	1.12478e-10	3.96237e-09	PRND	23627	0	0	0	0	2.37142	0	0	0	0	0	0	1.87993	0	0	0	0	0	0	69.4659	2.78932	136.49	0	0	0	5.16958	0	13.7071	417.506	560.235	0	0	0	7.34277	0	0	86.1478	0	0	0	0	0
ENSG00000207601	30.944	2.72704	0.42277	6.44718	1.13953e-10	4.00964e-09	NA	NA	6.53339	2.03732	5.93869	3.08689	4.74284	7.31008	11.0322	13.5161	12.6983	12.0267	0.751106	6.57976	5.45983	7.208	2.50828	7.96632	3.30983	3.66693	28.1618	9.76261	148.954	7.98493	0.961847	37.4995	9.47756	4.56358	7.47662	7.12468	4.4113	2.92871	2.89903	7.84716	14.6855	20.2611	3.72191	247.675	3.09307	26.2207	10.5923	7.7697	8.44475
ENSG00000149657	1444.68	-1.2381	0.192043	-6.44698	1.14101e-10	4.01016e-09	LSM14B	149986	1890.33	3451.21	2348.16	2146.16	1693.2	1263.42	3554.83	2080.58	1644.91	3758.36	1421.84	2047.25	1169.77	872.169	1778.87	963.924	644.589	599.543	1158.39	489.525	314.736	748.188	806.028	633.976	1184.7	343.029	883.487	604.173	891.082	1400.66	560.671	687.532	1298.45	1656.98	970.797	400.228	2291.97	1978.21	429.823	2234.9	1123.15
ENSG00000235065	697.685	2.63799	0.409243	6.44597	1.1486e-10	4.03215e-09	NA	NA	124.134	110.015	121.149	132.736	158.885	201.027	372.644	112.634	138.704	147.929	233.594	132.535	206.109	163.725	156.015	126.576	234.998	261.269	478.751	101.81	1882.19	139.736	149.086	229.684	116.316	162.007	94.0808	79.7965	48.5243	49.7881	138.573	92.9586	43.4447	108.903	76.2991	8377.87	120.63	241.813	114.842	249.185	162.561
ENSG00000124107	992.025	2.22312	0.519213	6.44476	1.15784e-10	4.05985e-09	SLPI	6590	34.8447	47.8769	52.2604	58.6508	212.242	9.74677	36.7741	38.7462	15.6286	8.41872	25.5376	2.8199	98.2769	16.4754	4.01325	5104.64	92.6752	284.187	426.183	1930.21	276.719	3290.59	653.094	16.406	3678.16	85.9475	61.6821	565.7	857.262	1193.45	148.43	65.1918	378.765	785.751	486.949	552.782	309.307	240.356	49.0589	9.98961	23.2231
ENSG00000138193	40.8434	5.42839	0.838715	6.44363	1.16651e-10	4.08549e-09	PLCE1	51196	0	0	2.37547	0	2.37142	0	0	0	0	0	0	0	0	0	0	1.77029	10.7569	0	0	4.18397	279.835	7.18643	0	0	7.75437	0	0	95.4708	54.406	4.39307	0	0	11.0142	8.23108	0	78.9688	15.4654	0	0	103.781	0
ENSG00000124159	63.9489	3.48486	0.540785	6.44108	1.18624e-10	4.14979e-09	MATN4	8785	37.0225	21.3918	0	0	4.74284	10.9651	9.80643	2.70322	0	0	4.50663	1.87993	6.14231	4.11886	4.51491	199.158	47.165	0	283.496	55.7863	18.6972	54.2975	2.88554	18.7498	166.288	6.08478	212.461	8.54962	60.2878	157.418	23.772	206.441	474.221	135.496	3.72191	32.3054	37.1169	0	1406.54	29.9688	0
ENSG00000255882	84.1446	3.75923	0.583321	6.44067	1.18949e-10	4.15631e-09	NA	NA	47.9115	16.2985	8.31416	27.0102	17.7857	8.52842	0	0	13.675	0	15.0221	0	19.1094	6.17829	10.5348	12.392	0.827457	0	15.0196	66.2463	432.529	13.5744	0	76.1709	16.3703	8.36657	6.85357	75.5216	57.3469	30.7515	0	16.2979	182.957	0	26.6737	603.035	0	34.9609	11.1498	56.6078	0
ENSG00000262429	81.2949	3.69246	0.573131	6.43947	1.19888e-10	4.18429e-09	NA	NA	30.4891	12.2239	0	8.48893	5.92856	1.21835	13.4838	16.2193	26.3733	25.2561	4.50663	8.4597	13.6496	8.23772	8.0265	4.42573	2.48237	5.50039	0	7.67062	750.381	2.39548	0	9.37488	10.3392	1.52119	0	9.97456	2.94087	10.2505	5.79805	6.03627	8.56656	6.96476	8.68445	1694.24	0	24.764	4.4599	3.88485	4.22238
ENSG00000118242	528.24	-2.36098	0.366799	-6.43663	1.22151e-10	4.25835e-09	MREG	55686	1411.21	1476.04	389.578	236.918	551.356	583.588	992.901	267.619	825.387	268.196	2029.49	711.555	432.691	1135.78	568.377	74.3523	25.6512	538.122	7.50982	32.0771	40.5106	14.3729	71.1767	104.295	38.7718	69.2143	302.18	118.27	80.8738	16.1079	60.8795	125.555	18.3569	50.0196	59.5505	50.2529	49.4892	201.025	307.733	172.043	2284.3
ENSG00000258973	227.594	1.46728	0.228129	6.43165	1.26229e-10	4.39542e-09	NA	NA	67.5117	64.1754	268.429	143.54	47.4284	90.1576	56.387	114.436	27.3501	181.604	34.5509	131.595	124.211	52.5155	62.2054	431.951	225.896	57.7541	245.947	373.071	570.265	200.422	393.395	441.791	589.332	153.641	452.958	280.713	295.557	278.96	284.684	478.073	468.102	272.259	686.071	603.035	250.539	145.67	513.446	69.3723	78.1139
ENSG00000077274	8.36479	5.50636	0.850272	6.43096	1.26801e-10	4.41026e-09	CAPN6	827	0	0	0	0	0	0	0	0	0	0	0	0	0	0	0	61.9602	1.65491	9.16732	33.7942	39.0504	0	0	33.6646	39.8432	136.132	0	4.98441	48.4478	14.7043	30.0193	0	0	30.5949	3.79896	7.44381	0	0	0	0	0	0
ENSG00000214760	18.0123	3.83957	0.595966	6.42132	1.35099e-10	4.69345e-09	NA	NA	2.1778	0	0	1.54344	1.18571	2.43669	2.45161	0	4.88394	0	3.00442	0.939966	2.72991	3.08914	2.00662	6.19602	2.48237	2.7502	9.38728	2.09199	223.12	0	6.73293	4.68744	0	1.52119	0	1.42494	0	4.39307	0	0	0.611897	4.43212	1.86095	41.2792	3.09307	2.91341	3.34493	2.77489	6.33356
ENSG00000236324	11.977	5.49792	0.852763	6.4186	1.37534e-10	4.76705e-09	NA	NA	0	0	0	0	0	0	0	0	0	0	0	0	2.04744	1.02971	0	0	0	1.83346	0	3.48664	145.215	0.798493	0	0	0	2.28179	0	4.27481	2.94087	0	0	0.603627	0	0	13.0267	5.38424	0	0	5.57488	2.21991	0
ENSG00000246859	140.839	4.07015	0.633968	6.41861	1.37528e-10	4.76705e-09	STARD4-AS1	100505678	21.778	2.03732	14.2528	3.08689	45.057	0	0	0	30.2805	0	5.25774	16.9194	1.36496	1.02971	8.0265	1.77029	3.30983	18.3346	0	3.48664	2165.76	4.79096	34.6265	11.7186	5.16958	9.12717	14.3302	17.0992	11.7635	4.39307	30.1499	5.43265	0	12.03	58.3099	633.545	0	23.3073	5.57488	0	25.3343
ENSG00000249179	1824.14	-2.19045	0.341386	-6.41635	1.3958e-10	4.83241e-09	NA	NA	8695.94	1928.32	1607.01	1613.67	1440.64	1163.52	1435.42	1233.57	4755.01	1349.4	1638.91	2675.14	2080.2	4583.26	3915.93	87.6295	172.939	205.348	183.991	397.478	345.898	192.437	196.217	882.41	149.056	149.077	249.221	396.132	166.159	38.0733	234.241	89.3369	673.087	84.2102	3.10159	34.1002	344.878	7936.13	121.532	2161.64	3010.55
ENSG00000106013	7.58056	1.09262	0.746617	6.41442	1.41363e-10	4.88855e-09	ANKRD7	56311	0	0	0	0	0	0	0	0	0	0	0	0	0	2.05943	0	0	4.96474	7.33386	0	9.06528	0	40.7231	7.69477	0	0	1.52119	0	32.7735	94.1077	10.9827	19.1336	1.20725	120.544	2.53264	6.8235	0	0	0	0	0	0
ENSG00000148377	48.6519	4.74346	0.738867	6.41297	1.42714e-10	4.92396e-09	IDI2	91734	4.35559	10.1866	0	0	1.18571	3.65504	0	0	3.90716	0	0	0	0	1.02971	0	5.31088	1.65491	0.916732	0	2.78932	483.011	1.59699	8.65662	0	0	10.6484	0	28.4987	16.1748	0	4.05864	0	0	3.79896	2.48127	3.58949	13.9188	0	0	35.5186	2.11119
ENSG00000156050	908.016	2.67165	0.416596	6.41297	1.4271e-10	4.92396e-09	FAM161B	145483	226.491	133.444	561.8	237.69	299.985	124.271	73.5482	154.985	251.035	144.321	147.217	294.209	276.404	245.072	240.795	61.0751	149.77	83.4226	69.4659	175.03	3566.8	216.392	218.339	268.356	216.261	83.6657	192.523	148.193	180.863	196.956	109.583	205.837	379.988	108.27	213.389	3171.32	233.527	164.608	189.546	155.949	86.5587
ENSG00000223534	130.241	5.60535	1.09579	6.41201	1.43616e-10	4.94941e-09	HLA-DQB1-AS1	106480429	0	0	0	0	0	1.21835	0	0	0	0	0	0	0	0	0	0	0	0	0	2.78932	567.149	0.798493	0	0	0	0	0.623051	0	0	0	0	0	0	0	0	4043.56	0	0	1.67246	0	0
ENSG00000226937	319.604	4.23955	1.14814	6.40903	1.46447e-10	5.04121e-09	NA	NA	0	0	0	0	0	0	0	0	0	0	0	0	0	0	0	1.77029	0	0	0	0	2613.25	0	0	0	0	0	0	7.12468	0	0	0	0	0	0	2.48127	1356.83	0	0	0	0	0
ENSG00000224345	44.9434	5.3147	0.827937	6.40785	1.47585e-10	5.0746e-09	NA	NA	0	0	9.5019	0	0	0	0	1.80215	0	0	0.751106	0.939966	2.72991	2.05943	0.501656	6.19602	0	0	13.1422	9.76261	75.4121	4.79096	0	0	0	0	0	0	0	1.46436	0.579805	0	1.22379	0	3.72191	358.949	4.63961	0	0	0	0
ENSG00000106714	98.8122	3.93675	0.614256	6.40606	1.4933e-10	5.12347e-09	CNTNAP3	79937	17.4224	0	0	0	18.9714	4.87338	0	0	0.976789	0	2.25332	0	16.3795	1.02971	0	3.54058	1.65491	36.6693	45.0589	5.57863	90.9931	5.58945	1.92369	0	239.524	509.6	132.71	132.519	38.2313	213.064	89.8698	67.6063	100.351	4.43212	11.786	25.1264	18.5584	0	51.8463	0	14.7783
ENSG00000231329	77.9256	4.36774	0.681025	6.40604	1.49346e-10	5.12347e-09	NA	NA	0	5.09329	0	6.94549	10.6714	2.43669	0	1.80215	2.93037	0	12.7688	13.1595	12.2846	22.6537	13.5447	0.885146	8.27457	0	0	1.39466	732.931	15.1714	1.92369	0	1.72319	4.56358	0	58.4224	27.9382	0	4.63844	1.20725	16.5212	0.63316	1.24064	244.085	0	0	0	0	2.11119
ENSG00000198963	18.7888	5.48426	0.857995	6.39827	1.57143e-10	5.38484e-09	RORB	6096	0	0	0	0	0	0	0	0	0	0	0	0	0	0	0	0	1.65491	15.5844	48.8139	15.3412	0	0	25.9699	0	3.44639	0.760597	0	35.6234	48.5243	15.3757	5.21825	0	0	0	0	16.1527	7.73268	0	3.34493	47.1732	0
ENSG00000226067	130.46	3.47357	0.543371	6.3902	1.65666e-10	5.67043e-09	NA	NA	0	1.01866	51.0727	17.7496	47.4284	30.4587	8.58063	2.70322	24.4197	21.6481	23.2843	21.6192	118.751	6.17829	8.0265	2284.56	20.6864	13.751	217.785	22.3145	172.638	413.619	7.69477	5.8593	67.2045	147.556	1.2461	37.0484	752.862	613.566	67.8372	3.01814	1574.41	18.9948	4.96254	357.154	34.0238	4.37011	18.9546	0	2.11119
ENSG00000143450	96.8247	2.32676	0.364188	6.38833	1.67703e-10	5.73365e-09	OAZ3	51686	26.1335	30.5597	20.1915	43.2164	18.9714	43.8605	95.6127	30.6365	23.4429	93.8086	10.5155	39.4786	2.04744	27.8023	13.5447	77.0077	58.7494	13.751	123.912	58.5756	466.807	52.7005	50.016	24.609	166.288	6.08478	14.9532	14.2494	48.5243	63.6995	58.5603	21.7306	69.1444	153.225	33.4972	540.219	41.7565	27.6774	23.972	15.5394	33.779
ENSG00000118495	6997.52	-1.38248	0.216479	-6.38619	1.70066e-10	5.7882e-09	PLAGL1	5325	8199.4	8982.52	7211.94	6021.74	12708.5	4757.64	8509.53	7799.7	9326.38	6174.53	9635.18	13236.6	6403.7	9391	16465.9	1516.26	4129.84	3779.69	4594.13	2397.42	784.66	3229.9	2761.46	13748.3	5065.33	3301.75	3145.79	1092.93	1452.79	4658.12	6087.37	7814.56	4984.52	1877.95	1922.36	874.041	2004.31	7338.88	2858.24	1619.98	10623.5
ENSG00000135631	790.064	3.04189	0.476311	6.38629	1.69958e-10	5.7882e-09	RAB11FIP5	26056	126.312	268.926	367.011	527.086	92.4855	199.809	192.451	43.2516	101.586	15.6348	377.055	80.8371	212.933	118.417	19.5646	22367.6	475.788	567.457	416.795	1721.71	200.06	958.99	3231.81	104.295	502.311	364.326	175.701	116.845	1070.48	3046.59	31.8893	377.871	310.844	1778.55	1.24064	1195.3	378.901	29.1341	298.256	3690.61	67.558
ENSG00000210135	24.8546	4.42851	0.690236	6.38634	1.69907e-10	5.7882e-09	NA	NA	4.35559	4.07463	8.31416	2.31516	0	3.65504	0	1.80215	0.976789	0	0.751106	0.939966	0.682479	0	1.00331	0	3.30983	2.7502	0	1.39466	182.609	0	0	4.68744	0.861597	0	2.49221	4.27481	10.293	3.66089	0	2.41451	0.611897	2.53264	0.620318	120.248	0	0	1.11498	0	0
ENSG00000259653	64.7067	4.387	1.14339	6.38663	1.6958e-10	5.7882e-09	NA	NA	0	0	0	0	0	0	0	0	0	0	0	0	0.682479	0	0	0	0	0	0	0.697329	534.117	0	0	0	0	0.760597	0	1.42494	0	0	0	0	0	0	0	874.041	0	0	0	0	0
ENSG00000256712	84.1861	3.04491	0.476657	6.38557	1.70763e-10	5.80537e-09	NA	NA	0	6.11195	29.6934	8.48893	29.6428	19.4935	0	11.714	6.83752	12.0267	16.5243	18.7993	17.062	16.4754	27.0894	4.42573	7.44711	0.916732	0	6.97329	456.212	23.1563	5.77108	96.0925	4.30798	3.80299	14.9532	44.173	19.1156	17.5723	20.2932	12.6762	25.0878	3.79896	23.5721	506.118	13.9188	11.6536	69.686	26.084	4.22238
ENSG00000267750	66.0392	1.31494	0.514297	6.38144	1.75428e-10	5.95724e-09	NA	NA	0	6.11195	2.37547	0	42.6856	15.8385	4.90321	10.8129	14.6518	14.4321	0	0	17.7444	20.5943	7.02319	71.6968	15.7217	44.9199	26.2844	2.78932	0	13.5744	7.69477	44.5307	18.9551	34.9875	57.9438	272.163	538.178	6.58961	3.47883	56.741	26.9235	12.6632	14.8876	10.7685	1125.88	0	98.6753	127.09	14.7783
ENSG00000187017	140.104	-0.213381	0.483128	6.37833	1.79025e-10	6.07254e-09	ESPN	83715	0	61.1195	16.6283	15.4344	15.4142	9.74677	0	10.8129	0	4.8107	3.00442	7.51973	14.3321	0	10.5348	314.227	69.5064	795.723	15.0196	102.507	1371.13	16.7683	2.88554	111.327	44.803	28.1421	46.1058	7.12468	83.8147	302.39	5.79805	23.5415	17.745	25.9596	17.9892	827.378	8371.4	23.3073	158.884	7.7697	202.674
ENSG00000235261	45.7712	4.23112	0.661925	6.37745	1.80066e-10	6.10101e-09	NA	NA	0	0	0	7.71721	4.74284	13.4018	0	7.2086	0.976789	18.0401	0	0.939966	6.14231	2.05943	4.51491	1.77029	8.27457	0	0	6.97329	428.789	7.18643	10.5803	0	6.03118	0.760597	1.2461	18.5242	4.4113	9.51832	1.15961	0.603627	15.2974	0	29.7753	172.296	0	0	0.557488	0.554979	0
ENSG00000259556	16.1478	3.98328	0.620932	6.37589	1.81906e-10	6.15642e-09	NA	NA	0	0	1.18774	0.771721	3.55713	1.21835	0	0	2.93037	0	0	1.87993	2.72991	0	2.00662	0	4.13728	0.916732	3.75491	0	150.201	1.59699	5.77108	14.0623	21.5399	3.04239	3.73831	35.6234	17.6452	0	0	6.6399	38.5495	11.3969	6.20318	30.5107	0	0	0	5.54979	0
ENSG00000203799	61.8945	3.44424	0.539871	6.37507	1.82874e-10	6.18226e-09	CCDC162P	221262	0	9.16792	76.0152	7.71721	35.5713	0	0	25.2301	1.95358	0	3.75553	0.939966	20.4744	2.05943	5.51822	6.19602	5.7922	50.4203	0	21.6172	0	9.58191	9.61847	0	15.5087	6.84538	307.164	52.7227	45.5834	4.39307	21.4528	45.8757	22.6402	37.3564	22.3314	89.7373	0	0	29.5468	1412.42	21.1119
ENSG00000206384	93.1673	6.98887	0.716145	6.37386	1.8433e-10	6.2245e-09	COL6A6	131873	0	8.14926	0	0	3.55713	0	0	0	0	0	0	1.87993	0	2.05943	12.0397	1.77029	25.6512	7.33386	78.8532	61.3649	0	10.3804	58.6727	24.609	3.44639	1.52119	31.1526	165.293	176.452	18.3045	0	0	479.728	13.2964	33.4972	0	10.8258	0	0	4196.75	0
ENSG00000259780	52.0444	4.23598	0.664044	6.37019	1.88796e-10	6.36815e-09	NA	NA	0	0	0	6.17377	11.8571	4.87338	0	14.4172	0	18.0401	0.751106	3.75987	6.82479	4.11886	3.51159	1.77029	0	0	0	0	420.687	0	0	201.56	17.2319	1.52119	6.23051	7.12468	17.6452	9.51832	4.63844	9.65804	15.9093	0	2.48127	463.044	18.5584	0	13.3797	1.10996	0
ENSG00000218596	104.344	3.81287	0.598439	6.37001	1.8901e-10	6.36826e-09	NA	NA	58.8005	18.3358	27.318	0	39.1285	2.43669	0	9.01075	0	0	0	16.9194	0.682479	7.208	3.51159	524.007	3.30983	2.7502	0	0.697329	679.955	0	0	28.1246	0	603.154	6.85357	59.8473	22.0565	2.92871	194.235	0	41.609	3.1658	394.522	332.028	17.0119	0	15.6097	3.88485	8.44475
ENSG00000233849	66.5009	3.06004	0.480464	6.36624	1.93724e-10	6.51982e-09	NA	NA	6.53339	14.2612	22.567	14.6627	0	9.74677	8.58063	64.8774	8.7911	6.01337	5.25774	5.6398	9.5547	4.11886	16.5547	14.1623	38.8905	1.83346	31.9168	25.8012	278.588	30.3427	3.84739	0	73.2357	6.08478	11.838	9.97456	5.88173	46.1272	36.5277	13.2798	19.5807	12.03	11.1657	504.324	18.5584	23.3073	7.80483	36.0736	8.44475
ENSG00000161010	3270.97	2.46977	0.388454	6.35796	2.04451e-10	6.87315e-09	MRNIP	51149	553.16	715.098	1693.71	449.914	1420.48	411.801	807.805	965.952	1649.8	612.161	653.462	1350.73	2331.35	977.199	1265.68	348.748	1272.63	149.427	859.875	628.293	6725.39	860.775	361.654	1673.42	731.495	1970.71	1750.77	901.985	1249.87	981.851	936.385	488.335	1906.06	828.806	897.6	17462.9	729.965	640.95	583.69	838.018	481.351
ENSG00000176076	5770.5	3.97966	0.626199	6.35738	2.05222e-10	6.89138e-09	KCNE5	23630	54.4449	2.03732	251.8	4055.4	166	12.1835	42.9031	282.036	70.3288	22.8508	128.439	452.124	77.8026	51.4857	9.53147	23482	5874.94	473.95	18695.7	19007.8	23928.7	14222	31275.4	246.09	77539.4	1343.98	31.1526	18.5242	8699.08	14005.1	8737.08	10.8653	28609.9	52986	24.8127	10213.9	41.7565	2.91341	26.2019	2.21991	65.4468
ENSG00000206199	41.1557	4.58727	0.719286	6.35693	2.0582e-10	6.9038e-09	ANKUB1	389161	0	0	17.8161	30.8689	0	3.65504	0	0	0	0	0.751106	0	4.09487	0	3.51159	0.885146	0.827457	4.58366	0	2.78932	233.092	0.798493	0	18.7498	0	0.760597	3.11526	79.7965	192.627	5.12525	0	7.24353	34.2663	0.63316	0	441.508	0	1.4567	4.4599	4.99481	0
ENSG00000164070	97.8527	3.92854	0.618568	6.3518	2.12809e-10	7.13027e-09	HSPA4L	22824	0	3.05597	0	0	5.92856	2.43669	0	0	1.95358	0	2.25332	0	4.09487	0	4.01325	7.08117	73.6437	86.1728	0	15.3412	10.5951	17.5668	5.77108	43.3588	0	1.52119	13.0841	55.5725	72.0512	40.2698	512.548	196.179	1.22379	21.5274	4.34222	34.1002	0	13.1103	1763.33	53.2779	97.1146
ENSG00000245293	29.7797	5.07366	0.794062	6.34873	2.17099e-10	7.26596e-09	LOC101929595	101929595	0	0	4.75095	0	5.92856	3.65504	0	0	0	0	0	3.75987	0	2.05943	0	1.77029	0	0	0	2.78932	623.24	0.798493	1.92369	0	2.58479	0.760597	0.623051	15.6743	17.6452	0	0.579805	0.603627	0	0.63316	4.34222	55.6371	4.63961	0	0	1.10996	0
ENSG00000261669	14.5419	4.99392	1.07796	6.34591	2.21117e-10	7.39222e-09	NA	NA	0	0	0	0	0	0	0	0	0	0	0	0	0	0	0	0	0	0	0	0	46.1198	0	0	0	0	0	1.2461	2.84987	5.88173	0	0	0	0	0	0	105.89	0	0	0	0	0
ENSG00000254398	10.1979	5.58745	0.874585	6.34199	2.26814e-10	7.57135e-09	NA	NA	0	0	0	0	0	0	0	0	0	0	0	0	0	0	0	0	3.30983	0	61.956	9.06528	56.7149	11.1789	0	0	12.9239	0	3.11526	0	7.35216	5.85743	0	3.62176	8.56656	0	0	52.0476	0	1.4567	0	0	0
ENSG00000260111	73.5763	3.62646	0.571465	6.34188	2.26977e-10	7.57135e-09	NA	NA	0	0	8.31416	7.71721	8.29998	19.4935	12.258	0.901075	12.6983	0	9.76438	0	11.6021	12.3566	10.5348	1.77029	15.7217	2.7502	11.2647	3.48664	239.324	9.58191	0	0	0	14.4513	24.299	19.9491	4.4113	0	16.8143	5.43265	12.8498	12.03	14.8876	242.291	0	0	24.5295	43.8433	21.1119
ENSG00000224864	299.434	3.77745	0.595735	6.34134	2.27769e-10	7.58935e-09	NA	NA	67.5117	15.2799	24.9425	81.0307	16.6	31.677	8.58063	66.6795	31.2572	26.4588	0.751106	33.8388	8.18974	6.17829	30.601	4.42573	0	29.3354	11.2647	2.78932	1434.7	3.99246	9.61847	0	1.72319	9.12717	1.2461	7.12468	27.9382	0	1.73942	21.7306	0.611897	3.1658	7.44381	4020.23	1.54654	5.82682	10.0348	58.2727	137.227
ENSG00000232940	122.864	2.28822	0.360839	6.34086	2.28486e-10	7.60486e-09	HCG25	414765	26.1335	44.8209	68.8888	40.9012	30.8285	18.2752	40.4515	78.3935	32.234	108.241	14.271	89.2968	36.8538	26.7726	35.1159	29.2098	40.5454	35.7525	195.255	57.8783	626.357	43.9171	44.245	52.7337	136.132	25.0997	26.7912	95.4708	88.226	42.4664	37.1075	6.6399	85.0537	41.1554	76.9194	1033.77	35.5703	99.0559	52.4038	21.0892	12.6671
ENSG00000250379	15.1812	5.25453	1.04001	6.34042	2.29139e-10	7.61819e-09	NA	NA	0	0	0	0	1.18571	0	0	0	0	0	0	0	0	0	0	0	0	0	0	2.78932	190.088	0	0	0	0	0	0	4.27481	0	0	0	0	0	0	1.24064	111.274	0	0	0	0	0
ENSG00000196935	377.997	3.17223	0.500568	6.33718	2.34007e-10	7.77147e-09	SRGAP1	57522	0	8.14926	68.8888	32.4123	42.6856	18.2752	0	0	19.5358	30.0668	18.0265	3.75987	16.3795	18.5349	0	2018.13	870.485	252.101	307.903	710.578	1520.08	563.736	52.9016	839.051	2403.85	133.865	24.9221	518.677	698.456	95.9154	19.1336	879.485	218.447	1455	3.72191	2234.46	666.557	5.82682	46.829	578.843	209.008
ENSG00000129194	809.64	-2.6481	0.418099	-6.33363	2.39466e-10	7.944e-09	SOX15	6665	2702.64	2738.15	3310.22	1774.96	69.957	727.353	5111.6	567.677	954.323	2948.96	452.917	1263.31	393.108	609.591	460.52	233.679	119.154	157.678	125.79	5.57863	143.969	39.1261	22.1225	8.20302	25.8479	188.628	28.0373	86.9211	427.896	90.7901	33.0489	23.5415	149.303	207.676	86.2242	269.212	191.77	87.4023	20.0696	34.9636	52.7797
ENSG00000165092	602.354	3.60509	0.569504	6.33093	2.43695e-10	8.07541e-09	ALDH1A1	216	8.71118	14.2612	19.0038	0.771721	84.1855	28.022	0	32.4387	6.83752	24.0535	4.50663	0	38.2188	9.26743	16.053	69.9266	15.7217	5416.97	48.8139	34.8664	19.3205	35.1337	85.6044	1838.65	21.5399	38.0299	1343.92	138.219	92.6373	5.85743	15.0749	8662.66	175.003	94.3408	75.0585	5.38424	326.319	157.324	326.688	1319.18	508.796
ENSG00000229431	39.1979	4.58974	0.723437	6.3269	2.5013e-10	8.27955e-09	NA	NA	0	0	0	0	8.29998	0	11.0322	0	0	0	5.25774	1.87993	0	9.26743	2.00662	0.885146	11.5844	0	0	2.78932	287.937	0.798493	2.88554	0	0.861597	2.28179	3.73831	4.27481	2.94087	0	4.05864	1.20725	23.864	0	19.2299	353.565	10.8258	1.4567	0	0	0
ENSG00000203808	9.83513	5.61774	0.880286	6.3267	2.50453e-10	8.28114e-09	BVES-AS1	154442	0	0	0	0	0	0	0	0	0	0	0	0	0	0	0	3.54058	0.827457	0	16.8971	46.0237	0.62324	15.1714	48.0923	0	167.15	15.9725	0	25.6489	36.7608	43.9307	0	0	3.05949	63.9491	41.5613	77.1741	0	0	0	0	0
ENSG00000154473	8765.67	0.97298	0.153823	6.32534	2.52681e-10	8.34565e-09	BUB3	9184	4484.08	4682.77	5581.18	5507.78	3858.3	5342.45	3999.8	4639.63	5686.86	2900.85	6592.46	3333.12	6772.92	6499.56	5724.4	7060.81	18613.6	7849.06	24076.5	12013.6	14280.3	13671.8	9323.18	6043.28	6068.22	6345.66	10219.3	13364.5	40289.9	13984.6	11696.4	6407.51	7487.79	9789.28	7467.39	10237.2	6192.33	5343.19	11705	13458.8	7201.26
ENSG00000231969	69.7952	4.10068	0.647637	6.32478	2.53591e-10	8.36656e-09	LOC101929231	101929231	0	2.03732	33.2566	12.3475	1.18571	2.43669	0	13.5161	24.4197	21.6481	0.751106	9.39966	6.14231	0	10.0331	5.31088	3.30983	0	3.75491	4.8813	337.173	12.7759	8.65662	0	26.7095	3.04239	0	7.12468	5.88173	5.12525	11.5961	8.45078	0	0.63316	3.10159	387.665	0	0	7.80483	3.32987	0
ENSG00000171388	336.191	-3.61537	0.571675	-6.32405	2.5479e-10	8.39693e-09	APLN	8862	5599.11	1813.21	425.21	1406.08	681.784	2909.41	691.353	631.653	682.775	1650.07	522.77	402.306	321.447	322.301	1232.57	235.449	47.9925	12.8342	31.9168	48.1157	0	25.5518	29.8173	31.6402	19.8167	3.04239	39.2522	5.69975	44.113	163.276	17.974	24.1451	12.2379	10.7637	2.48127	0	3.09307	0	40.6966	147.624	12.6671
ENSG00000171877	130.53	6.03224	1.05506	6.32243	2.57483e-10	8.47643e-09	FRMD5	84978	0	0	0	0	2.37142	0	0	0	0	0	0	0	0	0	0	0	0	0	0	0	818.938	0.798493	1.92369	0	0	0	2.49221	39.8982	29.4087	0	0	0.603627	0	0	0	82.5583	0	0	0	0	0
ENSG00000188282	111.843	3.64179	0.575991	6.32077	2.6027e-10	8.55881e-09	RUFY4	285180	106.712	0	14.2528	25.4668	15.4142	4.87338	1.2258	103.624	0	6.01337	19.5288	9.39966	31.394	4.11886	13.0431	110.643	165.491	56.8374	463.732	602.492	72.2959	302.629	22.1225	251.95	999.452	23.5785	138.317	2.84987	727.864	1382.35	18.5538	17.5052	107.694	176.018	16.7486	507.913	0	0	1.11498	37.7385	0
ENSG00000241472	15.9218	5.72115	0.889004	6.31911	2.63066e-10	8.64133e-09	PTPRG-AS1	100506994	0	0	0	0	0	0	0	0	0	0	0	0	0	0	0	45.1425	0	0	1.87746	91.3501	224.367	3.19397	0	0	48.2494	0	0	116.845	135.28	26.3584	0	0	36.7138	3.1658	87.4648	19.7422	0	0	0	0	0
ENSG00000179564	167.706	4.94879	0.784425	6.31737	2.66057e-10	8.73009e-09	LSMEM2	132228	0	6.11195	0	0	1.18571	6.09173	0	0	5.86073	0	0	0	2.72991	17.5052	0	2.65544	0	0	0	0	1252.09	0.798493	0	56.2493	3.44639	28.1421	2.49221	32.7735	24.9974	0	0	2.41451	0	1.26632	0	640.724	17.0119	0	27.3169	25.529	12.6671
ENSG00000146197	21.7348	-2.53221	0.666301	6.31705	2.666e-10	8.73838e-09	SCUBE3	222663	0	0	7.12642	1.54344	2.37142	0	0	0	0	0	1.50221	3.75987	2.04744	0	4.51491	4.42573	0	1.83346	0	2.09199	132.75	0	0	38.6714	0	7.60597	2.49221	508.702	280.853	0	118.28	53.7228	11.6261	0	0	64.6109	0	0	0	0	0
ENSG00000007384	831.609	-2.51675	0.398522	-6.31517	2.69873e-10	8.83608e-09	RHBDF1	64285	1833.7	4306.89	497.662	466.891	1863.94	5393.62	5083.41	1530.93	2448.81	3589.98	3868.19	3320.9	859.241	4064.28	1267.18	478.864	223.413	52.2537	227.172	69.0356	3.73944	99.0131	19.2369	387.885	186.105	515.685	181.931	229.415	510.24	156.686	66.0978	755.742	425.269	53.1854	138.951	231.522	966.585	34.9609	136.584	182.033	27.4454
ENSG00000255824	523.808	3.89939	0.617761	6.31386	2.72153e-10	8.90105e-09	NA	NA	102.356	2.03732	0	0	14.2285	82.8475	19.6129	0	32.234	0	4.50663	7.51973	0	20.5943	4.01325	12033.6	46.3376	1161.5	0	230.119	20.5669	14.3729	81.757	110.155	109.423	1151.54	14.9532	1836.74	222.035	8.78614	48.7036	505.236	39.7733	94.3408	28.5346	170.501	439.216	301.538	197.908	22.1991	289.233
ENSG00000100314	152.857	3.61658	0.572872	6.31208	2.75302e-10	8.99429e-09	CABP7	164633	0	2.03732	2.37547	3.08689	215.799	4.87338	0	7.2086	27.3501	16.8374	23.2843	20.6793	10.2372	21.624	2.00662	3.54058	6.61966	8.25059	95.7503	2.09199	1035.2	23.9548	1.92369	44.5307	6.89277	10.6484	32.3987	34.1985	14.7043	1.46436	15.0749	22.9378	0	6.3316	0	2927.23	12.3723	0	136.027	19.4242	4.22238
ENSG00000173641	43.5445	4.46258	0.705113	6.3118	2.75805e-10	9.00098e-09	HSPB7	27129	0	0	0	8.48893	9.48569	14.6202	0	0	9.76789	0	0.751106	11.2796	11.6021	6.17829	2.50828	123.035	394.697	0	82.6081	311.706	0	265.1	19.2369	50.39	20.6783	7.60597	3.73831	79.7965	448.482	273.835	0	1.20725	10.4023	97.5066	150.117	125.632	0	0	2.22995	0	0
ENSG00000234332	70.886	3.7009	0.586023	6.31094	2.77346e-10	9.04146e-09	NA	NA	0	0	0	6.94549	4.74284	6.09173	9.80643	3.6043	11.7215	0	11.2666	5.6398	46.4086	5.14857	4.01325	6.19602	1.65491	26.5852	112.647	10.4599	785.906	0.798493	16.3514	17.5779	0	9.12717	3.73831	4.27481	10.293	0	0	7.24353	0	2.53264	3.10159	134.606	6.18614	0	13.9372	6.65974	29.5566
ENSG00000179163	1264.82	1.61292	0.255611	6.31	2.79028e-10	9.08648e-09	FUCA1	2517	524.849	285.224	1278.01	1207.74	822.884	796.798	312.58	1261.5	308.665	1328.95	531.032	591.239	1055.11	178.141	720.378	4330.14	2923.41	225.516	2624.68	2193.8	1930.18	4184.1	5091.05	549.602	1361.32	426.695	829.905	1289.57	144.102	1447.52	2417.79	1221.14	531.127	2631.41	795.868	1961.66	1326.93	201.025	3123.6	3337.64	418.015
ENSG00000257386	145.193	3.60903	0.571977	6.30842	2.81907e-10	9.17034e-09	NA	NA	13.0668	33.6157	0	20.0648	15.4142	23.1486	22.0645	27.0322	1.95358	70.9578	16.5243	22.5592	83.2624	3.08914	7.02319	25.6692	5.7922	0	15.0196	13.9466	1162.34	5.58945	10.5803	16.406	12.9239	6.84538	3.73831	17.0992	0	21.2332	6.37786	9.05441	3.67138	3.79896	0	669.44	0	39.331	32.8918	4.99481	12.6671
ENSG00000267633	90.2621	6.1096	1.02815	6.30716	2.84195e-10	9.23479e-09	NA	NA	0	0	0	1.54344	0	0	0	0	0	0	0.751106	0.939966	5.45983	0	0.501656	0	0	0	0	2.78932	1209.09	0	0	4.68744	0	0	0	1.42494	4.4113	0	0	0	0	0	0	829.173	0	0	0	0.554979	0
ENSG00000181656	73.6187	4.91701	0.610007	6.30414	2.89792e-10	9.40655e-09	GPR88	54112	0	16.2985	26.1302	6.17377	8.29998	9.74677	0	27.0322	3.90716	0	6.00885	11.2796	10.9197	8.23772	4.01325	98.2512	4.96474	14.6677	0	62.0623	0	6.38794	333.761	22.2653	702.201	84.4263	67.2896	19.9491	5303.85	161.811	56.8209	24.1451	2495.93	0.63316	58.9302	0	24.7446	0	45.714	0	16.8895
ENSG00000216657	29.658	2.84602	0.451347	6.30152	2.94743e-10	9.55695e-09	NA	NA	6.53339	5.09329	3.56321	16.9779	5.92856	7.31008	15.9354	9.01075	3.90716	0	4.50663	2.8199	6.14231	8.23772	9.02981	1.77029	8.27457	7.33386	7.50982	7.67062	193.828	7.98493	7.69477	0	4.30798	5.32418	4.98441	38.4733	41.1721	3.66089	6.95766	7.24353	1.22379	6.96476	7.44381	199.217	3.09307	2.91341	2.78744	11.6545	6.33356
ENSG00000105988	52.7486	2.72916	0.433153	6.29886	2.99834e-10	9.71159e-09	NA	NA	15.2446	32.597	41.5708	18.5213	8.29998	2.43669	20.8387	10.8129	3.90716	21.6481	8.26216	10.3396	4.09487	5.14857	12.5414	17.7029	8.27457	2.7502	43.1815	11.8546	152.071	19.1638	16.3514	10.5467	21.5399	4.56358	4.98441	14.2494	17.6452	16.1079	15.6547	2.41451	12.2379	12.6632	16.7486	603.035	3.09307	37.8743	3.90241	7.21472	4.22238
ENSG00000228599	53.9773	5.85108	1.05778	6.29822	3.01081e-10	9.74151e-09	NA	NA	0	0	0	0	0	0	1.2258	0	0	0	0	0	0	1.02971	0.501656	0	0	0	0	0	192.581	0	0.961847	0	0.861597	0	0	0	0	0	0	0	0	0.63316	0	310.491	1.54654	0	0	0	0
ENSG00000249971	126.611	4.60647	1.13642	6.29342	3.10556e-10	1.00373e-08	NA	NA	0	0	1.18774	0	0	1.21835	0	0	0	0	0	0	0	0	0	0	0	0	0	1.39466	862.565	0	0	0	0	0	0.623051	0	0	0	0	0	0	0	0	665.851	0	0	0	3.88485	0
ENSG00000037280	1723.98	-3.23738	0.514496	-6.29265	3.12095e-10	1.00762e-08	FLT4	2324	1117.21	8073.88	10342.8	906.001	1897.14	2926.47	3831.86	2171.59	1830.5	8916.62	3204.22	4507.14	5723.27	2768.9	5970.71	5.31088	15.7217	100.841	56.3237	134.584	6.85564	15.9699	3.84739	268.356	34.4639	25.8603	58.5668	74.0967	94.1077	77.6109	9.27688	56.741	91.7846	6.3316	261.154	5.38424	23.198	103.426	25.0869	286.924	57.0021
ENSG00000260833	12.3989	-4.25833	0.672251	-6.2912	3.15031e-10	1.01602e-08	NA	NA	0	12.2239	73.6397	55.5639	10.6714	4.87338	30.6451	10.8129	50.793	126.281	18.7776	52.6381	58.6932	6.17829	48.6607	0	0	0	0	0	0.62324	0	0	5.8593	0	0	0	0	0	0	0	2.41451	0	2.53264	0	0	0	0	0	4.43983	0
ENSG00000105270	13486	-3.76019	0.597902	-6.29036	3.16727e-10	1.0204e-08	CLIP3	25999	57419.8	32257.8	23985.2	15943	21840.8	14575.1	113267	22222.3	45879.8	183348	64661.2	85853.7	10936	27240.1	57513.9	49.5682	122.464	179.679	289.128	72.5222	7.47888	148.52	89.4518	121.873	205.922	187.107	91.5886	270.738	80.8738	122.274	142.052	56.1374	541.529	129.798	119.721	100.506	170.119	304.451	128.222	97.6762	582.688
ENSG00000249014	18.695	2.73411	0.434321	6.28805	3.21479e-10	1.0346e-08	NA	NA	2.1778	1.01866	1.18774	3.85861	4.74284	6.09173	2.45161	3.6043	1.95358	9.62139	9.76438	6.57976	7.50727	3.08914	21.5712	4.42573	3.30983	2.7502	5.63237	7.67062	177	6.38794	32.7028	3.51558	6.89277	3.80299	3.11526	44.173	58.8173	4.39307	7.53747	0.603627	4.89518	13.2964	5.58286	59.2266	3.09307	1.4567	5.57488	6.10476	2.11119
ENSG00000047662	138.922	5.19129	0.828395	6.28612	3.25498e-10	1.04642e-08	FAM184B	27146	10.889	76.3993	0	0	0	2.43669	0	0	0	0	0	0	0	0	2.50828	0	38.8905	0	22.5295	1.39466	463.691	18.3653	1.92369	0	0	1.52119	6.85357	65.5471	70.5808	10.2505	4.63844	1.20725	0	10.1306	0	175.885	0	0	0	2.77489	8.44475
ENSG00000240395	21.3228	3.01681	0.479357	6.28511	3.27614e-10	1.0521e-08	NA	NA	2.1778	2.03732	0	4.63033	9.48569	14.6202	4.90321	2.70322	1.95358	0	3.75553	4.69983	2.72991	5.14857	9.53147	1.77029	8.27457	5.50039	7.50982	2.78932	182.609	5.58945	5.77108	3.51558	0.861597	4.56358	0.623051	61.2723	17.6452	4.39307	2.31922	4.82902	1.22379	4.43212	4.96254	50.2529	1.54654	2.91341	2.22995	4.99481	8.44475
ENSG00000113140	15473	-2.85814	0.454887	-6.28331	3.31445e-10	1.06327e-08	SPARC	6678	125334	41664.1	14217.2	30557.1	26099.9	27691.8	57035.4	42420.8	75879.9	79852.7	68367.2	81841	14697.9	50152.3	41585.3	1584.41	20.6864	4618.5	249.702	1251.71	189.465	177.265	331.837	9166.28	868.489	530.897	12824.9	644.071	1038.13	139.114	84.6515	3654.96	5816.7	242.5	617.216	114.864	514.996	5309.69	714.142	2475.2	3538.35
ENSG00000110436	31.0427	5.04244	0.821314	6.28007	3.38428e-10	1.08452e-08	SLC1A2	6506	0	0	4.75095	1.54344	0	0	0	0	0	0	0	0.939966	0	0	0	0	1.65491	22.0016	0	9.06528	314.113	3.19397	1.92369	0	0	22.0573	0.623051	373.333	310.261	0	0	0	34.2663	0	3.10159	0	0	0	0	1.10996	0
ENSG00000235363	57.6089	2.63672	0.419782	6.27962	3.39409e-10	1.08651e-08	NA	NA	13.0668	16.2985	23.7547	7.71721	1.18571	6.09173	18.3871	13.5161	11.7215	37.2829	7.51106	38.5386	15.0145	18.5349	11.5381	23.8989	7.44711	23.835	11.2647	11.8546	335.303	4.79096	3.84739	4.68744	14.6471	8.36657	14.3302	21.3741	23.5269	20.501	4.05864	4.22539	9.79036	24.0601	15.5079	265.622	6.18614	10.1969	15.0522	7.7697	14.7783
ENSG00000163898	113.187	6.09725	1.00949	6.27619	3.46971e-10	1.10719e-08	LIPH	200879	0	0	0	0	2.37142	0	0	0	0	0	0	0	0	0	4.01325	4.42573	1.65491	43.0864	0	0	0	0	0	0	0	0	0	205.191	267.619	0	0	1.20725	4.28328	0	0	0	0	0	0	1981.27	0
ENSG00000228212	20.8861	5.03482	0.791841	6.27619	3.46972e-10	1.10719e-08	NA	NA	0	0	0	0	1.18571	0	0	0	0	0	0	0.939966	6.14231	2.05943	1.50497	0	2.48237	2.7502	0	0	131.504	0.798493	0	0	0	0.760597	0	12.8244	8.8226	0	0	1.81088	7.95467	0	4.34222	91.5321	0	0	0	1.10996	0
ENSG00000258274	11.5031	4.60509	0.728356	6.27635	3.46618e-10	1.10719e-08	LOC101928731	101928731	0	0	0	0	0	0	0	0	0	0	0	0	0	0	0	0	0	0	30.0393	32.7745	51.1057	50.305	9.61847	0	43.0798	0	27.4143	61.2723	33.82	30.0193	0	13.2798	51.3994	60.1502	58.9302	0	0	0	2.78744	0	0
ENSG00000111732	10.5071	5.22289	0.826117	6.27548	3.48563e-10	1.11109e-08	AICDA	57379	0	0	0	0	4.74284	0	0	0	0	0	0	0	0	0	0	7.08117	1.65491	13.751	3.75491	13.2493	0	1.59699	5.77108	76.1709	0	2.28179	0	304.936	139.691	1.46436	10.4365	4.22539	2.44759	0	3.72191	5.38424	0	0	0	0	0
ENSG00000177508	631.151	3.96436	0.632032	6.274	3.51882e-10	1.12049e-08	IRX3	79191	84.934	4.07463	28.5057	19.293	7.11427	2.43669	0	24.329	19.5358	16.8374	15.7732	9.39966	115.339	8.23772	39.6308	91.1701	0	3.66693	35.6717	34.8664	3374.85	6.38794	897.403	1405.06	7358.03	30.4239	36.76	746.667	29.4087	1.46436	39.4267	3239.06	11906.3	760.425	1.24064	0	400.553	64.095	0	1.66494	2.11119
ENSG00000183208	114.364	2.45405	0.391116	6.27362	3.52758e-10	1.12209e-08	GDPGP1	390637	21.778	31.5784	129.463	19.293	40.3142	59.699	36.7741	20.7247	15.6286	64.9444	14.271	47.9383	45.0436	16.4754	30.601	51.3385	48.82	18.3346	46.9364	52.997	713.61	24.7533	5.77108	29.2965	68.9277	23.5785	24.299	65.5471	55.8765	35.1446	22.6124	42.8575	138.901	20.2611	29.1549	918.91	41.7565	5.82682	44.0415	45.5082	29.5566
ENSG00000240379	38.4335	4.87995	0.775668	6.27282	3.5457e-10	1.12667e-08	NA	NA	0	0	10.6896	0	4.74284	12.1835	2.45161	0	0	0	0	0.939966	0	4.11886	0	0	0	0	0	1.39466	307.881	2.39548	0	0	0	8.36657	1.2461	2.84987	4.4113	3.66089	2.31922	1.81088	1.22379	0.63316	0	50.2529	0	0	3.90241	14.9844	2.11119
ENSG00000162714	6384.21	-1.13179	0.180489	-6.27069	3.59457e-10	1.14099e-08	ZNF496	84838	5137.42	8181.86	4174.9	3484.32	9402.69	11457.3	9414.17	5248.76	6565	11038.1	8202.83	8776.47	5203.9	9411.59	10660.7	2036.72	5440.53	3962.12	2356.21	2006.91	1763.15	3682.65	3193.33	6875.3	3830.66	4160.47	5323.97	2034.81	1804.22	5399.08	4242.43	8537.1	2416.99	2437.03	1902.51	1995.76	4147.81	7105.81	6272.29	7968.38	9339.89
ENSG00000252826	11.4416	5.60224	0.887066	6.27027	3.60413e-10	1.14282e-08	NA	NA	0	0	0	0	0	0	0	0	0.976789	0	0	0	0	0	0	0	4.13728	0	242.192	6.27596	0	23.9548	0	0	51.6958	3.80299	0.623051	0	85.2851	13.9114	0	0	33.0425	2.53264	16.1283	202.806	0	0	0	0	0
ENSG00000210107	71.9765	3.29308	0.525267	6.26651	3.69232e-10	1.16882e-08	NA	NA	0	19.3545	0	3.08689	26.0856	38.9871	35.5483	4.50537	15.6286	6.01337	17.2754	8.4597	27.9816	31.9212	9.02981	4.42573	15.7217	7.33386	1.87746	5.57863	296.039	5.58945	2.88554	31.6402	1.72319	11.409	21.8068	18.5242	14.7043	8.78614	11.0163	5.43265	6.11897	28.4922	2.48127	52.0476	12.3723	0	16.7246	5.54979	19.0007
ENSG00000263766	180.398	2.76179	0.440679	6.26644	3.69388e-10	1.16882e-08	NA	NA	89.2896	39.7277	74.8275	88.748	72.3284	3.65504	64.9676	29.7355	10.7447	44.4989	14.271	74.2573	60.7406	33.9806	45.6507	48.683	18.2041	72.4218	112.647	21.6172	1059.51	34.3352	26.9317	38.6714	60.3118	19.7755	40.4983	142.494	136.75	8.78614	100.306	7.24353	99.1274	47.487	125.925	1276.06	0	97.5992	5.57488	8.32468	38.0014
ENSG00000226312	72.8442	4.36117	0.696116	6.26296	3.77728e-10	1.19271e-08	CFLAR-AS1	65072	32.6669	5.09329	3.56321	0	0	9.74677	0	1.80215	7.81431	0	0	0	1.36496	3.08914	0.501656	7.08117	0	0.916732	18.7746	18.8279	386.409	5.58945	0	1.17186	0.861597	7.60597	0	22.799	19.1156	0.732178	4.05864	1.20725	0.611897	0	1.24064	296.133	4.63961	16.0238	5.57488	0	2.11119
ENSG00000267166	21.3015	3.92782	0.624096	6.26306	3.77484e-10	1.19271e-08	NA	NA	0	0	0	7.71721	0	1.21835	0	10.8129	0	0	0.751106	2.8199	4.09487	0	14.548	19.4732	9.92948	16.5012	88.2404	108.086	1.86972	10.3804	31.7409	5.8593	280.019	0.760597	14.9532	2.84987	57.3469	284.085	12.1759	3.62176	97.2917	35.4569	0	73.5846	0	0	5.01739	0	0
ENSG00000234373	19.7129	5.51423	1.01983	6.2606	3.8351e-10	1.2097e-08	NA	NA	0	0	0	0	0	0	0	0	0	0	0	0	0	0	0	0	0	5.50039	0	1.39466	0	0.798493	0	0	143.025	0	114.641	0	0	249.673	0	406.845	270.459	1.26632	2.48127	0	0	0	0	11.0996	0
ENSG00000259185	64.0207	5.59367	1.09107	6.25976	3.85574e-10	1.21494e-08	NA	NA	0	0	0	0	0	0	0	0	0	0	0	0	0	0	0	0	0	0	0	0.697329	679.955	0	0	0	0	0	0.623051	0	8.8226	0	0	0	4.89518	0	0	357.154	0	0	0	0	0
ENSG00000240132	59.6792	4.85389	0.775346	6.25584	3.9537e-10	1.24451e-08	NA	NA	0	0	38.0076	0	0	1.21835	0	0	0.976789	0	2.25332	6.57976	0	4.11886	0	5.31088	1.65491	5.50039	0	0	497.346	2.39548	0.961847	0	0	1.52119	3.11526	2.84987	0	2.19654	1.15961	1.81088	0	0	0	82.5583	0	0	2.78744	8.87966	10.5559
ENSG00000177197	30.5608	3.79939	0.606798	6.24893	4.13262e-10	1.29947e-08	NA	NA	0	1.01866	0	2.31516	1.18571	7.31008	0	11.714	8.7911	12.0267	8.26216	0	0	2.05943	4.01325	2.65544	1.65491	0.916732	0	2.78932	309.75	4.79096	1.92369	0	4.30798	4.56358	1.86915	7.12468	2.94087	0	0	4.82902	3.05949	0.63316	4.34222	206.396	20.105	0	8.36231	10.5446	0
ENSG00000124134	51.8931	5.24696	0.838722	6.24458	4.24948e-10	1.33483e-08	KCNS1	3787	0	0	0	0	0	0	0	0	0	31.2695	0	0	0	0	0	285.017	1.65491	0	180.236	461.632	0	21.5593	28.8554	0	25.8479	5.32418	7.47662	0	76.4625	1468.75	92.7688	3.62176	269.235	7.59792	8.68445	0	0	0	0	5.54979	0
ENSG00000138376	1670.96	1.49653	0.239846	6.23952	4.38928e-10	1.3773e-08	BARD1	580	426.848	432.93	416.896	347.275	1418.11	695.676	180.193	685.718	1316.71	111.849	1623.89	605.338	767.789	848.485	909.503	834.693	2653.65	2214.82	1485.07	2587.09	6434.33	2024.98	941.648	658.585	611.734	1471.76	3826.16	1919.39	3192.31	1060.19	1246.58	1303.23	576.407	1493.62	1061.98	3226.95	490.252	566.658	2612.94	5627.48	1378.61
ENSG00000265784	142.479	5.25951	1.11071	6.23668	4.46948e-10	1.40101e-08	NA	NA	0	0	0	0	1.18571	0	0	0	0	0	0	0	0	1.02971	0	0	0	0	0	0	1533.17	0	0	0	0	0.760597	0	0	0	0	0	0	0	0	0	893.784	1.54654	0	2.78744	0	0
ENSG00000241721	61.1977	4.11246	0.658654	6.23565	4.49892e-10	1.40877e-08	NA	NA	10.889	0	0	2.31516	0	10.9651	7.35482	13.5161	19.5358	0	0	0	10.9197	4.11886	0.501656	38.0613	151.425	38.5027	37.5491	4.18397	52.9754	1027.66	0	0	89.606	76.0597	0	14.2494	39.7017	255.53	216.847	0.603627	284.532	72.8134	1.24064	1096.59	0	0	16.1671	0	2.11119
ENSG00000264578	82.7024	3.79253	1.15897	6.23296	4.57717e-10	1.43179e-08	NA	NA	0	0	0	0	0	0	0	0	0	0	0	0	0	0	0	0	0	0	0	0	533.494	0	0	0	0	0	0	2.84987	0	0	0	0	0	0	0	890.194	0	0	0	0	0
ENSG00000203469	44.7555	4.7422	1.12996	6.22988	4.66795e-10	1.45717e-08	NA	NA	0	0	0	0	1.18571	0	0	0	0	0	0	0	0	0	0	0	0	0	0	0	586.469	0	0	0	0	0	0	82.6463	91.1668	0	0	0	12.2379	0	0	335.618	0	0	0	0	0
ENSG00000226091	98.2829	2.41327	0.387322	6.22996	4.66552e-10	1.45717e-08	LINC00937	389634	80.5784	2.03732	0	6.17377	22.5285	7.31008	12.258	142.37	17.5822	0	6.75995	18.7993	29.3466	9.26743	4.51491	1097.58	22.3413	257.602	20.652	103.902	39.2641	15.9699	106.765	228.513	49.9726	284.463	68.5357	387.583	251.444	80.5396	12.1759	256.542	32.4306	52.5523	480.746	134.606	74.2337	42.2444	219.093	58.2727	86.5587
ENSG00000164047	1530.82	3.34032	0.536421	6.22746	4.74067e-10	1.47833e-08	CAMP	820	370.225	13.2426	48.6972	202.963	2210.17	88.9393	57.6128	75.6903	75.2127	99.8219	208.807	77.0772	103.054	231.686	5.51822	340.781	28.1335	1978.31	86.363	267.774	10203.7	20.7608	212.568	540.227	556.591	851.108	16.8224	4951.66	2268.88	128.863	13.9153	58.5519	474.832	607.2	806.413	3813.84	103.618	2340.92	88.6405	60.4927	35.8902
ENSG00000177469	1751.52	-3.21883	0.517057	-6.22558	4.79789e-10	1.49463e-08	CAVIN1	284119	5758.09	2605.73	2711.6	1220.86	390.099	3651.38	7661.27	2611.31	9962.27	15882.5	5353.88	5535.46	4885.18	4017.95	2830.34	47.7979	11.5844	259.435	13.1422	152.715	73.5424	35.1337	21.1606	248.434	31.8791	29.6633	35.5139	47.0229	39.7017	19.0366	0	555.941	7.34277	10.1306	2.48127	41.2792	1603.76	37.8743	126.55	848.562	44.3349
ENSG00000143167	713.337	-2.63428	0.423167	-6.22512	4.8119e-10	1.49745e-08	GPA33	10223	235.202	640.736	1184.17	1639.91	756.484	325.298	527.096	1243.48	117.215	9578.09	471.694	3967.6	2647.33	414.975	559.347	71.6968	45.5101	168.679	3.75491	64.8516	13.088	35.1337	534.787	974.987	37.9102	130.823	370.093	17.0992	23.5269	44.6629	59.7199	59.1555	4.89518	37.9896	37.8394	69.9951	32.4773	2815.81	54.6338	15.5394	1053.48
ENSG00000188305	159.143	3.08079	0.494894	6.2241	4.84331e-10	1.50567e-08	PEAK3	374872	0	4.07463	204.291	99.5521	24.8999	2.43669	0	45.0537	29.3037	66.1471	3.75553	24.4391	33.4415	15.4457	17.558	67.2711	4.96474	86.1728	22.5295	112.27	592.078	35.1337	304.905	67.9678	129.239	26.6209	3.11526	98.3206	114.694	96.6476	67.2574	25.3524	70.3682	103.838	914.969	637.135	29.3842	129.647	93.6579	9.98961	14.7783
ENSG00000178038	761.065	-2.44077	0.392216	-6.22296	4.87859e-10	1.51352e-08	ALS2CL	259173	2842.02	457.377	1737.66	920.664	784.941	365.504	962.256	1857.11	3282.99	2267.04	1670.46	2418.53	2674.63	1752.57	1798.44	162.867	45.5101	92.5899	1.87746	88.5608	66.0635	13.5744	34.6265	183.982	144.748	163.528	74.1431	222.29	167.629	46.1272	33.0489	122.536	374.481	127.265	119.101	1184.53	145.374	80.1188	17.2821	791.954	12.6671
ENSG00000236456	17.2554	4.93142	0.788022	6.22308	4.875e-10	1.51352e-08	NA	NA	0	1.01866	0	0	2.37142	0	1.2258	0	0	0	0	0.939966	0	2.05943	1.50497	0	0	0	0	0	129.634	0	1.92369	70.3116	0	0.760597	0	0	2.94087	0.732178	0	0	4.89518	1.26632	4.34222	201.012	0	0	2.22995	1.10996	4.22238
ENSG00000247903	71.6547	5.93344	1.05071	6.2219	4.91155e-10	1.52218e-08	NA	NA	0	0	0	0	2.37142	0	0	0	0	0	0	0	0	2.05943	0	0	0	0	0	0	458.705	0	0	0	0	0	0	94.0458	51.4652	0	0	0	3.67138	1.26632	0	215.37	0	0	10.0348	0	0
ENSG00000137804	4773.14	1.43103	0.230355	6.21228	5.22199e-10	1.61673e-08	NUSAP1	51203	1441.7	2787.05	1206.74	2128.41	3157.55	994.17	1473.42	1984.17	2497.65	796.17	2081.31	2846.22	1360.86	1347.9	3799.04	4102.65	2170.42	10399.4	2194.75	6629.51	13459.5	5017.73	4919.85	4646.42	2355.6	9495.3	7747.02	3015.17	7347.75	2338.58	4485.37	4644.91	3712.99	3814.79	2643.79	6118.29	9701.42	3503.38	8590.88	5645.24	2714.99
ENSG00000260898	340.923	1.86803	0.300747	6.21114	5.2602e-10	1.62356e-08	ADPGK-AS1	100287559	82.7562	80.474	241.111	159.746	66.3998	391.089	89.4837	260.411	13.675	114.254	51.0752	96.8165	136.496	194.616	71.2352	224.827	181.213	111.841	833.59	493.709	832.026	253.122	96.1847	499.212	1891.2	219.813	183.177	230.84	516.122	394.644	430.795	118.311	373.869	132.33	445.388	2711.86	71.1407	209.766	249.197	24.974	59.1133
ENSG00000261690	18.3486	4.5787	0.730569	6.21126	5.256e-10	1.62356e-08	NA	NA	0	0	0	0.771721	0	0	0	0	0	0	0	0	0	1.02971	1.00331	0	6.61966	0	0	8.36795	130.257	0.798493	2.88554	0	0.861597	3.80299	0	2.84987	17.6452	0	3.47883	0	9.79036	1.89948	5.58286	68.2004	0	5.82682	12.2647	0	0
ENSG00000267542	50.5557	5.95541	1.0058	6.21138	5.2522e-10	1.62356e-08	NA	NA	0	0	0	0	0	0	0	0	0	0	0	0	0	1.02971	0	0	0	0	0	1.39466	454.965	1.59699	0	0	0.861597	0	0	101.171	88.226	0	0	0	12.8498	0	3.72191	204.601	0	0	0	0	0
ENSG00000259712	36.5622	5.08918	0.817575	6.20894	5.33424e-10	1.64472e-08	NA	NA	6.53339	8.14926	0	3.08689	0	0	0	0	0	0	0	0	0	0	1.00331	23.0138	14.8942	0	28.1618	16.7359	445.617	31.1412	188.522	0	11.2008	3.04239	0	0	48.5243	0	8.11727	1.20725	6.11897	0	150.737	59.2266	17.0119	0	0	0	0
ENSG00000254006	88.1325	2.30662	0.669772	6.20639	5.42142e-10	1.6699e-08	NA	NA	0	0	0	0	21.3428	0	0	0	2.93037	0	1.50221	1.87993	0	0	1.00331	105.332	58.7494	273.186	39.4266	52.997	76.0353	162.893	107.727	96.0925	399.781	152.119	1097.82	24.2239	142.632	3.66089	129.297	54.9301	1713.31	27.2259	61.4115	5.38424	119.083	713.785	11.7072	0	27.4454
ENSG00000006747	21.3108	4.51337	0.721874	6.20509	5.46655e-10	1.68208e-08	SCIN	85477	0	0	0	0.771721	2.37142	0	0	0	0	0	0	9.39966	1.36496	4.11886	1.00331	0.885146	22.3413	1.83346	0	297.062	126.518	12.7759	3.84739	11.7186	0	0	3.73831	139.644	116.164	0	0	6.03627	10.4023	2.53264	0	23.3317	0	2.91341	386.339	0	0
ENSG00000237729	65.1166	2.76736	0.44606	6.20291	5.54297e-10	1.70386e-08	NA	NA	28.3113	19.3545	1.18774	15.4344	4.74284	6.09173	23.2903	22.5269	3.90716	19.2428	15.0221	14.0995	7.50727	14.416	19.0629	9.73661	12.4119	7.33386	69.4659	3.48664	181.986	11.9774	13.4659	32.8121	18.0935	3.80299	6.85357	8.54962	11.7635	5.12525	6.95766	1.81088	4.89518	58.8839	20.4705	525.861	9.27922	49.528	5.57488	11.6545	48.5573
ENSG00000128394	599.853	-0.923173	0.148848	-6.20209	5.5719e-10	1.70926e-08	APOBEC3F	200316	651.161	834.281	1555.94	1252.5	1029.2	509.269	801.676	488.382	798.037	1666.91	599.382	726.594	957.518	847.455	1082.57	333.7	201.072	265.852	268.476	447.685	396.381	248.331	519.397	742.959	615.18	379.538	271.027	356.234	470.539	508.132	757.805	338.635	654.118	362.801	976.38	369.718	389.727	600.162	333.378	542.214	926.811
ENSG00000236256	10.1144	5.20887	0.839478	6.20212	5.57084e-10	1.70926e-08	DIAPH2-AS1	10824	0	0	0	0	0	0	0	0	0	0	0	0	0	0	0	1.77029	8.27457	0	7.50982	8.36795	29.9155	1.59699	2.88554	0	0	0	1.86915	41.3232	2.94087	0	0	0	0	5.69844	0	98.711	0	0	0	1.10996	0
ENSG00000068001	1084.71	-1.36383	0.219924	-6.20133	5.59896e-10	1.71582e-08	HYAL2	8692	2240.95	2072.97	1358.77	1959.4	760.041	951.528	2805.86	1459.74	1126.24	2550.87	2930.06	1456.01	1137.01	1564.14	1171.37	1108.2	388.905	594.042	443.08	276.142	847.607	215.593	299.134	460.541	614.318	902.068	168.847	336.285	307.32	937.921	1201.36	199.197	1483.24	1122.59	432.362	1263.5	870.7	418.074	229.685	168.713	314.567
ENSG00000111816	26.4244	4.70328	0.753971	6.19834	5.70632e-10	1.74695e-08	FRK	2444	0	0	0	0	3.55713	0	0	0	22.4661	0	0	0	0	0	0	1.77029	608.181	0	48.8139	246.157	29.9155	23.9548	1.92369	18.7498	54.2806	0	0	75.5216	55.8765	62.2352	5.79805	86.3187	31.2068	108.27	0	71.7898	0	0	3.34493	2.21991	2.11119
ENSG00000125355	212.621	3.62413	0.585298	6.19186	5.94589e-10	1.81844e-08	TMEM255A	55026	87.1118	58.0635	52.2604	25.4668	28.4571	62.1357	80.903	21.6258	34.1876	0	34.5509	15.9794	16.3795	36.04	9.53147	183.225	31.4434	211.765	176.481	241.973	147.085	40.7231	910.869	0	2877.73	82.1445	44.2367	18.5242	1905.68	645.781	12.7557	59.7591	4083.19	13.2964	58.9302	37.6897	216.515	1.4567	12.8222	5.54979	12.6671
ENSG00000248881	26.6002	4.72446	1.12795	6.18667	6.14469e-10	1.87734e-08	NA	NA	0	0	0	0	0	0	0	0	0	0	0	0	0	0	0.501656	0	0	0	0	0	131.504	0	0	0	0	0	0	11.3995	4.4113	0	0	0	0.611897	0	0	183.064	0	0	0	0	0
ENSG00000187210	1300.26	1.439	0.232845	6.18006	6.40789e-10	1.95577e-08	GCNT1	2650	222.135	767.049	880.113	456.859	515.784	650.597	431.483	425.307	455.184	393.274	953.904	569.62	509.812	507.649	673.724	2070.36	4423.58	683.882	3931.39	2442.74	1092.54	3437.51	4436.04	431.244	477.324	1347.78	1879.75	1496.18	570.528	2772.03	2411.41	1582.11	2987.28	233.003	2023.48	1285.04	620.161	246.183	2071.62	1575.03	1598.17
ENSG00000124091	60.3829	4.42288	1.14146	6.17816	6.48549e-10	1.97745e-08	GCNT7	140687	0	0	0	0	0	1.21835	0	0	0	0	0	0	0	0	0	0	0	0	0	0	550.944	0	0	0	0	0	0	4.27481	0	0	0	0	0	0	0	154.348	0	0	0.557488	0	0
ENSG00000025039	2807	-1.28045	0.20727	-6.17766	6.50591e-10	1.98167e-08	RRAGD	58528	6189.3	6196.5	2367.16	4195.85	5118.72	5644.6	6838.76	4134.13	4118.14	4784.24	7764.93	5233.73	1962.13	5360.7	5585.94	2286.33	1411.64	3203.98	1817.38	1720.31	191.958	1487.59	1402.37	1016	1729.22	3065.21	1808.1	1617.3	1563.07	2903.82	1614.18	1127.58	772.826	685.712	538.436	615.598	1767.69	2447.26	2045.42	972.322	1560.17
ENSG00000238142	282.38	2.11016	0.341721	6.17489	6.62086e-10	2.01451e-08	LOC105376805	105376805	117.601	46.8583	216.168	553.324	55.7284	62.1357	182.645	76.5913	20.5126	101.025	17.2754	123.136	77.1201	43.248	36.1192	1858.81	666.103	88.0063	292.883	296.365	101.588	1345.46	832.959	82.0302	1443.17	104.962	109.034	135.369	247.033	704.356	880.724	26.5596	159.705	1231.5	622.179	1247.35	80.4199	272.404	108.153	58.2727	52.7797
ENSG00000254224	49.9379	4.44991	0.720045	6.17459	6.63338e-10	2.01451e-08	NA	NA	6.53339	4.07463	0	3.08689	1.18571	1.21835	0	14.4172	0	0	0	0.939966	2.72991	0	0	0	0	0	26.2844	6.27596	226.236	3.99246	0	0	5.16958	0	1.2461	2.84987	0	2.19654	1.15961	0	1.83569	3.79896	5.58286	619.187	0	5.82682	1.11498	0	6.33356
ENSG00000261460	586.017	5.34615	1.10602	6.17458	6.63376e-10	2.01451e-08	NA	NA	0	0	0	0	0	0	0	0	0	0	0	0	0	0	0.501656	0	0	0	0	0.697329	5259.53	0	0	0	0	0	0	122.545	89.6964	0	0	0	0.611897	0	0	2492.9	21.6515	0	0.557488	0	2.11119
ENSG00000224985	141.679	3.43798	0.556835	6.17364	6.67367e-10	2.02459e-08	NA	NA	126.312	25.4664	29.6934	46.3033	9.48569	7.31008	18.3871	30.6365	1.95358	51.715	6.00885	17.8594	20.4744	19.5646	18.5613	4.42573	0.827457	20.1681	22.5295	14.6439	1199.74	0.798493	5.77108	48.0462	7.75437	1.52119	12.461	7.12468	1.47043	5.12525	14.4951	4.82902	38.5495	6.96476	14.2673	1385.54	12.3723	94.6858	2.78744	6.65974	16.8895
ENSG00000182389	1194.61	-2.50247	0.405674	-6.16866	6.88705e-10	2.08722e-08	CACNB4	785	1694.33	1105.24	536.857	2561.34	4159.47	728.571	1499.16	2113.92	6604.07	554.433	1674.21	3148.89	3520.23	2658.72	4098.53	16.8178	299.539	691.216	155.829	516.023	1.24648	1405.35	474.19	408.979	32.7407	444.949	123.364	249.364	1608.65	134.721	88.1304	134.609	221.507	84.8434	1295.84	215.37	68.0476	27.6774	10.0348	201.457	116.115
ENSG00000067141	486.38	2.67833	0.461721	6.16385	7.09979e-10	2.14954e-08	NEO1	4756	34.8447	31.5784	28.5057	50.9336	129.243	12.1835	31.8709	73.8881	135.774	0	73.6084	42.2985	92.8171	20.5943	25.0828	74.3523	1840.26	601.376	159.584	81.5875	41.1339	1475.61	98.1084	162.888	98.222	78.3415	57.9438	192.366	414.662	1038.23	6212.61	356.14	2037.01	798.414	27.9143	32.3054	4546.82	17.4805	159.441	610.476	78.1139
ENSG00000165891	441.006	1.74992	0.283997	6.16166	7.19868e-10	2.17729e-08	E2F7	144455	26.1335	265.87	514.29	60.966	326.071	29.2403	80.903	100.019	173.868	22.8508	66.8484	98.6965	93.4996	20.5943	156.015	563.838	664.448	703.133	307.903	699.421	388.279	819.253	643.475	351.558	412.705	154.401	1914.01	1025.95	720.512	564.51	452.828	568.617	355.512	623.662	270.459	297.928	403.646	151.497	808.357	1508.99	130.894
ENSG00000096092	614.9	1.76362	0.286367	6.1585	7.34356e-10	2.21889e-08	TMEM14A	28978	311.425	161.967	251.8	314.091	379.428	15.8385	99.2901	461.35	349.69	396.882	105.906	617.558	365.809	113.269	326.578	528.432	256.512	515.203	782.899	1108.75	3320.62	861.574	1538.95	1367.56	1676.67	111.047	547.662	605.598	314.673	1407.25	1258.18	151.51	1291.1	1549.34	1016.7	2001.14	239.713	147.127	104.808	488.936	63.3356
ENSG00000103245	1528.59	-1.21791	0.197812	-6.1569	7.41816e-10	2.23901e-08	NARFL	64428	3710.96	1210.17	4565.66	1205.43	1713.35	1299.98	1193.93	2008.5	1874.46	5133.01	1391.05	2615.93	1380.65	1958.52	2253.44	509.844	503.094	418.947	672.129	678.501	1252.09	741.001	438.602	907.019	581.578	625.211	935.823	467.379	585.232	880.811	594.3	931.397	958.231	833.238	944.744	1180.94	658.824	627.84	900.343	463.962	1260.38
ENSG00000213891	14.2376	5.14082	0.828996	6.15676	7.425e-10	2.23901e-08	NA	NA	0	0	0	1.54344	0	1.21835	0	0	0	0	0	0	0	1.02971	1.50497	0	0.827457	0	5.63237	0	11.2183	1.59699	0	0	0	0.760597	0.623051	17.0992	8.8226	0	0.579805	0	0	2.53264	0	7.17898	0	0	0	0	2.11119
ENSG00000259936	145.828	5.84787	1.06814	6.15538	7.48991e-10	2.25633e-08	NA	NA	0	0	0	3.08689	2.37142	0	0	0	0	0	0	0.939966	0	0	0	0	0	0	0	0	1220.3	0	0	0	0	0	1.2461	0	0	0	0	0	4.89518	0	0	1920.38	0	0	4.4599	0	0
ENSG00000183386	7081.19	-1.45978	0.237189	-6.15448	7.53238e-10	2.2646e-08	FHL3	2275	10743.1	12473.5	8247.65	10148.9	4773.67	13015.6	31450.4	8968.39	5357.69	16661.8	7672.55	11265.5	4674.98	5010.59	9464.75	4552.31	7271.69	6213.61	831.713	785.89	245.557	4570.57	3924.33	6219.06	2081.62	5408.61	2164.48	1575.98	2452.68	1731.6	1396.75	9756.43	3258.35	1170.08	3855.9	1870.13	17576.4	8323.61	6577.8	4240.59	8191.41
ENSG00000241357	66.3558	3.03816	0.493466	6.15455	7.52905e-10	2.2646e-08	NA	NA	17.4224	0	0	1.54344	43.8713	38.9871	11.0322	3.6043	0	14.4321	7.51106	18.7993	12.2846	27.8023	4.01325	14.1623	2.48237	10.0841	15.0196	26.4985	340.912	5.58945	0	85.5457	40.495	14.4513	6.85357	37.0484	33.82	4.39307	9.85669	16.9016	15.2974	2.53264	4.96254	1112.74	26.2911	14.567	34.5642	18.3143	0
ENSG00000229691	89.3046	5.72422	0.941439	6.1499	7.75324e-10	2.32867e-08	NA	NA	6.53339	3.05597	0	0.771721	3.55713	0	0	4.50537	0	0	0.751106	0	0.682479	0	1.00331	0	0.827457	0	0	0	1129.93	0	0	2.34372	0	0	3.11526	0	0	0	0	1.20725	0	0.63316	3.10159	638.93	0	0	0	0	0
ENSG00000232748	66.9014	5.30311	0.863132	6.14827	7.83306e-10	2.35031e-08	NA	NA	0	1.01866	0	0	2.37142	10.9651	0	0	3.90716	0	0	0	0	6.17829	0	0	0	1.83346	0	0	342.159	0	0	0	0	19.0149	0.623051	0	0	0	0	0	3.67138	0	0	373.307	0	0	1.11498	3.88485	0
ENSG00000150054	809.5	2.0025	0.32571	6.14803	7.8449e-10	2.35152e-08	MPP7	143098	359.336	28.5224	66.5133	218.397	196.828	291.185	197.354	272.125	138.704	72.1604	295.185	109.976	1667.3	108.12	34.1126	955.073	617.283	4710.17	625.193	4036.84	498.592	570.124	3114.46	684.366	853.842	1579.76	705.917	554.3	851.381	1031.64	2743.64	840.249	548.872	1212.5	1502.41	2713.66	1158.36	643.864	570.31	128.755	234.342
ENSG00000259884	190.927	5.93962	1.04277	6.14764	7.8646e-10	2.35508e-08	NA	NA	4.35559	0	0	0.771721	0	0	0	5.40645	0	9.62139	0	0	1.36496	1.02971	0	0	1.65491	0	0	0.697329	645.054	0	0.961847	0	0	0	0	0	0	0	0	0	0	0	0	908.142	0	0	0	0	0
ENSG00000164404	181.233	2.95542	0.480875	6.14496	7.9984e-10	2.3904e-08	GDF9	2661	10.889	16.2985	0	12.3475	22.5285	36.5504	0	30.6365	101.586	0	14.271	18.7993	72.3427	39.1292	22.0729	23.0138	28.961	56.8374	46.9364	22.3145	1111.86	44.7156	0	281.246	17.2319	174.937	41.7444	25.6489	64.699	20.501	46.3844	13.8834	185.405	41.1554	58.9302	1451.95	18.5584	0	46.829	84.3567	73.8916
ENSG00000230063	98.8575	3.50337	0.56987	6.1451	7.99132e-10	2.3904e-08	NA	NA	0	20.3732	0	1.54344	96.0426	23.1486	0	19.8236	5.86073	0	0.751106	65.7976	2.72991	16.4754	4.51491	36.291	4.13728	18.3346	75.0982	9.76261	603.297	3.99246	0	226.169	1.72319	1.52119	6.23051	339.135	248.503	18.3045	26.0912	1.20725	19.5807	0	33.4972	470.223	0	30.5908	36.7942	12.2095	0
ENSG00000164287	19.7649	4.90448	0.798362	6.1417	8.16433e-10	2.43758e-08	CDC20B	166979	0	0	0	0	0	1.21835	0	0	7.81431	0	0	0	0	0	0	5.31088	3.30983	0	0	12.5519	0	0	1.92369	0	0	6.08478	1.2461	366.209	432.307	0.732178	0	1.20725	4.89518	1.89948	2.48127	170.501	4.63961	0	6.13236	1.10996	0
ENSG00000176887	183.451	6.43133	1.0645	6.14042	8.2306e-10	2.45381e-08	SOX11	6664	0	0	0	0	0	1.21835	0	0	0	0	0	0	1.36496	2.05943	0	7.08117	0	5.50039	0	0	0	4.79096	0	0	0	0	0	538.626	480.832	0	3.47883	1.20725	23586.8	0	0	0	0	0	0.557488	2394.18	0
ENSG00000214552	24.522	3.89567	0.63285	6.14031	8.23598e-10	2.45381e-08	NA	NA	0	1.01866	0	2.31516	0	4.87338	1.2258	0.901075	8.7911	1.20267	2.25332	0.939966	3.41239	4.11886	2.50828	3.54058	0	0.916732	0	2.78932	292.3	0.798493	0	5.8593	0.861597	2.28179	0.623051	1.42494	0	0	0	0.603627	2.44759	1.89948	0	84.3531	1.54654	1.4567	4.4599	4.43983	2.11119
ENSG00000243736	345.86	3.97866	0.648054	6.14017	8.2431e-10	2.45381e-08	NA	NA	0	0	30.8812	227.658	16.6	6.09173	0	9.91182	3.90716	0	8.26216	29.139	6.82479	13.3863	0	1256.91	369.046	23.835	1026.97	1229.39	2256.13	888.722	2079.51	16.406	3805.67	81.3839	2.49221	0	401.428	747.554	557.772	1.20725	1683.33	3034.73	4.34222	865.068	1.54654	0	0	0.554979	0
ENSG00000002586	58191.7	-1.51387	0.246625	-6.13836	8.33786e-10	2.47957e-08	CD99	4267	154343	165992	74313.2	80869.5	43868.9	43268.3	230648	84438.8	75403.2	296255	70038.4	127435	35832.9	64790.7	66133.3	26329.6	49207.2	19197.3	55623.4	18170.3	14684.8	61814.5	34564	8711.6	48762.1	21677	23613.6	35104.7	28108.8	43375	50379.3	6660.43	20877.9	61018.2	16610.2	40159.2	50748	125536	9601.05	13659.1	36363.1
ENSG00000168916	861.14	-2.10534	0.343082	-6.13645	8.43852e-10	2.50703e-08	ZNF608	57507	1398.14	1207.11	1092.72	977.771	2040.61	3306.59	479.289	1149.77	1549.19	1356.62	1546.53	2226.78	757.551	3453.66	2022.68	62.8454	20.6864	246.601	0	138.768	84.1374	249.928	90.4136	280.074	51.6958	814.6	309.657	208.041	16.1748	10.2505	183.798	759.363	1145.47	96.8734	154.459	218.959	64.9545	300.081	1019.09	619.911	673.469
ENSG00000164465	158.319	2.25926	0.368316	6.13377	8.58207e-10	2.54717e-08	DCBLD1	285761	0	9.16792	51.0727	16.9779	17.7857	37.7687	34.3225	5.40645	36.1412	0	51.0752	3.75987	73.0252	12.3566	5.51822	346.092	465.858	201.681	146.442	322.166	368.958	159.699	130.811	232.028	319.652	82.9051	625.544	389.008	674.929	273.835	240.619	133.402	97.9036	331.776	225.175	443.302	556.753	228.703	253.099	228.651	61.2244
ENSG00000209042	64.0171	2.55002	0.416022	6.12862	8.86432e-10	2.62835e-08	SNORD12C	26765	74.0451	6.11195	15.4406	7.71721	30.8285	46.2972	29.4193	17.1204	3.90716	15.6348	9.01327	5.6398	10.9197	30.8914	5.01656	3.54058	8.27457	3.66693	127.667	31.3798	129.011	35.9322	1.92369	125.389	14.6471	24.3391	10.5919	27.0738	38.2313	62.9673	19.7134	13.8834	46.5042	11.3969	65.7537	172.296	9.27922	33.5042	16.1671	32.7437	4.22238
ENSG00000092853	1149.94	1.58026	0.257914	6.12703	8.95364e-10	2.65223e-08	CLSPN	63967	233.024	711.023	1694.9	356.535	1350.53	160.822	61.2902	400.077	485.464	384.856	423.624	401.366	502.304	271.845	1258.15	673.596	1201.47	1316.43	454.344	2248.89	4844.45	2337.19	2159.35	1066.39	550.56	1556.94	3819.31	746.667	3307	1074.84	1399.07	852.322	834.016	1375.22	568.831	1559.63	627.894	684.651	1363.06	3456.96	553.131
ENSG00000127083	32.381	5.44901	0.89477	6.12482	9.07839e-10	2.68654e-08	OMD	4958	0	0	0	0	0	0	0	0	0	0	0	0	0	0	0	0	0	0	26.2844	1.39466	231.222	0	1.92369	260.153	5.16958	0	0	2.84987	0	0	0	15.0907	0	3.79896	8.06413	59.2266	9.27922	0	0	0	0
ENSG00000245856	37.8395	4.68004	1.13138	6.12153	9.26799e-10	2.73996e-08	NA	NA	0	0	0	0	0	0	0	0	0	0	0	0	0	1.02971	0	0	0	0	0	0	145.215	0	0	0	0	0	0	42.7481	14.7043	0	0	0	0	0	0	213.575	0	0	0	0.554979	0
ENSG00000226746	115.774	5.12097	0.838769	6.12131	9.28078e-10	2.74106e-08	SMCR5	140771	0	0	0	0	36.757	9.74677	4.90321	0	1.95358	6.01337	0	5.6398	0	13.3863	2.00662	3.54058	0	0	0	0	467.43	0	0	11.7186	10.3392	24.3391	1.2461	0	14.7043	0	0	0	0	0	0	647.903	7.73268	0	0	2.21991	0
ENSG00000143776	367.007	3.47421	0.567848	6.11865	9.43701e-10	2.78311e-08	CDC42BPA	8476	47.9115	0	33.2566	0	322.513	34.1137	0	28.8344	8.7911	18.0401	1.50221	0	9.5547	7.208	13.0431	88.5146	16.5491	2641.1	110.77	41.1424	105.951	57.4915	29.8173	633.976	8.61597	60.0872	66.0435	205.191	310.261	339.731	12.7557	415.899	28.7592	84.8434	88.0851	61.0214	658.824	17.4805	164.459	5123.01	42.2238
ENSG00000232729	21.7505	5.56613	0.987285	6.11857	9.44163e-10	2.78311e-08	LOC101926943	101926943	0	0	0	0	0	0	0	0	0	0	0	0	0	0	0	0	1.65491	0	7.50982	0	329.071	0	0	0	0	0	0	2.84987	1.47043	0	0	0	0	0	0	127.427	0	0	0	6.65974	0
ENSG00000236199	94.615	5.86384	1.05431	6.11667	9.55514e-10	2.81382e-08	NA	NA	0	0	0	0	0	1.21835	0	0	0	0	0	0	0	0	1.50497	0	0	0	0	0	522.899	0	0	0	0	1.52119	0.623051	5.69975	0	0	0	0	0	0	0	317.67	0	0	0	1.66494	4.22238
ENSG00000267007	105.652	5.92533	1.04786	6.11257	9.80381e-10	2.88423e-08	NA	NA	0	0	0	0.771721	0	0	0	0	0	0	0	6.57976	0.682479	0	0	0	0	1.83346	0	2.78932	1031.46	0	0	0	0	0.760597	0.623051	0	0	0	0	0	0	0.63316	0	1428.62	0	0	0	0	0
ENSG00000036672	1077.05	3.08221	0.504321	6.11179	9.85199e-10	2.89197e-08	USP2	9099	150.268	27.5038	11.8774	124.247	77.0712	875.991	47.8063	53.1634	33.2108	39.6882	26.2887	6.57976	40.9487	19.5646	85.7832	9321.47	8900.13	33.0024	9458.62	3107.3	549.075	5745.15	874.319	118.358	2123.84	8480.66	271.027	454.555	1860.1	3353.38	34.7883	188.935	44.6685	814.243	18.6095	3174.91	111.351	64.095	52.9613	31.6338	0
ENSG00000168679	73.4311	3.15399	0.515883	6.11168	9.8589e-10	2.89197e-08	SLC16A4	9122	0	0	27.318	4.63033	39.1285	7.31008	0	12.615	19.5358	25.2561	8.26216	16.9194	19.1094	14.416	9.02981	10.6218	3.30983	34.8358	0	20.9199	519.159	0	25.008	15.2342	19.8167	12.1696	0	199.491	172.041	5.12525	23.1922	18.1088	70.9801	13.2964	25.433	116.658	3.09307	0	16.1671	19.9792	88.6699
ENSG00000231792	143.623	3.45325	0.564842	6.11197	9.84098e-10	2.89197e-08	NA	NA	0	25.4664	28.5057	32.4123	59.2856	31.677	4.90321	5.40645	14.6518	0	5.25774	31.0189	21.8393	19.5646	27.0894	5.31088	17.3766	2.7502	1.87746	10.4599	542.842	16.7683	1.92369	12.8905	7.75437	7.60597	14.9532	0	14.7043	15.3757	23.772	18.1088	31.2068	17.7285	32.8768	550.987	1.54654	0	17.2821	11.0996	25.3343
ENSG00000234945	77.8976	5.74753	1.07355	6.11102	9.89949e-10	2.90106e-08	GTF3C2-AS1	100505624	0	0	0	0	0	0	0	0	0	0	0	1.87993	0	0	0	0	0	0	0	0	992.822	0	0	0	0	0	0	15.6743	4.4113	0	0	0	0	0	0	360.744	0	0	5.57488	5.54979	0
ENSG00000201793	40.9274	3.71351	0.607494	6.10474	1.02971e-09	3.01464e-08	NA	NA	0	8.14926	0	3.08689	28.4571	10.9651	0	5.40645	9.76789	0	0	1.87993	4.09487	1.02971	4.01325	6.19602	2.48237	14.6677	0	0.697329	458.705	10.3804	0	14.0623	6.03118	21.2967	5.60746	69.8219	41.1721	24.8941	0	1.81088	0.611897	2.53264	9.92508	229.728	0	0	11.7072	4.43983	0
ENSG00000224259	121.222	1.20922	0.514855	6.1031	1.04029e-09	3.04267e-08	LINC01133	100505633	0	14.2612	111.647	27.782	47.4284	21.9302	0	87.4042	3.90716	25.2561	8.26216	43.2385	34.1239	14.416	14.0464	56.6494	58.7494	575.708	0	73.2195	56.7149	18.3653	233.729	285.934	371.348	55.5236	3.73831	7.12468	1.47043	42.4664	8.11727	44.0648	9.17846	79.145	58.3099	10.7685	2175.98	0	4.4599	30.5238	35.8902
ENSG00000125869	4283.32	4.75408	0.78102	6.10254	1.04395e-09	3.05042e-08	LAMP5	24141	0	63.1568	23.7547	3.08689	10.6714	0	25.7419	20.7247	15.6286	2.40535	0.751106	7.51973	38.2188	0	10.0331	11203.3	6.61966	1178.92	22858	18129.9	13278.8	5955.16	24708.9	82.0302	13543.4	79.8627	48.598	12134.8	30160.1	38355.2	332.228	249.298	6446.34	5768.09	50518.7	1961.66	0	2828.92	614.351	23.3091	2660.1
ENSG00000185332	163.346	3.82601	0.627651	6.09511	1.09363e-09	3.1925e-08	TMEM105	284186	17.4224	0	19.0038	27.0102	8.29998	2.43669	0	55.8666	2.93037	0	0	90.2368	10.2372	2.05943	6.01987	1003.76	185.35	15.5844	831.713	776.127	246.18	1132.26	431.869	35.1558	560.038	308.802	273.52	2.84987	377.901	620.887	26.671	1.20725	953.948	1235.29	13.0267	473.813	142.281	0	0	2.21991	0
ENSG00000153898	409.59	3.04185	0.499054	6.09495	1.09472e-09	3.19258e-08	MCOLN2	255231	0	35.653	65.3256	24.6951	61.657	87.7209	4.90321	9.01075	86.9342	0	51.0752	16.9194	127.624	6.17829	11.0364	306.261	3419.05	131.093	1582.7	1499.95	787.153	907.886	146.201	181.638	575.546	215.249	163.239	1144.22	2312.99	2467.44	66.6776	359.158	835.24	1356.86	2647.52	592.266	12.3723	2.91341	425.921	12.7645	92.8923
ENSG00000230593	12.2749	5.08312	0.824114	6.09335	1.10574e-09	3.22161e-08	NA	NA	2.1778	0	1.18774	0.771721	0	0	0	0	0	0	0.751106	0	0	0	3.00994	0	0	0	3.75491	0	22.4367	2.39548	1.92369	0	0	0.760597	0.623051	1.42494	0	1.46436	0	0	1.22379	0.63316	2.48127	55.6371	0	0	0	1.10996	0
ENSG00000228863	51.2604	5.15207	0.844071	6.09187	1.116e-09	3.24835e-08	NA	NA	0	0	0	0	5.92856	0	0	0	0	0	4.50663	0	2.72991	0	0	1.77029	0	0	0	4.18397	532.247	1.59699	0	0	0	6.84538	2.49221	24.2239	111.753	0	0	1.20725	11.0142	0	9.30477	699.951	0	0	8.9198	0	0
ENSG00000155849	13033.8	-1.01096	0.165966	-6.09133	1.11977e-09	3.2562e-08	ELMO1	9844	18315.3	19674.4	13913.2	14383.3	14689.8	10859.1	23178.7	15859.8	21869.3	33702.5	14187.6	18384.8	14095.2	16098.6	20863.4	6379.25	10385.4	8068.16	6717.54	7572.99	6907.37	8772.24	11916.3	7704.98	10066	6246.79	8578.8	5266.57	4808.32	9940.05	9049.6	11829.9	6983.59	4984.87	11298.5	7092.84	5805.7	18236.5	4981.71	957.338	11850.1
ENSG00000204791	56.1381	3.39269	0.556702	6.09103	1.12186e-09	3.25911e-08	NA	NA	0	0	0	7.71721	13.0428	1.21835	0	15.3183	0	0	1.50221	2.8199	2.72991	8.23772	3.51159	15.0475	3.30983	61.421	0	34.1691	106.574	0	2.88554	104.295	292.081	58.566	916.509	48.4478	116.164	1.46436	3.47883	10.8653	137.677	8.86424	38.4597	118.453	57.2218	40.7877	2.22995	255.29	35.8902
ENSG00000240368	147.833	2.04611	0.335914	6.09085	1.12309e-09	3.25957e-08	NA	NA	78.4006	34.6344	35.6321	28.5537	72.3284	53.6072	44.1289	34.2408	40.0483	7.21604	59.3374	59.2179	40.2662	53.5452	61.2021	37.1761	29.7885	78.8389	61.956	59.9703	1084.44	46.3126	27.8936	70.3116	44.803	80.6233	74.7662	88.3461	76.4625	48.3238	48.7036	63.9845	71.592	87.376	39.7003	391.255	47.9426	29.1341	111.498	149.289	109.782
ENSG00000130513	164.685	-1.79644	0.421839	6.09007	1.12859e-09	3.27236e-08	GDF15	9518	100.179	13.2426	2.37547	26.2385	32.0142	51.1705	143.419	0	14.6518	19.2428	18.7776	3.75987	38.9013	21.624	7.52484	1188.75	85.2281	105.424	369.859	551.587	16.2042	257.913	21.1606	213.278	56.0038	98.8776	17.4454	91.1959	185.275	25.6262	11.5961	64.5881	1.22379	60.7833	19.8502	393.049	30666.3	43.7011	226.34	227.541	6.33356
ENSG00000234925	88.5403	2.47285	0.406027	6.0894	1.13334e-09	3.28299e-08	NA	NA	0	12.2239	51.0727	53.2488	21.3428	23.1486	63.7418	53.1634	13.675	1.20267	16.5243	42.2985	8.18974	16.4754	40.6342	61.9602	49.6474	39.4195	22.5295	26.4985	459.328	59.8869	74.0622	56.2493	55.1422	29.6633	18.0685	24.2239	58.8173	30.0193	20.2932	7.84716	54.4589	115.868	25.433	412.792	17.0119	49.528	0	19.4242	6.33356
ENSG00000173436	5461.06	1.4807	0.243189	6.08867	1.13854e-09	3.29487e-08	MINOS1	440574	5858.27	5334.71	5084.7	4227.49	2824.36	1572.88	3655.35	2494.17	2122.56	3098.09	1946.12	1936.33	2897.12	1572.37	2893.55	5964.12	5132.72	3900.69	12723.5	9081.32	29696.2	5777.89	8109.33	4540.96	5745.13	2293.96	1975.07	2952.47	4712.74	5025.67	6394.67	2139.26	3449.88	7826.49	3651.81	31628.8	4668.99	5206.26	2342.01	1617.21	2353.97
ENSG00000257663	195.123	4.37879	1.1436	6.08596	1.15793e-09	3.34778e-08	NA	NA	0	0	0	0	0	0	0	0	0	0	0	1.87993	0	0	1.50497	5.31088	0	0	0	0	709.871	0	0	0	0	0	0	1.42494	0	0	0	0	0	0	2.48127	1365.8	0	0	0	0	0
ENSG00000156234	15.97	4.63199	0.792273	6.08422	1.17058e-09	3.38111e-08	CXCL13	10563	0	0	0	0	4.74284	0	0	0	0	0	0	0	0	0	0.501656	3.54058	8.27457	0	60.0786	1.39466	1693.97	1.59699	9.61847	0	0	41.8328	3.73831	84.0713	527.885	0	0	1.20725	72.2039	27.859	6.20318	0	0	0	0	0	52.7797
ENSG00000227695	27.5959	5.28689	1.08743	6.08095	1.1947e-09	3.44747e-08	NA	NA	0	0	0	0	0	0	0	0	1.95358	0	0	0	0	0	0	0	0	7.33386	1.87746	0	225.613	0	0	0	1.72319	0	0	0	0	0	0	0	0	0	0	175.885	0	0	0.557488	0	0
ENSG00000089060	2303.43	1.19228	0.196164	6.07796	1.21722e-09	3.50575e-08	SLC8B1	80024	1287.08	1306.94	2573.83	1207.74	1356.45	1943.26	1072.58	1221.86	996.325	917.64	1321.95	1111.04	1977.14	839.218	885.925	4647.02	4384.69	1935.22	7378.4	3183.31	2337.77	2582.33	1587.05	4209.32	3355.92	2225.51	3842.98	1115.73	1683.65	1971.76	3588.41	4537.47	1850.99	2238.22	1507.99	8544.79	3312.68	1968.01	6610.69	479.501	848.697
ENSG00000215910	33.4036	5.43006	0.899365	6.07805	1.21651e-09	3.50575e-08	C1orf167	284498	0	0	0	0	0	0	0	0	0	0	0	0	0	0	0	9.73661	1.65491	0	0	2.09199	31.162	0	0	0	6.89277	0.760597	0	52.7227	4.4113	8.78614	0	0	1.22379	0	0.620318	699.951	13.9188	0	1.67246	0	0
ENSG00000196748	17.5457	5.24741	0.847551	6.07499	1.23992e-09	3.56772e-08	CLPSL2	389383	0	0	0	0	0	0	0	0	0	0	0	3.75987	0	0	0	12.392	0	11.0008	0	4.8813	0	0	4.80923	0	0	3.80299	6.85357	0	0	0	7.53747	1.20725	1.22379	0.63316	0	1.79475	0	0	5.01739	3.88485	0
ENSG00000158050	7775.99	-1.72116	0.283391	-6.07344	1.25199e-09	3.59903e-08	DUSP2	1844	11267.9	31231	24786.9	11523.3	54491.7	8206.78	5622.76	10693.1	2512.3	28042.7	13198.4	6769.64	17886.4	8556.93	13109.8	3287.43	1294.14	4011.62	2615.3	7550.68	2767.19	1638.51	12055.8	3154.65	1398.37	3558.83	1802.49	1826.77	2949.69	2180.43	1424	3478.7	849.314	1239.09	537.816	2932.62	1543.44	14060.1	5525.26	1506.21	4997.18
ENSG00000265907	73.955	4.29234	0.706629	6.07106	1.2707e-09	3.64934e-08	NA	NA	0	0	57.0114	0	1.18571	6.09173	0	0	0	0	0.751106	0	0.682479	25.7429	1.50497	7.08117	1.65491	14.6677	0	2.78932	154.564	4.79096	7.69477	31.6402	2.58479	27.3815	1.2461	2.84987	1.47043	0.732178	2.89903	3.01814	0	0	4.34222	148.964	12.3723	0	1.11498	4.99481	0
ENSG00000267436	49.9967	3.42023	0.563239	6.06784	1.29646e-09	3.71976e-08	NA	NA	17.4224	4.07463	0	6.17377	21.3428	3.65504	0	0	8.7911	6.01337	9.76438	11.2796	5.45983	10.2971	6.52153	0	0.827457	0	0	4.18397	56.0916	0.798493	5.77108	8.20302	2.58479	12.9302	16.8224	8.54962	10.293	5.12525	0.579805	8.45078	7.95467	6.96476	0	1430.41	21.6515	4.37011	11.7072	16.0944	4.22238
ENSG00000259813	102.579	3.7054	1.16071	6.06467	1.32222e-09	3.79008e-08	NA	NA	0	0	0	0	0	0	0	0	0	0	0	0.939966	0	0	0	0	0.827457	0	0	0	599.557	0	0	0	0	0	0	0	0	0	0	0	0	0	0	1661.93	0	0	0	0	0
ENSG00000124440	52.6039	-2.86809	0.691199	-6.06434	1.32501e-09	3.79152e-08	HIF3A	64344	13.0668	6.11195	403.831	0	10.6714	4.87338	0	323.486	213.917	72.1604	0	0.939966	23.2043	27.8023	11.5381	3.54058	1.65491	5.50039	0	4.18397	0	0	0	0	0	0	2.49221	551.451	505.829	0	0	0	4.89518	0	0	0	4.63961	2.91341	0	0	0
ENSG00000166278	3527	3.00367	0.495324	6.06431	1.32524e-09	3.79152e-08	C2	717	320.136	42.7836	811.225	166.692	151.771	132.8	270.903	585.698	108.424	424.544	93.1371	242.511	243.645	39.1292	27.0894	19941.5	2387.21	322.69	7293.92	20495.2	9208.38	22234	1731.32	357.417	31741.2	4251.74	76.0123	71.2468	13442.7	22357.8	5436.25	1643.68	3917.98	14635.5	908.766	11488.2	2155.87	582.682	694.072	30.5238	78.1139
ENSG00000233538	23.499	4.74295	1.12371	6.06398	1.32795e-09	3.79568e-08	NA	NA	0	0	0	0	0	0	0	0	0	0	0	0	0	0	0	0	0	0	0	0	222.497	0	0	0	0	0	0	138.219	108.812	0	0	0	0.611897	0	0	30.5107	0	0	0	0	0
ENSG00000133019	9.27865	4.13022	0.675686	6.0618	1.3461e-09	3.84162e-08	CHRM3	1131	0	0	0	0	0	4.87338	0	0	0	0	0	7.51973	0	4.11886	1.50497	0	3.30983	63.2545	0	5.57863	37.3944	4.79096	5.77108	0	0	9.88776	2.49221	2.84987	5.88173	4.39307	0	11.4689	9.79036	45.5875	0	57.4319	0	0	5.01739	0	2.11119
ENSG00000258959	165.333	5.77615	1.06622	6.06159	1.34785e-09	3.84162e-08	NA	NA	0	0	0	0	2.37142	1.21835	0	0	0	0	0	0	0	2.05943	0	0	0.827457	0	0	0	1077.58	0	0	0	0	0	0	15.6743	42.6426	0	0	0	0	0	0	933.268	7.73268	2.91341	0	3.32987	0
ENSG00000266852	7.3764	3.4777	0.569744	6.06161	1.34764e-09	3.84162e-08	MIR4482	100616323	0	0	2.37547	0.771721	2.37142	2.43669	0	0	0	0	1.50221	0	0.682479	4.11886	0.501656	0	0	0.916732	22.5295	2.78932	14.3345	3.99246	1.92369	2.34372	4.30798	2.28179	1.86915	5.69975	0	0.732178	2.89903	1.81088	6.11897	0	0.620318	53.8424	0	2.91341	3.90241	8.87966	0
ENSG00000256210	59.777	2.04898	0.338015	6.06128	1.35043e-09	3.84534e-08	NA	NA	50.0893	30.5597	39.1953	45.5316	9.48569	19.4935	35.5483	20.7247	15.6286	12.0267	21.7821	50.7582	11.6021	31.9212	10.0331	69.9266	33.0983	27.502	24.4069	50.905	550.321	36.7307	34.6265	32.8121	31.0175	12.1696	16.1993	48.4478	29.4087	28.555	42.3258	22.3342	45.2804	108.903	50.8661	585.087	26.2911	64.095	17.8396	12.7645	35.8902
ENSG00000233723	74.6502	3.45529	0.569953	6.0602	1.35953e-09	3.86759e-08	LINC01122	400955	28.3113	3.05597	0	1.54344	4.74284	0	0	0	0	0	0	0	4.77735	0	3.00994	40.7167	3.30983	16.5012	597.031	5.57863	626.98	4.79096	243.347	43.3588	191.274	2.28179	61.6821	35.6234	24.9974	2.92871	22.0326	21.127	656.566	55.7181	0	138.195	0	52.4414	1.11498	33.2987	35.8902
ENSG00000165887	5.88766	4.64035	0.763667	6.05977	1.36315e-09	3.87426e-08	ANKRD2	26287	0	0	0	0	0	0	0	0	0	0	0	0	0	0	0	45.1425	0	22.0016	0	1.39466	0	7.98493	0	21.0935	1.72319	2.28179	54.8285	1.42494	135.28	4.39307	1.15961	6.03627	0	1.26632	6.8235	7.17898	0	0	3.34493	0	0
ENSG00000127252	12.8623	5.74632	0.936891	6.05873	1.37197e-09	3.89564e-08	HRASLS	57110	0	0	0	0	0	0	0	0	0	0	0	0	0	0	0	9.73661	157.217	0	84.4855	237.789	0	10.3804	25.008	0	10.3392	0	0	4.27481	2.94087	51.9847	3.47883	0.603627	46.5042	94.3408	0	48.4581	0	0	0	0	0
ENSG00000104691	400.976	1.36332	0.225128	6.05569	1.39821e-09	3.9664e-08	UBXN8	7993	145.912	156.873	460.842	439.109	272.714	180.315	79.6772	312.673	256.895	93.8086	126.186	286.69	417.677	213.151	417.88	354.944	560.188	651.796	777.267	655.489	345.898	552.557	809.875	873.035	280.88	285.224	377.569	548.601	326.436	286.282	507.909	130.384	975.365	721.169	966.455	938.652	214.968	135.474	103.693	881.306	160.45
ENSG00000156968	385.569	3.27929	0.541649	6.05411	1.41198e-09	4.00171e-08	MPV17L	255027	0	0	108.084	1.54344	0	7.31008	0	10.8129	10.7447	0	0.751106	6.57976	12.9671	2.05943	0.501656	455.85	897.791	241.101	696.536	1316.56	747.888	465.521	282.783	1291.39	483.356	57.0448	80.9967	478.779	841.088	1514.15	26.0912	389.943	172.555	802.213	1.24064	1466.31	595.416	0	204.598	173.708	0
ENSG00000232295	22.0443	5.01563	0.828067	6.05313	1.42059e-09	4.02233e-08	NA	NA	0	0	0	0	0	1.21835	0	0.901075	0	0	0	0	0	5.14857	0.501656	0.885146	1.65491	0.916732	0	0	72.2959	0	0.961847	0	0	2.28179	0	75.5216	116.164	0	0	1.81088	6.73087	0	0	218.959	12.3723	0	1.11498	6.10476	0
ENSG00000133687	24.0762	3.90832	0.64343	6.0528	1.42347e-09	4.02293e-08	TMTC1	83857	0	18.3358	0	0	4.74284	0	0	0	0	0	0	0	25.9342	0	0.501656	407.167	0	49.5035	30.0393	26.4985	1.24648	7.98493	15.3895	45.7025	12.0624	352.157	3.11526	7.12468	85.2851	46.8594	45.2248	25.956	14.6855	18.3616	0	69.9951	7.73268	0	0	3.32987	0
ENSG00000267439	48.0666	5.3222	0.879556	6.05282	1.42332e-09	4.02293e-08	NA	NA	0	4.07463	4.75095	0	0	0	0	11.714	0	0	0	0	0	0	0	0	5.7922	0	0	3.48664	489.244	1.59699	10.5803	0	0	2.28179	1.2461	0	0	0	0	0	0	2.53264	0	303.312	4.63961	0	0	2.21991	0
ENSG00000125434	1227.31	1.45657	0.240649	6.05265	1.42481e-09	4.02296e-08	SLC25A35	399512	1851.13	817.982	1047.58	730.048	535.941	282.656	378.773	960.545	470.812	1383.07	442.401	990.725	668.147	363.489	509.683	2369.54	3098	385.944	1883.09	1558.53	4964.11	1690.41	1271.56	1037.1	3524.79	624.45	969.468	1456.29	2126.25	2143.09	1812.47	816.104	1620.92	2578.23	1320.04	4011.26	1424.36	1480.01	195.678	1146.03	206.896
ENSG00000205212	17.9125	7.6584	0.895728	6.04714	1.47443e-09	4.15915e-08	CCDC144NL	339184	0	0	0	1.54344	0	0	0	0	1.95358	0	0	0	0	0	0	5.31088	0	0	13.1422	13.2493	0	4.79096	0	0	11.2008	0	0.623051	72.6718	138.221	109.827	6.95766	1944.89	3793.15	704.707	0	8.97373	0	0	0	0	0
ENSG00000255443	145.989	4.8568	1.12643	6.04489	1.49516e-09	4.2137e-08	NA	NA	0	0	0	0	1.18571	2.43669	0	0	0	1.20267	0	0	0	0	0	0	1.65491	0	0	0	797.748	0	0	0	0	0	0.623051	0	0	0	0	0	0	0	1.24064	875.836	0	0	0	0	0
ENSG00000259536	167.596	5.64564	0.950631	6.04304	1.5124e-09	4.25831e-08	NA	NA	0	8.14926	0	6.17377	0	3.65504	0	0	0	0	0	0	2.04744	0	0	0	0	0	0	1.39466	1880.94	0	1.92369	0	0	0	0	1.42494	0	5.85743	42.3258	0	7.34277	0	2.48127	1274.27	0	23.3073	6.13236	1.10996	0
ENSG00000226982	72.4383	3.09589	0.512184	6.04217	1.52054e-09	4.27723e-08	NA	NA	0	3.05597	0	6.94549	24.8999	41.4238	0	22.5269	3.90716	0	16.5243	2.8199	10.2372	22.6537	11.0364	3.54058	15.7217	7.33386	0	16.7359	565.279	7.98493	19.2369	0	15.5087	26.6209	21.8068	44.173	17.6452	4.39307	6.37786	17.5052	9.17846	8.23108	12.4064	287.159	6.18614	1.4567	36.7942	47.7282	25.3343
ENSG00000138030	219.097	2.42004	0.401244	6.03084	1.63115e-09	4.58408e-08	KHK	3795	52.2671	91.6792	343.256	54.7922	47.4284	2.43669	17.1613	160.391	33.2108	115.457	18.7776	89.2968	85.9923	37.0697	63.7103	161.982	61.2318	137.51	69.4659	142.952	642.561	102.207	414.556	202.732	256.756	97.3564	90.3425	59.8473	311.732	107.63	275.987	15.0907	288.204	223.505	305.817	294.338	40.2099	83.0322	22.2995	1757.62	33.779
ENSG00000198719	278.312	2.51561	0.417126	6.03053	1.63421e-09	4.58842e-08	DLL1	28514	60.9783	41.765	14.2528	49.3902	68.7713	361.849	31.8709	68.4817	86.9342	52.9176	117.173	1.87993	198.601	87.5258	1.00331	461.161	1722.77	62.3378	291.006	235.697	34.9015	92.6251	882.975	29.2965	46.5262	222.855	180.062	1526.11	282.323	256.262	79.4333	2669.24	44.0566	367.233	42.1816	21.537	21.6515	214.136	571.982	3669.52	164.673
ENSG00000102595	400.327	3.59703	0.596512	6.03019	1.6377e-09	4.59394e-08	UGGT2	55757	0	0	0	0	23.7142	2.43669	0	9.91182	0.976789	0	0.751106	3.75987	73.0252	3.08914	1.00331	852.396	1195.68	688.466	390.511	1552.95	1165.46	2187.87	299.134	428.901	522.989	836.657	34.2678	572.825	976.367	1150.98	910.874	163.583	31.8187	1044.71	11.1657	1547.07	278.376	0	57.9787	2180.51	0
ENSG00000253146	16.8953	5.16255	1.05895	6.02573	1.68348e-09	4.71798e-08	NA	NA	0	0	0	0	0	0	0	0	0	0	0	0	0	2.05943	0	0	0	0	0	2.78932	162.042	0	0	0	1.72319	0	0	0	2.94087	0	0	0	0	0.63316	0	163.322	0	0	0	0	0
ENSG00000108244	96.6789	1.7018	0.692359	6.02471	1.69413e-09	4.73901e-08	KRT23	25984	0	0	0	30.8689	15.4142	0	0	14.4172	0	0	0	5.6398	27.2991	0	0	350.518	0	25.6685	18.7746	614.347	193.828	0	702.148	175.779	1676.67	309.563	1.86915	59.8473	157.336	36.6089	143.792	143.663	42.8328	15.1958	33.4972	556.371	68.0476	0	0	8.87966	2.11119
ENSG00000247624	6.31859	3.43934	0.566533	6.02481	1.69308e-09	4.73901e-08	CPEB2-AS1	441009	0	0	0	2.31516	7.11427	2.43669	0	0.901075	0	0	0	0	0.682479	0	0	7.96632	0.827457	0.916732	7.50982	9.06528	0	1.59699	0	0	18.9551	5.32418	4.98441	1.42494	13.2339	5.12525	2.31922	2.41451	9.79036	4.43212	11.786	64.6109	1.54654	0	17.8396	7.21472	0
ENSG00000249786	32.9431	4.43159	0.733869	6.02261	1.71624e-09	4.79641e-08	NA	NA	6.53339	0	0	0	1.18571	1.21835	0	0	11.7215	0	0	4.69983	2.04744	2.05943	0	3.54058	1.65491	4.58366	0	0.697329	251.166	0	0	10.5467	0	3.04239	1.2461	0	0	0	14.4951	0	11.0142	3.1658	3.72191	95.1215	0	5.82682	1.67246	11.0996	0
ENSG00000237749	83.995	2.60595	0.432692	6.0218	1.72488e-09	4.8161e-08	NA	NA	26.1335	22.4105	5.93869	24.6951	3.55713	15.8385	72.3224	21.6258	19.5358	38.4856	11.2666	28.199	15.697	20.5943	20.0662	12.392	23.1688	24.7518	91.9953	4.18397	228.106	15.1714	22.1225	14.0623	23.2631	12.1696	6.85357	18.5242	5.88173	3.66089	5.79805	4.82902	9.79036	74.7129	14.2673	696.361	10.8258	48.0713	20.0696	6.10476	29.5566
ENSG00000236849	8.60784	4.78186	0.784933	6.02041	1.73971e-09	4.85299e-08	LINC01474	101927258	0	0	0	0	0	0	0	0	0	0	0	0	0	0	0	0	1.65491	69.6716	0	13.2493	0	3.19397	1.92369	0	132.686	0	6.23051	0	0	3.66089	20.873	19.3161	3.67138	4.43212	0	0	0	0	3.90241	6.10476	2.11119
ENSG00000116819	119.342	1.40877	0.234087	6.0178	1.76805e-09	4.9275e-08	TFAP2E	339488	34.8447	79.4553	33.2566	35.4992	116.2	37.7687	72.3224	46.8559	57.6305	42.0936	57.8351	41.3585	144.685	43.248	81.2683	308.031	71.9888	33.9191	182.113	92.0474	176.377	123.766	59.6345	99.608	214.538	116.371	148.909	66.972	204.39	183.777	73.6352	51.3083	260.056	113.336	117.24	400.228	100.525	67.0084	71.9159	684.289	65.4468
ENSG00000237166	14.0475	5.3488	0.878282	6.01626	1.78495e-09	4.97e-08	LINC01792	100507140	0	0	0	0	0	0	0	3.6043	0	0	0	0	0	0	1.50497	1.77029	0	3.66693	0	2.78932	28.6691	0	0	0	1.72319	1.52119	0	11.3995	7.35216	0	0	2.41451	0	0	1.86095	271.007	0	0	2.22995	0	0
ENSG00000128886	120.154	1.88922	0.314026	6.01578	1.79026e-09	4.98019e-08	ELL3	80237	4.35559	56.0262	121.149	54.7922	33.1999	37.7687	55.1612	38.7462	72.2824	0	36.8042	68.6175	114.656	11.3269	67.7236	36.291	23.9963	116.425	71.3433	83.6795	734.177	37.5292	62.52	121.873	44.803	80.6233	41.7444	37.0484	70.5808	87.8614	161.186	88.7332	97.9036	54.4517	229.518	174.09	66.501	90.3157	361.809	120.985	54.8909
ENSG00000235816	18.4655	5.1121	0.848448	6.01492	1.79972e-09	5.0019e-08	NA	NA	0	0	11.8774	0	0	0	0	0	0	0	0	0	0	0	0	30.9801	19.0315	0	90.1179	177.819	183.856	152.512	5.77108	0	10.3392	3.04239	0	19.9491	0	125.935	19.7134	0	0	24.6932	2.48127	240.496	0	0	1.11498	0	0
ENSG00000255097	115.282	2.7177	0.451782	6.01476	1.80149e-09	5.00221e-08	NA	NA	47.9115	18.3358	1.18774	24.6951	122.128	54.8256	0	36.043	26.3733	7.21604	25.5376	67.6776	17.7444	44.2777	2.50828	29.2098	16.5491	23.835	41.304	22.3145	387.032	18.3653	1.92369	189.841	38.7718	13.6908	17.4454	213.741	226.447	44.6629	30.7297	6.03627	7.34277	3.79896	10.5454	62.8161	41.7565	49.528	50.1739	39.9585	8.44475
ENSG00000266049	109.906	4.24098	1.14727	6.01295	1.82178e-09	5.0539e-08	NA	NA	0	0	0	0	0	0	0	0	0	0	0	0	0	1.02971	0	0	0	0	0	0	1201.61	0	0	0	0	0	0	35.6234	24.9974	0	0	0	0	0	0	385.87	0	0	0	0	0
ENSG00000264757	28.362	2.78525	0.462924	6.01271	1.82452e-09	5.05684e-08	MIR3198-1	100423025	2.1778	0	2.37547	1.54344	32.0142	20.7119	0	4.50537	6.83752	14.4321	2.25332	3.75987	12.9671	9.26743	1.50497	9.73661	8.27457	14.6677	0	5.57863	138.983	2.39548	8.65662	79.6864	3.44639	31.1845	10.5919	17.0992	39.7017	7.32178	14.4951	7.24353	1.22379	0	4.34222	52.0476	26.2911	18.9372	23.972	12.7645	0
ENSG00000237836	82.6534	3.89141	0.647211	6.01205	1.83196e-09	5.07278e-08	NA	NA	87.1118	27.5038	23.7547	0	4.74284	7.31008	8.58063	0	6.83752	0	6.00885	15.9794	9.5547	7.208	8.52816	2.65544	104.26	1.83346	50.6913	5.57863	413.832	9.58191	0	0	0.861597	13.6908	45.4828	118.27	2.94087	11.7149	1.15961	1.81088	19.5807	24.6932	109.176	1432.21	15.4654	0	0	0	0
ENSG00000261962	22.4347	3.09672	0.514398	6.01063	1.84803e-09	5.1126e-08	NA	NA	0	2.03732	2.37547	17.7496	3.55713	1.21835	0	0.901075	7.81431	0	3.75553	1.87993	4.77735	3.08914	4.01325	17.7029	8.27457	1.83346	0	10.4599	113.43	0	7.69477	0	24.9863	3.04239	4.36136	8.54962	17.6452	8.05396	13.9153	4.82902	6.11897	22.1606	6.8235	208.191	6.18614	26.2207	1.67246	6.10476	0
ENSG00000250900	11.3422	2.79217	0.463425	6.01044	1.85024e-09	5.11402e-08	NA	NA	0	0	0	4.63033	2.37142	3.65504	0	0	0	0	5.25774	0	2.04744	9.26743	5.51822	17.7029	17.3766	0	33.7942	29.2878	49.8592	7.18643	0.961847	14.0623	23.2631	9.88776	15.5763	82.6463	94.1077	3.66089	18.5538	8.45078	30.5949	46.2207	9.92508	23.3317	0	0	10.0348	0	0
ENSG00000231707	52.8324	5.75473	1.05567	6.00745	1.88468e-09	5.20445e-08	NA	NA	0	0	0	0	0	0	0	0	0	0	0	0	2.04744	0	0	0	0	0	0	0.697329	582.107	7.18643	0	0	0	0.760597	0.623051	0	5.88173	0	0	0	0	0	0	418.176	0	0	0	0	0
ENSG00000205923	18.662	5.12929	0.841046	6.00481	1.91551e-09	5.28475e-08	CEMP1	752014	0	0	0	0	2.37142	0	0	0	0	0	7.51106	0	0	0	2.00662	0	4.96474	0	0	0.697329	41.1339	3.99246	0	0	6.89277	6.08478	0	0	1.47043	0	15.0749	4.82902	4.28328	0	0	260.238	0	0	3.90241	2.21991	0
ENSG00000183914	69.5397	3.97767	0.680205	6.00441	1.92033e-09	5.29319e-08	DNAH2	146754	0	0	0	0	0	2.43669	0	10.8129	0	0	0.751106	0	0	0	0	5.31088	115.017	20.1681	18.7746	55.7863	0	18.3653	8.65662	151.17	24.1247	18.2543	11.2149	210.891	133.809	14.6436	0	9.65804	25.6997	18.3616	16.1283	1.79475	0	0	6.68985	63.2676	0
ENSG00000240571	20.8193	5.25339	0.885867	6.00118	1.95884e-09	5.3944e-08	NA	NA	0	0	0	0	2.37142	1.21835	0	0	0	0	0.751106	0	0	3.08914	0.501656	0	0	0	0	0	170.145	0.798493	0	0	1.72319	0.760597	0	1.42494	8.8226	0	1.15961	4.22539	0	0	0	170.501	0	0	0	0	0
ENSG00000137571	1135.19	-3.14618	0.524416	-5.99965	1.97739e-09	5.44053e-08	SLCO5A1	81796	1605.04	1030.88	625.938	402.067	1795.17	1366.98	558.966	491.086	1275.69	2693.99	733.83	973.805	70.2953	555.016	188.121	52.2236	7.44711	59.5876	1.87746	13.9466	14.9578	63.0809	4.80923	35.1558	12.0624	60.0872	29.2834	98.3206	45.5834	21.2332	16.8143	18.7125	2.44759	0	15.5079	17.9475	6.18614	32.0475	85.2956	3.32987	71.7804
ENSG00000230793	36.1924	4.23038	0.703067	5.99935	1.98108e-09	5.4457e-08	NA	NA	0	0	0	0	4.74284	3.65504	11.0322	0	6.83752	0	3.00442	0	10.2372	3.08914	3.00994	0	3.30983	11.0008	0	4.8813	382.046	1.59699	0	0	0	2.28179	4.36136	0	0	1.46436	8.11727	2.41451	21.4164	1.89948	0	204.601	0	0	1.11498	8.32468	0
ENSG00000144596	98.1328	5.83945	1.01319	5.99884	1.9873e-09	5.45201e-08	GRIP2	80852	0	0	0	0	0	0	0	0	1.95358	0	0	0	0	0	0	0	2.48237	0	0	0.697329	458.705	0	0	0	0	0.760597	0	0	0	0	0	0.603627	0	0	0	728.667	0	0	0.557488	0	0
ENSG00000228606	81.6898	2.62876	0.438143	5.99872	1.98879e-09	5.45201e-08	LOC100287049	100287049	2.1778	20.3732	8.31416	13.1193	14.2285	21.9302	24.5161	4.50537	22.4661	64.9444	13.5199	15.0395	10.9197	20.5943	13.5447	9.73661	3.30983	11.9175	48.8139	16.0386	361.479	15.1714	1.92369	43.3588	12.0624	13.6908	6.85357	54.1476	22.0565	17.5723	5.79805	10.8653	10.4023	9.4974	24.1924	391.255	38.6634	20.3939	37.3517	13.3195	38.0014
ENSG00000233270	164.845	2.18977	0.365027	5.99877	1.98818e-09	5.45201e-08	NA	NA	145.912	46.8583	53.4482	60.1943	49.7999	52.3889	68.645	63.0752	41.0251	72.1604	48.0708	68.6175	37.5363	53.5452	65.2153	41.6019	35.5806	61.421	144.564	29.9851	932.991	45.5141	53.8634	76.1709	49.111	32.7057	24.299	34.1985	63.2286	43.9307	56.2411	22.3342	42.8328	96.8734	40.941	1243.76	23.198	96.1425	68.571	118.21	124.56
ENSG00000197830	94.45	4.17239	0.695353	5.99846	1.99194e-09	5.45568e-08	NA	NA	0	11.2052	23.7547	0	23.7142	1.21835	0	0	0	0	1.50221	22.5592	0	25.7429	2.00662	0	0	2.7502	0	4.18397	122.155	0	0	84.3739	5.16958	9.88776	7.47662	112.57	67.6399	0	7.53747	6.03627	0	5.69844	1.24064	253.059	0	0	22.2995	11.0996	2.11119
ENSG00000227218	79.3921	3.97271	0.66304	5.99169	2.07678e-09	5.68287e-08	NA	NA	0	23.4291	0	4.63033	7.11427	15.8385	0	0.901075	0	0	8.26216	1.87993	3.41239	14.416	1.00331	5.31088	0	75.172	0	6.27596	1255.21	0	0	3.51558	8.61597	39.5511	29.9065	68.397	101.46	1.46436	0	22.9378	2.44759	0	2.48127	341.002	47.9426	0	39.0241	1.66494	8.44475
ENSG00000249931	32.3441	2.13087	0.355512	5.99083	2.08767e-09	5.7075e-08	GOLGA8K	653125	0	0	9.5019	0.771721	4.74284	19.4935	0	5.40645	20.5126	0	10.5155	16.9194	9.5547	6.17829	5.01656	42.487	173.766	3.66693	90.1179	50.2077	17.4507	111.789	8.65662	45.7025	34.4639	257.842	78.5045	19.9491	91.1668	32.948	56.8209	56.741	66.6968	15.1958	26.0533	30.5107	6.18614	4.37011	60.7662	93.2364	10.5559
ENSG00000262380	138.257	2.8047	0.468166	5.99013	2.09678e-09	5.7272e-08	NA	NA	65.3339	2.03732	136.59	4.63033	54.5427	43.8605	30.6451	12.615	123.075	32.4722	17.2754	11.2796	18.4269	36.04	9.53147	17.7029	19.859	29.3354	39.4266	5.57863	717.973	18.3653	2.88554	219.138	4.30798	70.7355	19.9376	58.4224	83.8147	27.8228	16.8143	6.03627	7.95467	17.7285	8.68445	344.591	80.4199	30.5908	57.4212	22.1991	4.22238
ENSG00000228285	20.734	3.43454	0.572477	5.98987	2.10012e-09	5.73114e-08	NA	NA	2.1778	3.05597	1.18774	4.63033	2.37142	1.21835	4.90321	4.50537	0.976789	8.41872	0.751106	1.87993	4.77735	1.02971	6.52153	1.77029	1.65491	2.7502	5.63237	6.27596	162.042	3.19397	4.80923	0	6.03118	2.28179	1.86915	0	4.4113	5.12525	2.89903	0	2.44759	1.26632	0	301.517	0	1.4567	0	1.10996	8.44475
ENSG00000224282	9.57658	4.90882	0.809487	5.98972	2.10204e-09	5.73119e-08	NA	NA	0	0	0	0.771721	0	1.21835	0	0	0	0	0.751106	0.939966	0	1.02971	0.501656	0	1.65491	0	0	0	10.5951	1.59699	0	0	0	0.760597	0	38.4733	83.8147	0	0	0	4.89518	2.53264	0	39.4844	0	0	0	1.66494	0
ENSG00000254653	42.873	5.62695	0.961921	5.98873	2.1148e-09	5.76077e-08	NA	NA	6.53339	4.07463	0	0	0	0	0	0	0	0	0	0	0	1.02971	0.501656	0	0	0	22.5295	2.09199	393.888	0	0	0	0	1.52119	0	0	1.47043	0	0	0	0	0	0	156.143	1.54654	0	0	0	0
ENSG00000227751	173.267	4.74605	1.13079	5.9867	2.14146e-09	5.82812e-08	NA	NA	0	0	0	0	0	0	0	0	0	0	0	0	0	0	0	0	0	0.916732	0	0	2096.58	0	0	0	0	0	0	0	0	0	0	0	0	0.63316	0	1724.75	0	0	0	0	0
ENSG00000214922	156.953	2.26792	0.378901	5.9852	2.16122e-09	5.87661e-08	HLA-F-AS1	285830	0	7.1306	200.728	37.0426	46.2427	18.2752	18.3871	0	71.3056	32.4722	27.7909	89.2968	93.4996	35.0103	5.01656	468.242	119.154	286.02	674.007	250.341	446.863	50.305	101.956	203.904	404.089	39.5511	80.9967	347.685	220.565	145.704	162.345	44.6684	321.858	185.516	76.2991	538.424	272.19	32.0475	112.055	1.66494	61.2244
ENSG00000259407	134.508	4.63519	0.775115	5.98462	2.16894e-09	5.89229e-08	NA	NA	0	0	33.2566	7.71721	16.6	3.65504	17.1613	14.4172	13.675	0	6.00885	11.2796	10.9197	4.11886	11.5381	0	0	0	0	0	1519.46	0	0.961847	0	0	6.08478	4.98441	11.3995	11.7635	0	0	3.01814	1.83569	0	9.92508	1035.57	0	0	15.6097	1.66494	0
ENSG00000235989	165.058	3.51436	0.587267	5.98386	2.17906e-09	5.91446e-08	MORC2-AS1	150291	63.1561	0	30.8812	0	73.5141	4.87338	20.8387	16.2193	0	96.2139	9.76438	11.2796	17.062	2.05943	0	9.73661	27.3061	21.0848	31.9168	64.8516	1604.84	32.7382	49.0542	100.78	65.4813	0	5.60746	2.84987	38.2313	64.4317	121.759	16.9016	85.6656	29.7585	0	1017.62	32.4773	10.1969	27.3169	11.0996	0
ENSG00000137673	47.2121	2.99284	0.499932	5.98252	2.19718e-09	5.95828e-08	MMP7	4316	0	22.4105	2.37547	4.63033	32.0142	2.43669	0	0	9.76789	0	12.0177	33.8388	0	18.5349	12.5414	101.792	36.4081	11.0008	170.849	237.789	0	55.8945	48.0923	117.186	21.5399	4.56358	89.7194	59.8473	138.221	15.3757	117.121	21.127	70.3682	88.6424	175.55	3.58949	12.3723	17.4805	34.5642	0	16.8895
ENSG00000200834	37.839	2.77308	0.463406	5.9814	2.21229e-09	5.99384e-08	NA	NA	15.2446	6.11195	15.4406	3.08689	26.0856	17.0568	9.80643	0	7.81431	0	7.51106	4.69983	14.3321	17.5052	4.01325	0	18.2041	28.4187	1.87746	12.5519	205.669	10.3804	1.92369	16.406	0.861597	15.9725	6.85357	15.6743	39.7017	2.19654	5.79805	9.05441	4.28328	13.2964	3.10159	330.233	15.4654	20.3939	50.1739	10.5446	8.44475
ENSG00000103260	457.966	-2.12693	0.355789	-5.97795	2.25962e-09	6.11659e-08	METRN	79006	2646.02	3379.91	1712.72	440.653	746.998	319.207	794.321	1261.5	926.973	2784.19	630.178	1221.96	407.44	923.654	767.032	775.388	128.256	144.844	364.226	154.807	57.9614	118.177	208.721	155.857	321.376	117.893	49.8441	22.799	292.616	423.199	104.365	30.1814	124.827	41.7885	55.8286	82.5583	309.307	219.962	25.6444	84.3567	21.1119
ENSG00000211451	43.2703	3.70658	0.619134	5.97709	2.27156e-09	6.1434e-08	GNRHR2	114814	0	7.1306	26.1302	17.7496	0	3.65504	7.35482	0	9.76789	0	0	0	23.2043	4.11886	8.52816	3.54058	14.0668	5.50039	0	9.76261	205.046	42.3201	7.69477	23.4372	8.61597	8.36657	3.73831	0	0	1.46436	14.4951	4.22539	17.1331	10.1306	0	123.837	0	0	3.34493	5.54979	0
ENSG00000213347	3515.92	1.17149	0.196061	5.97512	2.29927e-09	6.21277e-08	MXD3	83463	1500.5	2084.17	4185.59	3084.57	1575.81	651.815	3530.31	2568.96	1253.22	3330.2	862.269	2232.42	1537.62	829.95	1170.36	3581.3	2021.48	3795.27	4068.45	3783.71	8850.64	2689.32	4161.91	2233.56	8621.13	4137.65	3732.7	3446.92	6152.29	5257.04	2122.67	3146.11	4885.39	5146.96	7389.23	13878.8	8790.51	3359.16	4882.48	2283.74	2201.97
ENSG00000133195	1419.81	1.50889	0.252554	5.9745	2.30799e-09	6.23075e-08	SLC39A11	201266	903.785	943.277	652.068	1598.23	1367.13	174.223	771.031	1412.88	524.536	1272.43	527.276	863.829	737.759	435.569	1401.63	1065.72	772.017	1282.51	1049.5	2044.57	4332.77	949.408	3072.14	1522.25	3130.18	1326.48	1409.34	552.875	1651.3	1732.33	2469.39	397.79	3269.37	8983.9	1003.05	5655.24	1300.64	866.739	503.411	820.813	147.783
ENSG00000173482	1258.38	-2.88152	0.48262	-5.97063	2.36341e-09	6.37465e-08	PTPRM	5797	4643.06	4068.52	2305.4	2055.87	1689.64	1833.61	2525.16	2588.79	9048.97	1526.19	5646.06	5185.79	4313.95	5478.08	4952.85	31.8653	29.7885	1117.5	22.5295	84.3768	315.983	31.1412	58.6727	1058.19	26.7095	54.763	389.407	148.193	189.686	54.1812	36.5277	201.612	29.3711	39.8891	8.68445	77.1741	81.9664	123.82	134.912	3176.14	78.1139
ENSG00000109819	57.7814	0.479686	0.721198	5.96992	2.37367e-09	6.3966e-08	PPARGC1A	10891	13.0668	0	0	0.771721	2.37142	3.65504	0	1.80215	2.93037	0	0	9.39966	1.36496	0	0	5.31088	1.65491	18.3346	35.6717	110.178	0	32.7382	293.363	0	63.7581	256.321	13.0841	686.819	160.277	49.7881	596.619	12.6762	973.529	63.316	25.433	0	63.408	0	10.0348	0	0
ENSG00000254485	47.9941	3.20778	0.537004	5.9696	2.37839e-09	6.40359e-08	NA	NA	15.2446	0	2.37547	20.0648	15.4142	7.31008	0	7.2086	0	10.8241	3.00442	0	4.09487	5.14857	11.0364	0	7.44711	12.8342	16.8971	13.9466	283.574	11.9774	1.92369	23.4372	17.2319	3.04239	9.34577	15.6743	16.1748	10.2505	46.3844	1.20725	66.0849	13.9295	13.0267	211.78	0	21.8506	0	5.54979	16.8895
ENSG00000054598	3710.63	2.88197	0.645111	5.96833	2.39691e-09	6.44197e-08	FOXC1	2296	65.3339	4272.25	41.5708	34.7275	28.4571	168.132	166.709	144.172	26.3733	34.8775	656.466	1.87993	487.972	481.907	574.898	94.7106	2.48237	56.8374	30.0393	67.6409	0	39.1261	43.2831	12313.9	62.035	102203	11.2149	37.0484	174.982	44.6629	34787.1	56523.1	3.05949	6.3316	6.20318	34.1002	1574.37	157.324	315.538	475.062	301.9
ENSG00000260103	42.2953	3.98041	0.665756	5.96835	2.39659e-09	6.44197e-08	LOC101929333	101929333	0	0	0	0	18.9714	2.43669	0	14.4172	0	0	0	0	2.72991	2.05943	8.0265	8.85146	0	0	0	2.78932	342.782	1.59699	7.69477	0	0	1.52119	10.5919	282.137	299.968	4.39307	0.579805	2.41451	28.1473	0	28.5346	132.811	1.54654	0	53.5188	63.2676	12.6671
ENSG00000215022	100.945	2.48334	0.416098	5.96741	2.41049e-09	6.47269e-08	NA	NA	58.8005	49.9142	43.9463	52.4771	13.0428	24.3669	18.3871	9.91182	17.5822	22.8508	12.7688	26.3191	24.5692	27.8023	35.1159	19.4732	16.5491	13.751	24.4069	30.6825	441.254	47.9096	21.1606	45.7025	14.6471	7.60597	13.0841	31.3486	23.5269	21.9654	44.0652	12.0725	40.3852	54.4517	27.294	1782.18	4.63961	62.6383	28.4319	4.43983	35.8902
ENSG00000232037	19.2614	4.0324	0.673372	5.96611	2.4298e-09	6.51875e-08	NA	NA	0	0	0	1.54344	1.18571	1.21835	4.90321	2.70322	0	0	1.50221	0	4.77735	2.05943	5.01656	0	0.827457	0	7.50982	0.697329	42.3803	2.39548	4.80923	2.34372	0.861597	0.760597	0	0	1.47043	2.19654	2.89903	0	1.22379	6.3316	3.72191	156.143	1.54654	1.4567	0.557488	0	4.22238
ENSG00000179314	51.6461	4.80157	0.803119	5.96337	2.47096e-09	6.62326e-08	WSCD1	23302	0	0	0	0	0	0	0	9.01075	0	0	4.50663	0	4.09487	0	0	14.1623	417.866	0	46.9364	234.303	4.36268	124.565	40.3976	0	6.89277	11.409	1.2461	2.84987	194.097	1754.3	85.2313	1.20725	66.6968	10.7637	9.30477	71.7898	0	0	7.24734	0	0
ENSG00000161652	11.4279	4.647	1.09537	5.96192	2.49285e-09	6.67601e-08	IZUMO2	126123	0	0	0	0	0	0	0	0	0	0	0	0	0	0	0	37.1761	0	0	135.177	0	0	168.482	5.77108	0	0	0	0	11.3995	8.8226	114.22	0	0	141.96	84.8434	0	0	0	0	0	0	0
ENSG00000137225	610.759	-2.13908	0.358819	-5.96141	2.50069e-09	6.69107e-08	CAPN11	11131	2737.49	1403.71	485.785	579.563	1018.53	676.182	1603.35	1114.63	2043.44	4309.18	1657.69	3163.93	673.606	1525.01	1370.52	68.1563	423.658	55.9206	602.663	38.3531	0	158.102	36.5502	209.763	108.561	41.0723	227.414	257.914	51.4652	146.436	33.0489	237.226	551.931	113.969	196.02	41.2792	58.7684	154.411	75.2608	62.1576	135.116
ENSG00000130300	572.571	2.7192	0.456293	5.95931	2.53302e-09	6.76872e-08	PLVAP	83483	0	368.754	133.027	119.617	299.985	28.022	145.871	83.7999	20.5126	265.791	60.0885	166.374	115.339	13.3863	34.1126	92.9404	1696.29	231.016	334.187	417.003	90.9931	1058	341.456	90.2332	379.102	49.4388	145.171	3572.32	427.896	99.5763	345.564	153.321	238.64	127.265	9090.76	129.222	999.062	313.192	112.613	845.787	272.343
ENSG00000226138	40.321	5.03046	1.11391	5.95924	2.5342e-09	6.76872e-08	NA	NA	0	0	0	0	0	0	0	0	0	0	0.751106	0	0	0	0	0	0	0	0	0	361.479	0	0	0	0	0	0	24.2239	24.9974	0	0	0	7.34277	0	0	366.128	0	0	0	0	0
ENSG00000182809	2479.74	-2.35751	0.395626	-5.95896	2.53851e-09	6.77422e-08	CRIP2	1397	12202.2	7893.58	7520.75	8027.45	991.255	1641.11	11577.7	6675.16	9557.88	10711	5604.75	6904.99	3590.52	2765.81	4941.31	517.811	1733.52	65.088	281.618	552.285	195.074	725.031	424.174	35.1558	289.496	609.238	119.626	569.975	670.517	1137.07	87.5506	595.78	16.5212	2385.11	118.481	8822.97	372.715	505.477	130.452	83.8018	27.4454
ENSG00000169896	7618.47	1.96981	0.330767	5.95528	2.59625e-09	6.92218e-08	ITGAM	3684	3593.36	927.997	3609.53	7795.93	2467.47	1427.9	6256.5	4850.48	1580.44	2641.07	1659.94	1858.31	4838.09	1052.37	676.233	23505.1	18144.5	28121.7	1205.33	20789.5	4555.89	17178.8	25334.1	3557.77	27176.5	25659.5	5533.32	7280	22185.9	8012.96	3813.38	2680.11	1404.92	57961.3	8375.53	15770.4	11919.2	8126.96	1612.81	2608.4	538.353
ENSG00000189089	28.2889	3.5323	0.591859	5.95462	2.60681e-09	6.94421e-08	NA	NA	0	4.07463	0	1.54344	3.55713	1.21835	0	6.30752	1.95358	0	2.25332	6.57976	2.72991	4.11886	8.0265	0.885146	2.48237	1.83346	0	0.697329	257.398	3.19397	1.92369	0	0	2.28179	2.49221	7.12468	1.47043	9.51832	2.89903	6.03627	0	0	3.72191	244.085	0	0	4.4599	9.98961	2.11119
ENSG00000239257	90.7319	2.35061	0.394777	5.9536	2.62308e-09	6.98137e-08	NA	NA	0	7.1306	169.846	37.0426	21.3428	13.4018	14.7096	0	28.3269	2.40535	11.2666	48.8783	32.759	29.8617	2.50828	341.666	83.5732	193.43	632.703	192.463	308.504	33.5367	71.1767	66.796	323.96	21.2967	23.676	129.669	60.2878	96.6476	130.456	27.7669	121.156	138.662	33.4972	323.054	117.537	21.8506	40.1391	1.10996	23.2231
ENSG00000165659	4835.23	2.19873	0.369374	5.9526	2.63917e-09	7.01799e-08	NA	NA	1618.1	1816.27	907.431	703.038	3532.23	709.077	1209.87	798.352	738.452	1437.2	1623.14	2007.77	651.085	2135.63	1028.4	2292.53	22612.7	1202.75	10780.4	7397.96	8579.53	20261.8	14269	492.181	15362.3	17938.7	8825.52	196.641	11925.2	19329.5	21762.4	11646.4	10888.1	11645.7	40.941	6848.75	1956.37	107.796	12666.1	1284.78	23.2231
ENSG00000082397	364.093	2.89458	0.486336	5.95183	2.65159e-09	7.04481e-08	EPB41L3	23136	0	115.108	370.574	107.269	54.5427	135.236	11.0322	50.4602	54.7002	70.9578	14.271	10.3396	53.9158	10.2971	15.5513	1294.08	89.3654	5311.54	97.6277	626.201	666.244	124.565	706.957	250.778	38.7718	731.695	16.1993	173.842	744.039	106.898	46.9642	2151.93	40.9971	136.763	43.4222	159.732	416.018	100.513	618.254	5.54979	156.228
ENSG00000154133	877.596	-2.83262	0.475942	-5.9516	2.65539e-09	7.04871e-08	ROBO4	54538	1572.37	1048.2	937.125	2362.24	1447.75	1052.65	1342.26	2538.33	4105.44	5664.59	2215.01	3798.4	3830.75	2307.59	2903.59	21.2435	4.13728	128.342	0	54.3917	8.10212	16.7683	40.3976	747.646	149.056	6.08478	174.454	5.69975	176.452	24.1619	0	523.345	621.076	27.2259	59.5505	66.4056	12.3723	74.292	129.895	258.62	38.0014
ENSG00000267342	43.753	3.05082	0.512377	5.94949	2.68981e-09	7.13378e-08	NA	NA	0	6.11195	17.8161	1.54344	14.2285	26.8036	14.7096	6.30752	1.95358	0	3.00442	1.87993	6.14231	15.4457	15.5513	28.3247	4.13728	0	22.5295	11.8546	323.462	19.1638	11.5422	45.7025	44.803	6.08478	1.2461	11.3995	0	19.0366	7.53747	12.6762	19.5807	39.2559	17.3689	314.081	9.27922	0	1.67246	7.7697	0
ENSG00000066923	558.78	1.76088	0.296012	5.94858	2.70479e-09	7.16723e-08	STAG3	10734	56.6227	159.929	174.597	323.351	422.113	211.992	319.935	202.742	250.058	939.288	193.034	399.486	802.595	56.6343	108.859	352.288	140.668	381.36	773.512	580.875	1864.74	2498.48	289.516	360.933	192.998	500.473	163.239	333.435	920.491	541.812	225.544	460.568	108.306	179.184	6022.05	1109.15	272.19	254.923	513.446	960.113	50.6685
ENSG00000170801	609.738	2.80255	0.471236	5.94728	2.7264e-09	7.21814e-08	HTRA3	94031	0	105.94	581.991	130.421	81.8141	7.31008	0	185.621	0	51.715	14.271	39.4786	39.5838	6.17829	269.891	1384.37	561.016	350.192	46.9364	268.472	534.74	537.386	367.425	4155.41	288.635	628.253	413.083	152.468	1939.5	2239.73	1910.46	7658.82	527.456	776.254	579.377	89.7373	306.214	597.249	573.655	3.88485	728.36
ENSG00000233334	21.6336	5.46885	0.973512	5.93973	2.85496e-09	7.55186e-08	NA	NA	0	0	0	0	0	0	0	0.901075	0	0	0	0	0	0	0	3.54058	0	2.7502	0	0	360.856	0	0	0	0	0	1.2461	0	5.88173	2.92871	2.31922	0	0	0	0	53.8424	0	0	0	0	0
ENSG00000255467	67.8309	5.72332	0.983567	5.93804	2.88454e-09	7.62343e-08	NA	NA	0	0	0	0	1.18571	0	0	0	8.7911	0	0	0	0	1.02971	0	0	0	0.916732	0	0	712.987	0	0	0	3.44639	0	0	8.54962	48.5243	0	0	0	1.83569	0	0	658.672	0	0	0	3.88485	0
ENSG00000257809	46.0588	2.91195	0.490202	5.93668	2.90852e-09	7.68007e-08	NA	NA	0	0	17.8161	8.48893	17.7857	9.74677	35.5483	9.91182	0	38.4856	5.25774	17.8594	5.45983	11.3269	9.02981	2.65544	7.44711	4.58366	0	11.1573	242.441	24.7533	0.961847	21.0935	10.3392	22.8179	4.98441	7.12468	10.293	16.1079	22.6124	6.03627	15.2974	3.1658	16.1283	443.302	0	14.567	15.0522	10.5446	0
ENSG00000261219	19.5909	3.87748	0.651008	5.93475	2.94294e-09	7.76417e-08	NA	NA	0	0	0	0	4.74284	12.1835	0	0	0	0	1.50221	9.39966	4.77735	2.05943	0	1.77029	3.30983	11.0008	0	2.78932	191.958	0	3.84739	0	1.72319	5.32418	5.60746	143.919	89.6964	4.39307	5.79805	0.603627	7.34277	0	0	19.7422	0	0	17.8396	14.4294	0
ENSG00000213315	807.723	2.30659	0.388682	5.93441	2.94912e-09	7.76686e-08	NA	NA	648.983	167.06	146.092	173.637	132.8	257.071	348.128	264.916	178.752	240.535	240.354	287.63	124.894	228.597	334.103	186.766	225.896	135.676	677.762	146.439	1917.09	225.175	144.277	294.137	128.378	132.344	110.28	129.669	138.221	103.969	169.303	161.772	91.7846	243.767	118.481	6208.03	224.248	323.388	262.577	143.184	460.239
ENSG00000213970	18.6844	4.56937	0.764689	5.93449	2.94754e-09	7.76686e-08	NA	NA	0	2.03732	2.37547	1.54344	0	0	3.67741	2.70322	0	3.60802	0.751106	0	0.682479	2.05943	1.00331	0.885146	0	0.916732	18.7746	0	249.919	0.798493	0	1.17186	2.58479	0	0.623051	1.42494	1.47043	0	0	0	0	0	1.86095	254.854	0	0	0	0	0
ENSG00000249129	29.5508	2.55239	0.429872	5.93389	2.95838e-09	7.78446e-08	NA	NA	0	2.03732	30.8812	8.48893	14.2285	12.1835	3.67741	5.40645	10.7447	0	6.75995	0.939966	9.5547	15.4457	9.53147	2.65544	4.96474	5.50039	1.87746	7.67062	118.416	9.58191	5.77108	74.999	3.44639	16.7331	16.1993	5.69975	17.6452	15.3757	17.974	32.5959	13.4617	1.89948	16.7486	136.401	4.63961	0	8.36231	3.88485	2.11119
ENSG00000197081	2958.15	2.04462	0.344742	5.93087	3.0134e-09	7.92232e-08	IGF2R	3482	348.447	230.217	155.594	463.033	2108.19	2251.5	457.225	791.143	1223.92	226.103	831.474	283.87	4123.54	295.528	146.985	4130.98	5848.47	9394.67	4259.95	4776.01	2307.86	5306.78	3504.97	1367.56	614.318	15161	1004.98	9133.84	6824.28	8548.92	6890.4	2962.6	175.003	3355.11	6309.25	911.731	5578.36	298.625	6193.69	279.709	344.124
ENSG00000114790	35.0355	4.18828	0.705343	5.93024	3.02497e-09	7.94582e-08	ARHGEF26	26084	0	0	0	0	5.92856	9.74677	0	0	0	0	0	0.939966	15.697	2.05943	0	12.392	0	34.8358	0	1.39466	36.1479	12.7759	0.961847	16.406	0	0	60.436	122.545	229.388	0	2.31922	11.4689	11.6261	0	0	3.58949	12.3723	0	35.6792	148.734	0
ENSG00000237846	18.6898	4.59245	0.767339	5.92818	3.06311e-09	8.03899e-08	NA	NA	0	0	2.37547	0	0	0	0	0	0	0	0	0	0	2.05943	3.51159	0	4.96474	0	0	2.09199	187.595	5.58945	1.92369	0	8.61597	0	2.49221	0	11.7635	2.92871	0	0	0	0	2.48127	181.269	0	0	6.68985	5.54979	0
ENSG00000198729	53.8426	4.70053	0.792347	5.92763	3.07335e-09	8.05885e-08	PPP1R14C	81706	0	0	0	0	27.2714	0	0	7.2086	0	0	12.0177	0	8.18974	0	0	51.3385	1.65491	1.83346	291.006	142.255	0	0	39.4357	0	0	137.668	20.5607	340.56	322.025	10.2505	0	6.03627	23.2521	13.9295	0	0	0	0	23.4145	77.697	0
ENSG00000165152	11.1814	4.22999	0.706724	5.92704	3.08448e-09	8.08101e-08	TMEM246	84302	0	0	0	0	11.8571	0	0	0	0.976789	0	0	0	0	0	0	5.31088	0	169.595	0	2.78932	115.923	4.79096	0	77.3427	3.44639	4.56358	0	38.4733	58.8173	11.7149	2.31922	16.2979	2.44759	10.1306	4.96254	0	0	0	5.57488	10.5446	0
ENSG00000215482	26.7484	5.54859	1.01452	5.92651	3.09446e-09	8.09681e-08	NA	NA	0	0	0	0	0	0	2.45161	0	0	0	0	0	2.04744	0	0.501656	0	0	5.50039	0	0	268.617	0	1.92369	0	0	0	0.623051	0	0	0	0	0	0	0	0	323.054	0	0	0	0	0
ENSG00000256007	221.649	3.38144	1.16643	5.92643	3.09588e-09	8.09681e-08	NA	NA	0	0	0	0	0	0	0	0	0	0	0	0	0	0	0	0	0	0	0	0	2073.52	0	0.961847	0	0	0	0	0	0	0	0	0	0	0	0	5416.54	0	0	0	0	0
ENSG00000229018	105.825	2.04258	0.344831	5.92306	3.16015e-09	8.25774e-08	NA	NA	8.71118	87.6046	11.8774	68.6832	53.357	40.2054	28.1935	58.5698	20.5126	86.5925	19.5288	14.0995	15.0145	22.6537	45.6507	89.3998	57.0945	2.7502	101.383	51.6023	549.075	47.9096	20.1988	18.7498	49.9726	18.2543	55.4516	32.7735	58.8173	33.6802	65.518	65.1918	92.3965	73.4465	78.16	509.708	35.5703	40.7877	25.6444	127.645	69.6692
ENSG00000246889	46.4297	4.84851	0.819565	5.92089	3.202e-09	8.35986e-08	NA	NA	0	3.05597	0	0	0	0	0	0	0	0	1.50221	0	0.682479	1.02971	0.501656	0	4.13728	3.66693	0	0	324.085	0	0	0	0	0	0	132.519	188.215	0	0.579805	1.20725	6.11897	0	0	454.071	0	0	5.57488	1.10996	14.7783
ENSG00000260121	40.6481	3.85237	0.649804	5.9191	3.23717e-09	8.44436e-08	NA	NA	0	4.07463	11.8774	9.26066	22.5285	0	0	0	0	7.21604	3.75553	1.87993	1.36496	2.05943	4.51491	0	4.96474	0	0	1.39466	577.121	0.798493	1.92369	31.6402	0	6.08478	1.2461	0	8.8226	3.66089	3.47883	0	7.95467	1.89948	9.30477	330.233	9.27922	0	16.1671	0	0
ENSG00000232653	273.058	2.34049	0.395568	5.91672	3.28429e-09	8.55248e-08	GOLGA8N	643699	41.3781	14.2612	29.6934	16.2061	93.6712	14.6202	7.35482	60.372	46.8859	0	42.0619	22.5592	34.1239	32.9509	30.0994	302.72	3289.97	39.4195	563.237	482.552	66.0635	1019.68	253.928	434.76	436.829	1742.53	158.255	460.255	1368.97	399.037	813.466	217.91	835.852	141.195	153.839	39.4844	129.909	152.954	100.348	266.39	69.6692
ENSG00000236703	39.065	5.54971	1.06471	5.91682	3.28224e-09	8.55248e-08	NA	NA	0	0	0	0	0	0	0	3.6043	0	0	0	0	0	0	0	0	1.65491	0	0	0	569.642	0.798493	0	0	0.861597	1.52119	0	1.42494	0	1.46436	0	0	0	0	0	215.37	0	0	0	0	0
ENSG00000223984	16.8898	2.92193	0.493307	5.9151	3.31684e-09	8.62714e-08	NA	NA	13.0668	6.11195	0	0.771721	3.55713	0	0	6.30752	4.88394	0	2.25332	15.0395	1.36496	4.11886	3.00994	11.5069	2.48237	10.0841	5.63237	1.39466	79.1515	11.1789	11.5422	0	2.58479	6.08478	5.60746	17.0992	17.6452	9.51832	1.73942	7.24353	3.67138	3.1658	6.8235	5.38424	0	0	0.557488	3.88485	2.11119
ENSG00000262211	112.995	5.74098	1.01317	5.915	3.31868e-09	8.62714e-08	NA	NA	0	0	0	0	0	8.52842	0	0	0	0	0	0	0	0	0	0.885146	3.30983	13.751	0	1.39466	1028.35	0	0	0	1.72319	6.84538	0	25.6489	57.3469	0	0	0	0.611897	0	0	341.002	12.3723	0	3.34493	0	0
ENSG00000266954	19.3199	4.72064	1.11847	5.91337	3.35168e-09	8.70543e-08	NA	NA	0	0	0	0	0	0	0	0	0	0	0	0	0	0	0	0	0	0	0	0	147.708	0	0	21.0935	0	0	0	22.799	7.35216	0	0	0	0	0	0	163.322	0	0	0	0	0
ENSG00000165626	26.9932	3.96825	0.669236	5.91005	3.42006e-09	8.87538e-08	BEND7	222389	0	4.07463	0	0	8.29998	0	0	0	0	0	0	0	6.82479	0	0	11.5069	4.13728	10.0841	0	6.97329	0	4.79096	6.73293	21.0935	8.61597	12.1696	0	86.9211	30.8791	163.276	4.05864	2.41451	0	2.53264	6.20318	1.79475	0	0	17.2821	310.788	0
ENSG00000231669	542.706	-2.097	0.354835	-5.9097	3.42727e-09	8.88643e-08	NA	NA	4477.55	1120.52	688.888	602.714	369.942	509.269	1698.96	702.838	1134.05	2000.05	869.029	2136.54	688.621	783.613	1271.2	248.726	46.3376	126.509	105.138	17.4332	41.1339	68.6704	8.65662	116.014	60.3118	152.119	469.781	21.3741	532.297	87.1292	115.381	232.397	77.711	67.1149	0	154.348	508.81	1098.36	122.647	809.714	266.01
ENSG00000118298	28.06	5.30761	0.890386	5.90791	3.46479e-09	8.976e-08	CA14	23632	0	0	0	0	0	2.43669	0	0	0	0	0	0	0	0	1.00331	0	6.61966	0	0	0	35.5247	1.59699	0	0	0	1.52119	0	38.4733	33.82	0	0	3.62176	0	0	0	91.5321	0	0	2.22995	0	0
ENSG00000228275	27.4796	4.67352	0.786614	5.90763	3.47074e-09	8.9837e-08	NA	NA	0	0	0	0	1.18571	0	0	10.8129	0	0	0	1.87993	0	8.23772	0.501656	1.77029	0.827457	0	5.63237	2.78932	95.979	0	0	0	4.30798	0	1.2461	8.54962	2.94087	0	0	10.2617	0	0	0	134.606	1.54654	0	0	1.10996	0
ENSG00000025434	1215.57	-1.58003	0.267677	-5.90274	3.57505e-09	9.24578e-08	NR1H3	10062	4085.54	2573.13	2743.67	2243.39	1280.57	657.907	2348.64	2547.34	2901.06	8005	1849.97	4569.18	1449.58	1661.96	2397.42	427.526	898.618	207.181	322.922	401.661	138.359	925.453	622.315	1762.48	982.22	283.703	289.096	151.043	327.907	445.165	723.017	663.99	1199.93	1259.99	583.719	333.823	462.414	1000.76	128.222	425.114	358.902
ENSG00000131187	417.39	2.07292	0.351195	5.90247	3.58097e-09	9.25313e-08	F12	2161	672.939	251.608	89.0803	168.235	54.5427	125.49	136.064	355.924	56.6538	117.862	55.5818	133.475	113.974	49.4263	44.6474	1577.33	2277.16	208.098	702.169	990.207	132.127	933.438	440.526	277.731	654.813	600.111	150.155	121.12	830.795	1675.22	115.961	520.93	77.711	346.972	163.764	5472.18	644.905	342.326	226.897	39.4035	35.8902
ENSG00000254559	86.5953	3.73846	1.15985	5.89949	3.64632e-09	9.41394e-08	NA	NA	0	0	0	0	1.18571	0	0	0	0	0	0	0	0	0	0	0	0	0	0	0	246.18	0	0	0	0	0	0	1.42494	0	0	0	0	0.611897	0	0	511.503	0	0	0	0	0
ENSG00000265490	13.2764	5.05261	1.04168	5.89927	3.6512e-09	9.41846e-08	NA	NA	0	0	0	0	0	0	0	0	0	0	0.751106	0	0.682479	0	0	0	0	0	0	0	85.3839	0	0	0	0	0	0	11.3995	0	0	0	0.603627	0	0	0	57.4319	0	0	0	0	0
ENSG00000240178	20.9099	5.36722	1.03056	5.8987	3.66386e-09	9.44305e-08	NA	NA	0	0	0	0	0	2.43669	0	0	0	0	0	0	0	0	0.501656	0	0.827457	0	0	0	242.441	0	0	0	0	0	1.2461	2.84987	4.4113	0	0	0	0	0	0	604.829	0	0	0	0	0
ENSG00000175906	309.05	1.85005	0.313734	5.8967	3.70841e-09	9.54972e-08	ARL4D	379	98.0008	131.407	350.383	153.573	72.3284	299.713	15.9354	268.52	22.4661	549.622	69.8528	92.1167	90.7697	33.9806	81.2683	1410.92	1461.29	72.4218	206.52	1090.62	711.117	891.118	857.967	107.811	601.394	289.027	310.903	863.512	514.652	1194.18	259.753	372.438	344.498	906.052	32.8768	436.123	137.642	166.064	64.1111	209.782	16.8895
ENSG00000213871	33.5152	5.48347	0.93342	5.89649	3.7131e-09	9.55362e-08	NA	NA	0	0	0	0	3.55713	0	0	0	0	0	0	0.939966	0	0	1.00331	0	0	0	0	0	390.772	0	0	0	0	0	0.623051	84.0713	61.7582	0	0	0	8.56656	0	22.3314	12.5632	0	0	0	0	0
ENSG00000224114	229.756	3.74544	0.635525	5.8942	3.7651e-09	9.67915e-08	NA	NA	13.0668	3.05597	17.8161	61.7377	1.18571	36.5504	4.90321	0.901075	78.1431	4.8107	36.0531	2.8199	67.5654	4.11886	3.51159	70.8117	33.0983	75.172	15.0196	18.1306	1501.39	0	2.88554	31.6402	49.111	73.7779	37.3831	0	35.2904	2.19654	0.579805	0	1.22379	66.4818	60.1708	290.749	1.54654	109.253	0.557488	26.084	0
ENSG00000130234	28.4418	7.02173	0.996504	5.89371	3.77625e-09	9.69955e-08	ACE2	59272	0	0	0	0	0	0	0	0	1.95358	0	0	0	0	0	0	0	0	0	0	4.18397	0	0	0	0	0	1.52119	1.2461	7.12468	7.35216	0	0	0	1.22379	0	2.48127	0	0	0	0	6134.18	0
ENSG00000253954	116.18	1.98163	0.336351	5.8912	3.834e-09	9.8395e-08	NA	NA	54.4449	50.9329	24.9425	43.9881	36.757	20.7119	41.6773	45.0537	33.2108	74.5658	25.5376	63.9177	54.5983	50.456	83.2749	77.0077	57.0945	51.337	35.6717	61.3649	494.23	100.61	192.369	23.4372	30.1559	34.9875	33.0217	34.1985	38.2313	65.8961	46.9642	19.3161	42.2209	98.1398	39.7003	683.798	13.9188	87.4023	12.8222	38.8485	48.5573
ENSG00000260017	15.9922	5.30136	0.88046	5.88693	3.9344e-09	1.00886e-07	NA	NA	0	0	0	0	0	0	0	0	0.976789	0	2.25332	0	0	0	0	0	0	0	0	0.697329	95.3558	0.798493	0	0	0	1.52119	0	28.4987	85.2851	0.732178	0	0	1.22379	0	1.86095	41.2792	0	0	0	0	0
ENSG00000259918	18.8142	3.89249	0.658806	5.88615	3.9529e-09	1.01274e-07	NA	NA	0	1.01866	0	0	0	3.65504	4.90321	1.80215	0	2.40535	3.75553	1.87993	2.72991	2.05943	1.50497	1.77029	0	0.916732	0	1.39466	128.388	0	1.92369	0	2.58479	0.760597	1.86915	2.84987	0	0	1.73942	3.01814	0.611897	0.63316	0	91.5321	0	0	1.11498	1.66494	0
ENSG00000140287	2931.16	-2.80437	0.476629	-5.88389	4.00729e-09	1.02581e-07	HDC	3067	6304.72	9102.73	2515.63	713.842	371.128	2029.76	5105.47	8450.28	2880.55	1767.93	7925.67	1224.78	11194.7	6819.8	3172.98	36.291	107.569	87.0895	103.26	69.0356	414.455	217.19	1365.82	861.317	5.16958	3617.4	155.14	816.489	89.6964	3.66089	3532.75	1390.76	129.11	82.3108	13.0267	114.864	105.164	4678.94	15.0522	43.8433	7954.95
ENSG00000144057	16.7602	4.47288	0.755155	5.88211	4.05079e-09	1.03606e-07	ST6GAL2	84620	0	0	0	0	5.92856	0	0	0	0	0	0	0	1.36496	4.11886	1.00331	8.85146	3.30983	36.6693	0	2.78932	19.9437	0	5.77108	46.8744	5.16958	0	0	284.987	177.922	0	8.69708	21.7306	20.1926	6.96476	0	0	12.3723	0	0	0	0
ENSG00000008256	1644.08	-1.18997	0.202355	-5.88058	4.08827e-09	1.04398e-07	CYTH3	9265	1713.93	1712.36	982.259	519.368	1447.75	4077.8	1877.93	1920.19	2230.99	1492.52	3284.59	1464.47	936.361	4825.24	848.301	400.971	1031.84	1721.62	674.007	1310.98	837.635	452.745	561.719	630.46	519.543	1289.97	1677.88	1356.54	671.988	701.427	553.714	2193.58	997.393	492.598	2026.58	550.987	1687.27	1615.49	2361.52	267.5	2484.87
ENSG00000171962	92.5013	3.1135	0.529244	5.88057	4.08867e-09	1.04398e-07	DRC3	83450	10.889	44.8209	28.5057	7.71721	29.6428	10.9651	1.2258	10.8129	11.7215	31.2695	18.0265	28.199	33.4415	39.1292	28.5944	0	19.859	4.58366	0	22.3145	815.198	55.8945	4.80923	84.3739	3.44639	13.6908	23.0529	42.7481	29.4087	11.7149	57.9805	19.9197	11.0142	16.4622	0	610.214	15.4654	0	24.5295	44.9533	0
ENSG00000167600	1991.44	-2.76096	0.469536	-5.88027	4.09601e-09	1.04497e-07	CYP2S1	29785	8258.2	6483.76	7187	10044.7	3080.48	2643.81	7602.43	6341.76	3855.39	12091.7	5827.08	6534.65	2304.73	5598.56	4325.78	1503.86	14.0668	2432.09	9.38728	9.76261	11.8416	15.9699	1115.74	625.773	325.683	67.6932	82.8658	58.4224	602.878	74.6822	1.15961	1145.68	2116.55	58.8839	436.704	100.506	23.198	52.4414	136.027	99.8961	12.6671
ENSG00000183971	4897.89	-2.80923	0.477801	-5.87965	4.11142e-09	1.04801e-07	NPW	283869	2785.4	74648.3	9380.75	2055.87	2207.79	1304.85	6045.66	4062.95	982.65	8843.26	1027.51	3063.35	495.48	715.652	4169.77	256.692	214.311	339.191	1096.43	68.3382	43.0036	1278.39	99.0702	3603.47	291.22	87.4687	313.395	62.6972	508.77	1281.31	258.013	196.783	1447.14	383.062	70.7162	87.9426	623.254	3376.64	1669.12	167.049	445.461
ENSG00000260851	43.9966	1.52528	0.259539	5.87618	4.19835e-09	1.06927e-07	NA	NA	19.6002	41.765	21.3793	47.075	32.0142	34.1137	39.2257	27.0322	7.81431	30.0668	31.5464	25.3791	11.6021	16.4754	28.5944	76.1226	77.781	47.6701	45.0589	85.0741	35.5247	94.2221	85.6044	0	168.011	38.0299	19.3146	39.8982	119.105	151.561	31.8893	44.0648	148.691	24.6932	148.256	145.374	35.5703	29.1341	15.6097	24.4191	6.33356
ENSG00000169228	2633.87	1.36007	0.231461	5.87599	4.20316e-09	1.06959e-07	RAB24	53917	1415.57	1382.32	3614.28	2523.53	962.798	294.84	2992.19	2115.72	1066.65	2249	618.16	2000.25	1371.78	618.859	771.046	2714.74	2037.2	2444.92	3460.15	3656.1	7724.44	2649.4	4529.34	1508.18	8037.83	3893.5	1998.13	2567.74	4989.18	5385.9	1321.96	1902.63	3641.4	4520.13	7327.19	12740.9	4868.5	2010.25	1083.2	1297.54	1581.28
ENSG00000065621	133.648	2.42889	0.413397	5.8756	4.21323e-09	1.07067e-07	GSTO2	119391	39.2003	22.4105	60.5746	17.7496	18.9714	37.7687	7.35482	41.4494	17.5822	117.862	13.5199	10.3396	25.2517	43.248	29.0961	13.2772	43.0278	52.2537	78.8532	37.6558	803.98	43.9171	21.1606	58.593	36.1871	19.0149	159.501	51.2977	60.2878	41.7342	47.544	32.5959	139.513	18.3616	29.1549	77.1741	4.63961	26.2207	123.205	43.2883	52.7797
ENSG00000148344	722.882	3.65319	0.621925	5.87555	4.2145e-09	1.07067e-07	PTGES	9536	124.134	6.11195	0	0	24.8999	109.651	36.7741	0	48.8394	0	17.2754	7.51973	0	31.9212	6.01987	17011.6	63.7142	1675.79	0	317.285	21.1902	14.3729	95.2228	139.451	151.641	1588.89	19.3146	2734.45	299.968	10.2505	60.8795	703.226	46.5042	108.27	41.5613	199.217	1020.71	480.713	251.427	23.8641	348.346
ENSG00000263120	58.4262	2.40082	0.408706	5.87294	4.28129e-09	1.08672e-07	NA	NA	0	18.3358	97.3945	20.8365	60.4713	38.9871	35.5483	25.2301	1.95358	0	6.75995	15.0395	25.9342	11.3269	8.0265	50.4533	58.7494	67.8382	0	102.507	181.363	59.0885	51.9397	110.155	15.5087	59.3266	39.2522	162.443	483.772	22.6975	25.5114	16.9016	56.9065	19.628	87.4648	563.55	32.4773	11.6536	147.177	68.8173	0
ENSG00000265008	74.7589	1.94619	0.331524	5.87004	4.35692e-09	1.10499e-07	LOC107985133	107985133	47.9115	74.362	9.5019	27.0102	23.7142	52.3889	8.58063	17.1204	35.1644	50.5123	49.573	30.0789	10.2372	20.5943	24.5812	32.7504	44.6827	21.0848	54.4462	40.4451	430.036	69.4689	17.3132	28.1246	67.2045	20.5361	17.4454	24.2239	38.2313	90.7901	44.0652	50.1011	9.17846	12.6632	21.0908	427.15	13.9188	52.4414	27.8744	49.9481	29.5566
ENSG00000179583	10334.5	-1.85014	0.315244	-5.86892	4.38631e-09	1.11151e-07	CIITA	4261	6492.01	25996.1	20886.4	13452.6	29155.5	1966.41	17336.5	12053.7	13074.3	23276.5	6584.19	19473.3	14367.5	11505	18422.8	676.252	3037.59	2910.62	2390	4031.26	1688.36	5427.35	4881.37	1851.54	5986.37	4604.66	5353.88	7156.03	3681.96	12550.3	4031.38	3022.97	4832.15	1436.01	27493.1	1595.53	2694.07	11164.2	2182.56	52.723	5662.2
ENSG00000169760	26.7242	6.38865	0.895791	5.86873	4.39149e-09	1.11188e-07	NLGN1	22871	0	0	0	0	1.18571	0	0	5.40645	0	0	0	0	0	0	0	0	2441.83	9.16732	118.28	94.8367	0.62324	151.714	1.92369	0	0	2.28179	0	84.0713	107.342	0	0	0	0.611897	743.963	0	12.5632	0	0	1.11498	21.0892	0
ENSG00000125966	128.067	5.27425	0.90596	5.86849	4.39792e-09	1.11258e-07	MMP24	10893	0	8.14926	0	0	0	0	0	0	0	19.2428	1.50221	0	0	0	1.00331	0	1.65491	12.8342	0	0	649.416	1.59699	0	0	0	0	2.49221	8.54962	22.0565	0	0	6.03627	0	3.79896	0	603.035	0	0	0.557488	2.21991	0
ENSG00000261079	63.8134	2.10322	0.358416	5.86709	4.43515e-09	1.12106e-07	NA	NA	8.71118	22.4105	11.8774	66.368	3.55713	26.8036	22.0645	44.1527	0	9.62139	57.8351	7.51973	33.4415	30.8914	13.0431	40.7167	38.063	5.50039	144.564	123.427	182.609	364.911	13.4659	16.406	353.255	12.1696	11.838	19.9491	8.8226	112.755	54.5017	12.0725	63.6373	19.628	29.1549	398.434	30.9307	29.1341	56.8637	69.9273	0
ENSG00000214413	1296.19	1.70514	0.290742	5.86477	4.49755e-09	1.13588e-07	BBIP1	92482	1330.63	563.318	745.899	891.338	481.399	454.443	849.482	588.402	762.872	348.775	416.864	428.625	1087.19	425.272	548.31	631.994	243.272	772.805	1241	874.451	7154.18	420.806	949.343	653.898	919.324	463.964	306.541	1165.6	664.636	498.614	926.528	419.521	1026.15	1244.79	998.091	3831.78	541.288	879.85	526.826	299.133	595.355
ENSG00000187726	12.4896	4.17467	0.710019	5.8639	4.52132e-09	1.14092e-07	DNAJB13	374407	0	1.01866	0	0	2.37142	1.21835	0	0	0	0	1.50221	0	3.41239	0	0.501656	0	1.65491	0	0	2.78932	125.895	0	0	85.5457	0	0	1.2461	25.6489	1.47043	0	0.579805	4.22539	0	0.63316	7.44381	96.9163	0	0	1.11498	0	8.44475
ENSG00000265558	63.1203	5.6371	0.980834	5.86318	4.54072e-09	1.14486e-07	MIR3918	100500851	0	0	0	0	7.11427	1.21835	0	0	0	0	0	0.939966	0	1.02971	0	0	0	0	0	0	241.194	0	0	0	0	3.04239	0	2.84987	0	0	0	1.20725	0	0	0	272.801	0	0	1.11498	1.10996	0
ENSG00000091972	1328.73	-1.96312	0.334848	-5.86269	4.55433e-09	1.14733e-07	CD200	4345	2480.51	2924.57	2632.03	1121.31	848.969	1981.03	1316.51	1435.41	1951.62	2363.25	3200.46	1524.63	1667.98	791.851	2021.17	69.9266	9.92948	629.795	118.28	183.398	188.219	39.9246	286.63	738.271	22.4015	263.927	97.8191	366.209	101.46	34.4124	224.385	2752.54	1290.49	13.9295	930.477	134.606	115.99	1252.77	1834.69	1282	2463.76
ENSG00000253293	5065.71	3.29496	0.562122	5.86228	4.56566e-09	1.14923e-07	HOXA10	3206	26.1335	1064.5	640.19	57.1074	934.34	17.0568	2197.87	0	6.83752	312.695	583.609	1047.12	225.218	688.879	1.00331	31645.7	13130.9	704.05	7742.63	14488.4	5439.64	16393.9	5666.24	3658.55	28200.9	8419.81	27612.4	7594.91	9376.95	9682.33	9791.75	16819.5	8731.16	11662.8	5574.8	5242.45	12192.9	18.9372	5211.95	43.8433	12.6671
ENSG00000223799	329.843	2.42139	0.413057	5.86205	4.57189e-09	1.14984e-07	NA	NA	387.648	91.6792	560.612	274.733	65.2141	49.9522	89.4837	97.316	26.3733	131.091	24.0354	80.8371	31.394	73.1098	18.0596	847.97	57.922	57.7541	1612.73	740.563	911.177	469.514	344.341	207.419	1161.43	121.696	10.5919	259.338	591.114	415.145	108.424	10.8653	138.901	362.801	851.076	2645.46	109.804	552.091	95.8879	8.87966	12.6671
ENSG00000267491	51.3647	5.40648	1.08885	5.861	4.60093e-09	1.15617e-07	NA	NA	0	1.01866	0	0	1.18571	0	0	0	0	0	0	0	0.682479	0	0	0	0	0	0	0	405.106	0	0	0	0	1.52119	0	0	0	0	0	0	4.28328	0	0.620318	321.26	0	0	0	0	0
ENSG00000144550	64.4631	2.0267	0.345774	5.86081	4.60622e-09	1.15654e-07	CPNE9	151835	0	0	49.885	26.2385	14.2285	9.74677	56.387	3.6043	2.93037	19.2428	3.75553	18.7993	10.2372	11.3269	8.0265	127.461	44.6827	62.3378	294.761	122.033	0	81.4463	49.0542	83.202	582.439	80.6233	34.2678	55.5725	85.2851	68.0926	95.088	21.127	102.187	69.6476	88.7054	77.1741	23.198	56.8115	49.0589	9.98961	35.8902
ENSG00000184489	723.93	-1.92423	0.328339	-5.86047	4.61563e-09	1.15794e-07	PTP4A3	11156	2018.82	4590.07	2961.03	1477.85	864.383	331.39	1676.9	1686.81	1315.73	5743.97	1080.84	1128.9	1225.05	606.502	1748.27	354.058	67.8515	171.429	195.255	195.252	155.187	21.5593	84.6425	703.116	37.9102	101.92	325.233	193.791	295.557	347.785	108.424	242.658	294.323	160.189	169.967	201.012	100.525	457.405	181.741	867.986	57.0021
ENSG00000235270	13.4371	3.69964	0.629511	5.85963	4.63893e-09	1.16282e-07	NA	NA	13.0668	1.01866	0	0	1.18571	0	3.67741	0.901075	0.976789	3.60802	0.751106	3.75987	1.36496	1.02971	3.51159	2.65544	0	0.916732	1.87746	0	50.4825	0.798493	1.92369	0	1.72319	0	0.623051	1.42494	1.47043	0.732178	0.579805	0.603627	0.611897	1.26632	1.24064	154.348	1.54654	0	1.11498	0	4.22238
ENSG00000117519	259.971	2.68854	0.458857	5.85899	4.65704e-09	1.16639e-07	CNN3	1266	0	6.11195	0	8.48893	40.3142	137.673	0	25.2301	27.3501	0	45.0663	0	103.737	17.5052	29.0961	121.265	37.2356	510.62	63.8335	213.383	373.944	72.6628	21.1606	398.432	54.2806	100.399	512.148	235.115	308.791	215.993	7.53747	1376.87	129.11	6.3316	23.5721	100.506	525.822	48.0713	548.01	3274.37	35.8902
ENSG00000253043	38.7484	2.14433	0.365926	5.85856	4.66888e-09	1.16838e-07	NA	NA	8.71118	11.2052	4.75095	6.94549	37.9428	30.4587	2.45161	1.80215	20.5126	8.41872	13.5199	15.9794	10.9197	14.416	5.01656	13.2772	32.2708	38.5027	5.63237	13.9466	300.402	9.58191	4.80923	45.7025	18.9551	27.3815	14.3302	66.972	27.9382	7.32178	11.5961	21.127	1.83569	17.7285	4.96254	150.759	10.8258	10.1969	65.7835	4.99481	2.11119
ENSG00000115750	996.788	1.01794	0.17377	5.85797	4.68562e-09	1.1716e-07	TAF1B	9014	357.158	487.937	422.834	657.507	1000.74	487.338	612.902	663.191	610.493	62.539	857.763	735.054	1106.3	928.803	906.994	760.341	1537.42	1146.83	394.266	1943.46	3018.98	1430.9	1569.73	861.317	1175.22	1372.12	1674.14	1882.34	2061.55	797.342	1086.55	765.4	1083.06	1432.21	2347.9	3462.07	561.393	445.752	739.229	697.608	909.922
ENSG00000152952	70.6774	3.82383	0.653012	5.85354	4.81211e-09	1.20223e-07	PLOD2	5352	0	0	0	0	16.6	9.74677	0	0	0	0	7.51106	0	5.45983	3.08914	4.01325	23.8989	10.7569	351.108	0	38.3531	3.1162	45.5141	9.61847	80.8583	0	19.7755	9.34577	145.344	60.2878	14.6436	0	190.746	6.73087	5.06528	0	0	9.27922	0	61.3236	906.835	21.1119
ENSG00000243649	2025.71	2.93403	0.501454	5.85132	4.87695e-09	1.21742e-07	CFB	629	150.268	4.07463	389.578	77.9439	86.5569	95.031	134.838	337.002	31.2572	220.089	46.5686	120.316	161.065	33.9806	13.5447	12160.1	1453.01	157.678	2771.13	12661.4	5534.37	13763.6	1053.22	201.56	18923.2	2650.68	51.7133	37.0484	7265.41	13509.4	3035.86	1030.39	2321.54	3900.9	539.056	6644.15	1317.65	192.285	431.495	38.2935	111.893
ENSG00000162825	14.416	3.39064	0.577644	5.85033	4.906e-09	1.22366e-07	NBPF20	100288142	6.53339	2.03732	4.75095	0	1.18571	4.87338	0	4.50537	0.976789	0	1.50221	0.939966	10.2372	4.11886	4.01325	0	5.7922	0.916732	0	2.78932	80.398	0	0.961847	2.34372	0.861597	7.60597	5.60746	1.42494	8.8226	0	0	3.62176	8.56656	1.26632	1.86095	125.632	0	0	5.01739	5.54979	0
ENSG00000162174	813.324	2.13823	0.365551	5.84927	4.93741e-09	1.23048e-07	ASRGL1	80150	324.492	24.4478	119.961	132.736	92.4855	7.31008	105.419	89.2064	200.242	38.4856	66.8484	221.832	112.609	14.416	12.5414	2142.94	639.624	949.734	2902.55	2269.81	2140.21	1026.86	2951.91	919.91	1718.89	549.151	1664.17	112.57	1829.22	996.495	1737.1	161.772	1225.02	376.097	37.8394	1604.5	1067.11	2145.73	541.32	395.7	78.1139
ENSG00000101846	1672.14	2.25598	0.385819	5.84723	4.99837e-09	1.24365e-07	STS	412	505.249	453.303	668.696	1146.78	617.756	705.422	813.934	1129.95	436.625	739.644	534.787	874.169	1023.72	501.471	648.642	2935.14	1786.48	806.724	337.942	4879.21	560.293	1292.76	5908.62	391.401	3158.61	2795.96	648.597	8233.28	1168.99	1386.75	738.092	676.063	383.048	1218.83	41140.1	1615.27	1725.93	397.68	691.285	169.268	384.236
ENSG00000224645	76.3279	4.69629	1.13161	5.84722	4.99854e-09	1.24365e-07	NA	NA	0	0	0	0	0	0	0	0	0	0	0	0	1.36496	0	0	0	0.827457	0	0	0	1170.45	0	0	0	0	0	0	0	0	0	0	0	0	0	0	708.925	0	0	0	3.32987	0
ENSG00000251660	368.498	-1.80217	0.308231	-5.84674	5.0129e-09	1.2462e-07	NA	NA	1596.32	847.523	519.041	557.955	979.397	704.204	614.128	562.271	1662.49	986.192	870.532	903.308	645.625	807.297	782.082	72.582	598.251	371.276	675.884	58.5756	0.62324	149.318	150.048	139.451	160.257	219.813	234.267	302.087	44.113	140.578	125.238	207.648	83.8299	34.1906	19.2299	23.3317	37.1169	323.388	30.6618	170.933	217.452
ENSG00000258504	45.6763	5.10885	0.874597	5.84567	5.04524e-09	1.25321e-07	NA	NA	0	0	0	0	9.48569	0	13.4838	0	0	0	0	0.939966	0	0	0	0	4.13728	4.58366	0	0	264.877	0	0.961847	0	0	1.52119	1.2461	5.69975	0	0	0	0	3.67138	1.26632	0	644.314	0	0	9.47729	0	0
ENSG00000199357	20.5103	3.23632	0.55284	5.84294	5.1288e-09	1.27291e-07	NA	NA	0	1.01866	2.37547	2.31516	13.0428	7.31008	0	0	5.86073	0	6.00885	4.69983	0.682479	4.11886	0.501656	5.31088	2.48237	7.33386	0	2.78932	266.124	1.59699	1.92369	4.68744	5.16958	9.12717	1.86915	12.8244	10.293	0.732178	0.579805	3.01814	2.44759	0.63316	2.48127	202.806	9.27922	11.6536	7.24734	5.54979	0
ENSG00000177182	25.9424	5.11833	0.866838	5.84196	5.15907e-09	1.27832e-07	CLVS1	157807	0	0	0	0	2.37142	0	0	0	0	0	0	1.87993	0	0	0.501656	0.885146	4.13728	0	3.75491	5.57863	436.891	0	0	0	0	0.760597	0.623051	72.6718	10.293	0	0	1.20725	37.9376	0	0	346.386	0	0	0	1.10996	0
ENSG00000252113	16.8684	3.77682	0.644492	5.84207	5.15554e-09	1.27832e-07	NA	NA	0	2.03732	0	0.771721	8.29998	1.21835	0	0	0	0	0.751106	6.57976	0.682479	1.02971	2.50828	0.885146	0	0.916732	0	0	99.0952	0	0	33.9839	0.861597	2.28179	1.86915	25.6489	26.4678	0.732178	1.73942	0.603627	1.83569	0.63316	2.48127	95.1215	0	4.37011	2.78744	2.21991	0
ENSG00000112312	1935.13	1.17497	0.201173	5.84057	5.2022e-09	1.28795e-07	GMNN	51053	644.628	998.285	1511.99	1018.67	1005.48	955.183	790.643	1335.39	1549.19	274.21	1059.06	1248.28	696.128	995.734	1217.52	2116.38	1452.19	3651.34	1455.03	2352.09	9311.83	1349.45	1578.39	1832.79	883.998	2331.99	2167.6	1967.84	4078.98	903.508	1646.07	933.208	1566.46	1722.83	741.9	2207.54	1565.09	1334.34	1436.65	2871.46	1023.93
ENSG00000265840	16.9666	5.27425	0.968422	5.83882	5.25727e-09	1.30052e-07	NA	NA	0	0	0	0	0	0	0	0	0	0	0	0	0	1.02971	0	0	1.65491	0	0	0	192.581	0	0	0	0	0	0	2.84987	14.7043	0	0	0	1.22379	0	0	48.4581	0	0	3.34493	0	0
ENSG00000177738	601.161	1.32085	0.226249	5.83805	5.2815e-09	1.30544e-07	LOC648987	648987	568.405	242.441	505.976	258.527	251.371	337.482	254.967	327.09	256.895	233.319	263.638	355.307	257.294	291.409	267.383	374.417	294.575	246.601	563.237	391.899	338.42	863.969	210.644	1105.06	1538.81	560.56	279.75	847.837	1280.75	1094.61	956.678	639.845	1205.44	289.987	1115.33	5057.59	663.464	853.629	336.723	298.023	289.233
ENSG00000198842	168.486	-3.55801	0.610171	-5.83178	5.48398e-09	1.35438e-07	DUSP27	92235	511.782	214.937	367.011	425.99	553.727	272.91	362.838	182.017	380.948	898.397	692.52	542.361	450.436	642.542	757.501	0	0	9.16732	0	2.78932	0	0	1.92369	0	0	3.04239	17.4454	1.42494	20.5861	0	0	14.4871	0	0	0	0	0	233.073	0	1.10996	23.2231
ENSG00000229814	19.7368	5.20514	1.06729	5.82952	5.55878e-09	1.37173e-07	NA	NA	2.1778	0	0	0	0	0	0	0	0	1.20267	0	0	0	0	0	0	0	0	1.87746	0	46.743	0	0	0	0	0	0	0	0	0	0	0	0.611897	0	0.620318	168.706	0	0	0	0	0
ENSG00000259425	29.082	6.51614	0.942493	5.82845	5.59435e-09	1.37938e-07	NA	NA	0	0	0	0	4.74284	0	2.45161	0	0	0	0	0	0	0	0	0.885146	0	0	7.50982	16.0386	1033.33	0	0.961847	7.03116	0	0	3.11526	0	5.88173	0	0	3.62176	1.22379	2.53264	0	0	0	0	5.01739	0	0
ENSG00000100985	1946.32	2.91154	0.499583	5.82815	5.60445e-09	1.38074e-07	MMP9	4318	1115.03	106.959	19.0038	222.256	3194.31	795.58	128.709	140.568	91.8182	264.588	550.561	286.69	492.067	923.654	17.0563	269.97	41.3728	1536.44	97.6277	78.7982	416.948	78.2523	173.132	11394	25.8479	1135.57	160.124	11561.9	17831.9	30.7515	71.8958	604.231	463.818	656.587	1786.52	326.644	363.436	2307.42	1966.26	366.286	73.8916
ENSG00000125780	63.3763	3.9034	0.669823	5.8279	5.6128e-09	1.38166e-07	TGM3	7053	30.4891	0	0	0	11.8571	6.09173	0	0	0	0	1.50221	0.939966	0	2.05943	0	41.6019	0.827457	29.3354	9.38728	18.8279	0	4.79096	21.1606	155.857	93.0524	91.2717	1.86915	287.837	14.7043	8.78614	0	3.62176	18.3569	16.4622	4.96254	10.7685	72.6872	20.3939	59.0937	1.10996	19.0007
ENSG00000234145	27.4002	5.5097	1.02006	5.82452	5.72786e-09	1.40884e-07	NA	NA	0	0	0	0	0	0	0	0	0	0	0	0.939966	1.36496	2.05943	1.50497	0	0	0	0	0	178.87	0.798493	0.961847	0	0	0	0	0	0	0	2.31922	0	0	0	0.620318	236.906	0	0	0	0	0
ENSG00000235236	53.8087	3.23546	0.555084	5.8242	5.73873e-09	1.40921e-07	NA	NA	0	14.2612	28.5057	0	10.6714	8.52842	0	16.2193	16.6054	10.8241	6.75995	19.7393	12.2846	20.5943	9.53147	5.31088	2.48237	1.83346	0	0	233.092	1.59699	2.88554	43.3588	6.03118	6.08478	16.1993	44.173	5.88173	7.32178	26.0912	6.03627	10.4023	14.5627	0	120.248	3.09307	0	17.8396	12.7645	0
ENSG00000244255	2130.37	2.95081	0.50667	5.82422	5.73789e-09	1.40921e-07	NA	NA	141.557	4.07463	438.275	82.5742	94.8569	92.5943	133.613	350.518	37.118	234.521	50.3241	127.835	164.477	25.7429	14.0464	12848.8	1539.07	169.595	2846.22	13519.8	5899.59	14558.1	1090.73	200.388	20128.6	2790.63	49.8441	32.7735	7568.32	14406.3	3192.41	1070.84	2409.04	3990.17	571.313	7019.25	1274.35	218.506	444.318	32.1888	107.671
ENSG00000200075	23.9511	4.50736	0.769854	5.82279	5.78732e-09	1.41999e-07	NA	NA	0	11.2052	0	0.771721	11.8571	2.43669	0	0	0	0	0	0.939966	1.36496	1.02971	0	0.885146	0	0	0	0.697329	260.514	0	2.88554	12.8905	0	0	0.623051	32.7735	39.7017	0	0	0.603627	0	0	8.68445	138.195	0	0	5.57488	0	0
ENSG00000228703	58.1984	3.89299	1.15614	5.82257	5.79501e-09	1.42047e-07	NA	NA	0	0	0	0	0	0	0	0	0.976789	0	0	0	0	0	0	0	0	0	0	0.697329	286.067	0	0	0	0	0	0	0	0	0.732178	0	0	0	0	0	694.567	0	0	0	0	0
ENSG00000261649	14.555	6.70225	0.970878	5.82246	5.79868e-09	1.42047e-07	GOLGA6L7	728310	0	0	0	0	0	0	0	0	0	0	0	0	0	0	0	0	1.65491	0	0	6.27596	1229.65	0	0	8.20302	0	1.52119	0	2.84987	2.94087	2.19654	0	0.603627	1.22379	2.53264	0	488.171	0	0	0	0	0
ENSG00000163810	12.2055	5.62037	0.952958	5.8218	5.82159e-09	1.42492e-07	TGM4	7047	0	0	0	0	0	0	0	0	0	0	0	0	0	0	0	3.54058	0	0	0	0	16.8275	0	0	45.7025	0	0	0	19.9491	13.2339	0	0	0	9.17846	1.26632	4.96254	1.79475	0	0	1.67246	0	0
ENSG00000241666	417.185	2.1571	0.370529	5.8216	5.82857e-09	1.42547e-07	NA	NA	457.337	89.6419	551.11	80.259	147.028	303.368	73.5482	145.073	206.102	85.3898	214.816	77.0772	113.291	223.448	64.212	105.332	182.041	229.183	215.907	128.309	1255.83	23.9548	106.765	123.045	74.0973	198.516	92.2116	654.046	497.006	84.2005	176.841	133.402	70.3682	75.346	568.211	2530.59	95.8852	97.5992	488.359	38.2935	44.3349
ENSG00000011426	1657.8	1.27585	0.21918	5.82099	5.8501e-09	1.42958e-07	ANLN	54443	513.96	457.377	964.443	655.963	1488.07	461.753	520.967	1695.82	828.317	354.789	744.346	880.749	571.917	581.789	1523.03	1780.03	2081.88	4569.91	476.874	3475.49	2769.68	2323.61	1830.39	1648.81	1043.39	5233.67	2866.66	1195.52	4802.43	1077.77	2732.62	1617.12	1674.76	1622.16	1659.35	951.215	2211.55	1219.26	4720.81	2148.88	755.805
ENSG00000140285	148.596	4.40487	0.7573	5.82049	5.86745e-09	1.43265e-07	FGF7	2252	0	0	0	10.8041	10.6714	0	7.35482	12.615	1.95358	0	1.50221	0	11.6021	0	0	0	2704.96	55.0039	1464.42	694.54	0	1419.72	99.0702	363.276	15.5087	0	2.49221	18.5242	14.7043	1454.11	19.1336	225.757	11.0142	25.3264	2.48127	0	0	5.82682	104.25	2.21991	52.7797
ENSG00000260824	61.5268	3.1629	0.543163	5.81946	5.90373e-09	1.44035e-07	NA	NA	0	4.07463	4.75095	13.891	10.6714	3.65504	0	10.8129	1.95358	0	6.00885	15.9794	23.2043	14.416	12.5414	1.77029	7.44711	0	0	17.4332	597.064	16.7683	10.5803	52.7337	12.0624	2.28179	8.72272	5.69975	4.4113	14.6436	2.89903	0.603627	22.0283	12.03	18.6095	294.338	23.198	0	4.4599	3.32987	8.44475
ENSG00000108679	6836.7	-1.99288	0.342501	-5.81861	5.93396e-09	1.44655e-07	LGALS3BP	3959	2920.42	5861.36	1370.65	6739.44	10644.1	1243.93	19218.2	3529.51	10020.9	44274	6638.27	12711.2	2783.15	5492.5	15710.4	1888.02	651.209	2817.12	655.232	320.074	2461.18	326.583	578.07	4297.21	1490.56	1066.36	4032.39	971.807	2489.44	235.029	501.531	1467.42	1097.74	1225.8	4322.37	847.12	13982.2	32587.9	2643.61	12737.9	8938.77
ENSG00000253854	5.43617	4.60717	0.786209	5.81803	5.95461e-09	1.45041e-07	NA	NA	0	0	0	0	0	0	0	0	0	0	0	0	0	1.02971	0	15.0475	1.65491	0	0	0	24.9296	2.39548	0	0	0	0	6.23051	21.3741	27.9382	5.12525	6.95766	4.22539	0	3.79896	0	19.7422	0	0	0.557488	0	0
ENSG00000257043	80.9684	1.82627	0.3139	5.81743	5.97586e-09	1.45441e-07	NA	NA	8.71118	32.597	22.567	38.5861	27.2714	34.1137	17.1613	23.4279	56.6538	15.6348	36.0531	23.4992	42.9962	35.0103	33.611	40.7167	33.9257	66.9214	46.9364	58.5756	651.286	43.9171	89.4518	42.1869	33.6023	63.8902	37.3831	61.2723	36.7608	24.1619	42.3258	30.785	28.1473	60.7833	41.5613	287.159	29.3842	7.28352	26.2019	81.0269	38.0014
ENSG00000232998	35.2607	5.02291	0.863819	5.81706	5.98911e-09	1.45646e-07	VPS13A-AS1	100286938	0	0	0	0	0	7.31008	0	0	0	0	0	0	1.36496	0	0	0	0	0	0	0.697329	158.303	1.59699	0	0	10.3392	1.52119	0	8.54962	0	1.46436	3.47883	2.41451	0	0	3.10159	91.5321	0	11.6536	1.67246	0	0
ENSG00000242088	17.7424	3.9914	0.683964	5.81668	6.00262e-09	1.45857e-07	NA	NA	10.889	1.01866	0	0.771721	1.18571	0	2.45161	1.80215	0	2.40535	0.751106	1.87993	4.09487	1.02971	2.00662	0	0.827457	0.916732	3.75491	0	64.817	3.99246	0	0	0	0	0	2.84987	0	0.732178	0	0	0.611897	2.53264	1.86095	156.143	3.09307	1.4567	1.67246	0	2.11119
ENSG00000125538	8541.53	0.144264	0.381537	-5.81374	6.10935e-09	1.48331e-07	IL1B	3553	47060	5476.3	44748	64458	2315.69	6114.88	2963.99	5815.54	3852.46	3881.03	12214.5	4861.51	7101.87	61280.4	2649.75	2934.26	432.76	3442.33	664.619	16320.3	708.001	670.734	4977.56	3171.05	2440.04	2748.8	943.923	2291.3	5175.92	2172.37	2193.4	4538.07	2155.71	1202.37	1994.32	5558.33	21216.9	53481.5	3138.66	475.062	9580.57
ENSG00000214300	104.348	5.0267	1.11665	5.81285	6.1418e-09	1.48999e-07	SPDYE3	441272	0	0	0	0	0	2.43669	0	0	0	0	3.00442	0	0	0	0	0	0	0	0	0	798.994	0	0	0	0	0	0	12.8244	0	0	6.95766	0	0	0	0	1193.51	0	0	6.13236	0	0
ENSG00000185055	82.3485	3.61562	0.621877	5.81087	6.21481e-09	1.50649e-07	EFCAB10	100130771	0	0	0	6.17377	22.5285	7.31008	14.7096	18.0215	0	0	1.50221	15.9794	21.8393	8.23772	1.00331	2.65544	5.7922	5.50039	0	1.39466	513.55	1.59699	5.77108	312.886	11.2008	24.3391	1.2461	131.094	123.516	0	2.31922	4.82902	6.73087	3.79896	0	326.644	23.198	0	16.7246	1.66494	12.6671
ENSG00000064787	15.9263	4.17943	0.715659	5.80961	6.26193e-09	1.5167e-07	BCAS1	8537	6.53339	0	0	0	4.74284	7.31008	0	8.10967	0	0	0	0	1.36496	3.08914	0	0	0	9.16732	0	2.78932	103.458	14.3729	7.69477	18.7498	0	1.52119	0	277.863	174.982	2.92871	0	3.62176	10.4023	0	2.48127	141.785	0	0	0	4.43983	0
ENSG00000249593	43.578	4.15112	0.713935	5.80856	6.30115e-09	1.52497e-07	NA	NA	0	0	0	2.31516	4.74284	1.21835	0	0	15.6286	0	3.75553	0	0.682479	2.05943	0	3.54058	1.65491	4.58366	0	0	482.388	0	8.65662	43.3588	0	3.04239	2.49221	5.69975	8.8226	0	0	3.62176	0	0	0	315.875	1.54654	0	3.90241	62.1576	0
ENSG00000174059	39938.6	-2.91065	0.501172	-5.80792	6.32537e-09	1.5296e-07	CD34	947	64495.4	126637	51543	49986.7	68517.5	20286.7	124088	46509	53964.7	309098	88387.1	144550	44731.7	60562.7	105386	191.192	40.5454	2716.28	200.888	250.341	44.8733	73.4613	370.311	7781.15	110.284	131.583	28994.3	361.934	26.4678	14.6436	77.1141	17571.6	19496.3	279.857	848.595	174.09	646.452	50543.3	422.576	34812.7	48703
ENSG00000229897	14.5851	4.4535	0.767268	5.80704	6.35883e-09	1.53646e-07	NA	NA	0	0	0	0.771721	0	0	0	0	0	0	0.751106	1.87993	1.36496	6.17829	1.00331	4.42573	0	0	0	0	115.923	0	0	0	0	0	1.2461	74.0967	63.2286	0	0	0.603627	0	1.89948	0	57.4319	0	0	0.557488	2.77489	6.33356
ENSG00000256705	17.9988	5.29848	1.02198	5.80551	6.41714e-09	1.54931e-07	NA	NA	0	0	0	0	0	0	0	0	0	0	0	0	0	0	0	0	0	0	0	0	162.666	0	0	0	0	0	0	58.4224	7.35216	0	0	0	0	0	1.24064	80.7636	0	0	0	0	0
ENSG00000258337	58.7326	3.33254	0.573805	5.80463	6.45073e-09	1.55617e-07	NA	NA	0	0	16.6283	0.771721	96.0426	14.6202	0	13.5161	14.6518	0	2.25332	17.8594	2.04744	3.08914	4.01325	7.08117	4.13728	2.7502	0	2.78932	532.871	2.39548	0	90.2332	2.58479	6.84538	5.60746	39.8982	54.406	10.9827	3.47883	0.603627	7.95467	3.1658	42.1816	127.427	29.3842	2.91341	91.9855	11.6545	0
ENSG00000122824	14.1049	4.0299	0.642688	5.80332	6.50131e-09	1.56712e-07	NUDT10	170685	0	0	0	1.54344	0	0	0	0	0	0	0	0	6.82479	1.02971	0	5.31088	12.4119	7.33386	24.4069	11.8546	284.821	12.7759	3.84739	25.7809	0	2.28179	1.2461	0	0	259.191	6.95766	27.1632	841.971	7.59792	1.24064	0	0	0	18.9546	6.65974	0
ENSG00000265091	28.7139	4.28376	0.735852	5.80176	6.56226e-09	1.58055e-07	NA	NA	0	0	0	0.771721	2.37142	0	0	10.8129	0	0	7.51106	0	1.36496	4.11886	1.00331	4.42573	1.65491	0	0	1.39466	239.324	1.59699	0	0	1.72319	0	1.86915	0	0	0	1.73942	3.01814	0	0	0.620318	163.322	0	0	5.01739	11.6545	0
ENSG00000206582	21.7215	5.41447	0.996601	5.79898	6.67213e-09	1.60445e-07	NA	NA	0	0	0	0	0	0	0	0	0	0	0	0	1.36496	0	0	0	0	0	0	0	207.539	0	0	5.8593	0	0.760597	0	0	0	0	1.15961	1.20725	0	0	0	95.1215	1.54654	0	0	0	0
ENSG00000232184	6.83714	3.74632	0.640981	5.79907	6.66821e-09	1.60445e-07	NA	NA	0	0	0	0.771721	8.29998	0	0	0	0	0	3.75553	0	0	0	0	18.5881	4.13728	0	33.7942	6.27596	23.0599	15.1714	1.92369	0	13.7855	2.28179	1.86915	51.2977	38.2313	2.19654	2.31922	0.603627	0	0.63316	22.9518	7.17898	0	0	2.78744	0	0
ENSG00000169184	10934.4	-2.789	0.481078	-5.79755	6.72895e-09	1.61682e-07	MN1	4330	35609.1	33062.6	7468.49	14092.4	28691.8	60448.2	41831.8	23744.2	36218.4	42698.5	53435.2	46054.6	5910.27	58852.3	12673.8	1186.98	240.79	10574.5	127.667	59.9703	127.764	883.133	465.534	434.76	108.561	250.997	1037.38	14541.5	210.272	95.1832	84.0717	1953.94	781.393	377.996	173.689	122.043	739.244	1305.21	1956.22	1829.76	3164.67
ENSG00000112319	36.5611	5.38757	1.06495	5.7971	6.74696e-09	1.61986e-07	EYA4	2070	0	0	0	0	0	0	0	0	0	0	0	0	0	0	0	0	1.65491	0	0	4.18397	0	4.79096	0	0	0	0	0	324.886	83.8147	0	0	6.03627	10.4023	0	242.544	0	0	0	0	602.152	6.33356
ENSG00000111907	25.1242	4.69157	0.816411	5.79689	6.75564e-09	1.62065e-07	TPD52L1	7164	2.1778	0	0	0	4.74284	0	0	0	0	0	0	0	2.72991	0	0	0	0	33.9191	0	14.6439	0	3.99246	0	5.8593	0	0	12.461	126.819	114.694	0.732178	4.63844	83.9042	6.73087	1.89948	0	0	0	0	0	314.673	0
ENSG00000267638	13.5256	5.48189	0.935332	5.7965	6.77119e-09	1.62309e-07	LOC105371789	105371789	0	0	0	0	1.18571	0	0	0	0	0	0	0	0	0	0.501656	0	1.65491	0	0	0	113.43	0	0	0	0	0	1.86915	0	4.4113	0.732178	0	0	0	1.89948	2.48127	89.7373	0	0	2.22995	0	0
ENSG00000267453	3508.86	-3.69711	0.638126	-5.7956	6.80784e-09	1.63058e-07	NA	NA	12896.9	2612.86	4747.39	3512.1	151.771	2037.07	1224.58	4033.21	2370.67	230.913	1260.36	0	31.394	1326.27	950.137	7.96632	0	51.337	153.951	18.1306	0.62324	3.19397	343.379	249.606	3.44639	38.7905	3.11526	155.318	0	22.6975	697.505	4.82902	50.7875	19.628	0	0	30.9307	39484	3.34493	553.314	7228.71
ENSG00000170236	69.1465	3.33373	0.575094	5.79407	6.87005e-09	1.64418e-07	USP50	373509	0	0	1.18774	0	20.1571	36.5504	0	0	9.76789	0	8.26216	1.87993	6.82479	9.26743	2.50828	0	3.30983	9.16732	0	2.78932	349.638	7.98493	0	158.201	7.75437	9.12717	8.09967	123.969	179.393	4.39307	1.15961	3.01814	28.7592	0	0	376.897	10.8258	14.567	34.5642	19.4242	19.0007
ENSG00000186335	17.0347	5.09267	1.07129	5.79014	7.0326e-09	1.68175e-07	SLC36A2	153201	0	0	0	0	0	0	0	0	0	0	0	0	0	0	0	1.77029	0	0	0	0	0	0	0	66.796	0	0	0	383.308	341.14	0	0	0	3.67138	0	1.24064	0	0	0	0	0	0
ENSG00000232682	146.846	5.41533	0.953692	5.78064	7.44186e-09	1.7782e-07	NA	NA	0	0	0	0	0	2.43669	0	0	0	0	0	0	0.682479	4.11886	0	30.9801	1059.14	0	1396.83	1019.49	71.6726	7.18643	73.1004	224.997	31.0175	662.48	259.189	0	8.8226	0	3555.36	1.20725	6.11897	0	0	7.17898	63.408	0	0	0	0
ENSG00000228350	3.5851	4.1364	0.715211	5.77868	7.52889e-09	1.79757e-07	CELSR3-AS1	102724368	0	1.01866	0	0	0	0	0	0	0	0	0	0	0	1.02971	0	0.885146	0.827457	0	41.304	2.09199	14.9578	0	0	0	0.861597	0	4.36136	34.1985	13.2339	2.92871	0	0.603627	1.22379	3.79896	0	14.358	0	0	1.67246	7.7697	0
ENSG00000154277	44.2521	3.21495	0.556073	5.77616	7.64243e-09	1.8218e-07	UCHL1	7345	0	3.05597	0	3.08689	2.37142	2.43669	0	9.91182	13.675	34.8775	2.25332	5.6398	22.5218	0	1.50497	174.374	134.875	20.1681	76.9757	29.2878	0	189.243	5.77108	0	0	12.1696	44.2367	28.4987	10.293	366.821	68.417	7.84716	31.8187	230.47	11.1657	26.9212	0	0	85.2956	48.2831	0
ENSG00000213934	8535.37	2.71467	0.583893	5.77624	7.63893e-09	1.8218e-07	HBG1	3047	307.069	60.1008	138.965	2.31516	11641.3	298.495	24.5161	453.24	271.547	109.443	15.7732	90.2368	12104.4	83.4069	129.427	6373.05	72.8162	73078.2	801.674	73.2195	2817.67	338.561	1224.43	46770.1	213.676	449.513	1153.27	547.176	169.1	10.2505	132.196	2397	1917.07	592.004	6201.94	2713.66	133653	391.854	2708.83	58.2727	876.143
ENSG00000100012	30.9639	5.32794	1.0766	5.77416	7.73396e-09	1.84216e-07	SEC14L3	266629	0	0	0	0	2.37142	0	0	0	0	0	0	0	0	0	0	0.885146	0	1.83346	0	0	7.47888	0	0	0	0	0	0	208.041	170.57	0	0	0	0	0	0	0	0	0	0	0	0
ENSG00000116667	712.631	-1.89979	0.329259	-5.76985	7.93423e-09	1.88688e-07	C1orf21	81563	450.804	907.624	1510.8	925.294	1108.64	103.559	767.353	759.606	1123.31	530.379	1100.37	1653.4	668.829	837.158	1051.47	77.8929	132.393	664.631	165.216	319.377	17.4507	56.693	41.3594	67.9678	49.111	41.0723	72.897	72.6718	164.688	145.704	196.554	219.72	20.8045	174.752	678.007	71.7898	174.759	1386.78	61.3236	409.019	1830.4
ENSG00000259678	37.983	4.0413	1.15211	5.76994	7.92995e-09	1.88688e-07	NA	NA	0	0	0	0	0	0	0	0	0	0	0	0	0	0	0	0	0.827457	0	0	0	136.49	0	0	0	0	0	0	0	16.1748	0	0	0	0	0	0	148.964	0	0	0	0	0
ENSG00000258476	213.076	2.10947	0.365699	5.76826	8.0094e-09	1.90326e-07	NA	NA	172.046	3.05597	121.149	130.421	37.9428	60.9173	36.7741	209.95	68.3752	101.025	66.8484	22.5592	63.4705	48.3966	39.6308	64.6157	53.7847	319.939	249.702	184.792	1026.48	170.079	567.49	493.353	498.003	25.0997	181.308	119.695	120.576	437.843	172.202	42.2539	796.079	531.854	1887.01	1333.5	63.408	196.655	3.34493	24.4191	249.12
ENSG00000246851	66.0407	4.88873	0.85144	5.7635	8.23873e-09	1.95621e-07	NA	NA	19.6002	0	0	0	9.48569	0	0	0	3.90716	0	0	0	1.36496	0	0	0	21.5139	0	0	0	699.276	6.38794	0	0	0	3.04239	3.11526	27.0738	29.4087	0	0	7.84716	0	0	0	181.269	12.3723	0	7.24734	24.4191	8.44475
ENSG00000187720	34.2321	4.47449	0.775468	5.76296	8.26512e-09	1.96093e-07	THSD4	79875	0	0	35.6321	0	0	0	0	0	0	0	0	0	0	0	0	206.239	3.30983	0	0	283.813	84.1374	11.1789	64.4437	14.0623	331.715	0.760597	54.2055	52.7227	42.6426	20.501	0	37.4249	17.1331	426.117	47.7645	61.0214	0	0	0	27.1939	14.7783
ENSG00000214921	6563.95	1.50189	0.562717	5.76077	8.37332e-09	1.98504e-07	NA	NA	494.36	177.246	257.739	65.5963	16419.7	247.324	28.1935	207.247	174.845	150.334	5.25774	109.036	3166.7	82.3772	353.166	4094.69	131.566	24127.5	831.713	437.923	1614.19	780.127	451.106	8861.6	186.966	428.977	1877.25	69.8219	233.799	79.0753	96.8274	7326.83	1297.22	1646.22	1436.66	1259.91	89870.8	263.664	6110.06	53.2779	1355.38
ENSG00000257337	153.995	2.45539	0.42622	5.76027	8.39798e-09	1.98932e-07	LOC283335	283335	58.8005	16.2985	4.75095	13.1193	94.8569	120.616	17.1613	36.9441	63.4913	28.8642	34.5509	25.3791	27.9816	65.9018	61.2021	81.4335	15.7217	5.50039	9.38728	25.1038	518.536	28.7457	0	108.983	83.5749	63.8902	106.542	49.8728	77.9329	45.3951	19.1336	226.36	102.187	8.23108	1.86095	585.087	58.7684	17.4805	70.8009	67.7074	4.22238
ENSG00000162599	683.242	3.06719	0.532668	5.75838	8.49259e-09	2.01016e-07	NFIA	4774	0	3.05597	0	13.1193	1029.2	87.7209	0	36.043	76.1895	19.2428	19.5288	0	154.24	2.05943	39.6308	276.166	149.77	8837.3	150.196	125.519	268.617	140.535	145.239	1882.01	61.1734	65.4114	276.012	963.257	1024.89	31.4837	30.1499	4929.22	186.017	287.455	135.229	861.478	1425.91	43.7011	341.74	13.3195	99.2258
ENSG00000135966	12007.1	-1.3305	0.231136	-5.75636	8.59476e-09	2.03275e-07	TGFBRAP1	9392	5252.84	17273.4	3779.38	6247.86	11809.7	25213.7	27651.7	7716.8	13570.5	13740.5	21299.9	16967.3	8679.08	16463.1	14133.2	5301.14	5129.41	13126.7	4010.25	2735.62	1515.1	2559.17	3400.13	6163.98	4630.22	16326.2	16616.2	3995.52	2390.92	6304.79	10449.2	12336.3	5111.18	3235.45	1634.54	1520.15	6382.55	4442.95	10622.9	5670.77	14734
ENSG00000122592	3139.82	3.90269	0.678532	5.75501	8.66373e-09	2.0466e-07	HOXA7	3204	2.1778	389.127	602.183	12.3475	362.828	7.31008	294.193	0	4.88394	101.025	75.8617	19.7393	49.1385	99.8823	0	30258.7	15386.6	184.263	11702.2	9633.6	286.067	7696.67	5133.38	1742.55	11951.2	181.022	21590.6	585.649	10504.8	6623.29	2221.81	13582.8	4870.09	12101.6	346.758	4375.59	4480.31	0	4724.71	0	8.44475
ENSG00000258908	340.948	3.25456	1.16802	5.75495	8.66691e-09	2.0466e-07	NA	NA	0	0	0	0	0	0	0	0	0	0	0	0	0	0	0	0	0	0	0	0	2175.11	0	0	1.17186	0	0	0	0	0	0	0	0	0	0	0	1241.96	0	0	0	1.10996	0
ENSG00000237101	26.2933	4.53904	0.783903	5.75459	8.68526e-09	2.04933e-07	LOC101927164	101927164	0	0	0	0	4.74284	0	0	0	2.93037	0	1.50221	0	1.36496	0	1.00331	0	0	0	0	6.27596	254.282	1.59699	0	0	0	6.08478	0	17.0992	1.47043	0	13.3355	0	30.5949	5.06528	34.1175	285.365	0	0	0	0	0
ENSG00000236383	69.3377	3.77799	0.656552	5.75414	8.70829e-09	2.05316e-07	LINC00854	100874261	56.6227	3.05597	0	0	3.55713	9.74677	18.3871	17.1204	6.83752	0	1.50221	1.87993	7.50727	13.3863	2.00662	2.65544	1.65491	0	0	5.57863	392.641	6.38794	0.961847	3.51558	0	12.1696	0.623051	11.3995	7.35216	0	9.85669	4.22539	0	2.53264	8.68445	147.169	57.2218	0	2.78744	31.0788	10.5559
ENSG00000188257	8.82152	-5.33531	0.917319	-5.75329	8.75209e-09	2.06187e-07	PLA2G2A	5320	0	271.982	45.134	0	0	0	0	17.1204	0	50.5123	3.00442	0	0.682479	2.05943	4.51491	0	0.827457	0	0	0	0	0	0	0	0	0	0	0	0	0	0	0	0	0	0	0	0	0	0	0	0
ENSG00000135100	156.324	5.62679	1.04472	5.75313	8.76048e-09	2.06223e-07	HNF1A	6927	0	0	0	0	0	7.31008	0	0	0	0	0.751106	0	2.72991	2.05943	0	0	0	0	0	0	2281.68	0	0	0	0	0	0	182.392	152.925	0	0	0	0.611897	0	0	1683.47	0	0	0	2.21991	2.11119
ENSG00000213073	164.039	2.52588	0.439125	5.75156	8.84261e-09	2.07994e-07	LOC729603	729603	10.889	2.03732	0	4.63033	67.5855	188.844	9.80643	45.9548	73.2592	0	28.542	31.9589	111.244	2.05943	1.00331	208.895	247.41	660.047	180.236	126.217	216.264	162.094	17.3132	110.155	14.6471	977.367	31.7756	856.387	361.727	126.667	158.287	138.231	0	101.939	318.843	147.169	176.305	49.528	629.404	1.10996	19.0007
ENSG00000236312	7.96807	4.25737	0.733732	5.75102	8.87064e-09	2.08491e-07	NA	NA	0	0	0	0.771721	0	0	1.2258	0.901075	0	1.20267	0.751106	0	1.36496	2.05943	0.501656	0.885146	0.827457	0	0	0.697329	19.9437	0.798493	0.961847	0	0	0	0	0	0	0.732178	0	0	1.22379	1.26632	0.620318	28.7159	0	1.4567	0	1.10996	0
ENSG00000265334	51.8566	5.53289	0.984218	5.75089	8.87766e-09	2.08494e-07	NA	NA	0	0	0	0	5.92856	3.65504	0	0	0	0	0	0	0	1.02971	0	0	0	0	0	0.697329	471.793	0	0	0	0	0	0	2.84987	19.1156	0	1.15961	3.01814	0	0	1.86095	262.033	0	0	13.3797	0	0
ENSG00000095627	9.12424	4.90457	0.844365	5.74732	9.06702e-09	2.12656e-07	TDRD1	56165	0	0	0	0	1.18571	0	0	0	0	0	0	0	0	2.05943	0	0	0	13.751	0	12.5519	0	3.19397	0	23.4372	122.347	4.56358	0	179.542	130.869	5.12525	0	2.41451	2.44759	0	0.620318	0	0	0	1.11498	0	0
ENSG00000115935	24003.9	-1.05445	0.183469	-5.74728	9.06898e-09	2.12656e-07	WIPF1	7456	28849.3	48271.1	23864	32277.2	21281.1	29837.3	61011.9	23305.4	20913	56988.7	22244	27445.1	30128	26075.5	22834.4	34464.1	11251.8	37121.2	16412.7	14330.8	6424.36	9159.51	22131.1	12766.2	22593.6	25320.3	13396.9	28899.1	13172.1	14140.6	19922.7	27264	12080.1	14151.8	25752.5	7518.19	35899.7	21887	12810.5	9322.53	33443.3
ENSG00000240929	9.69194	3.64747	0.631092	5.74649	9.11139e-09	2.13318e-07	NA	NA	0	4.07463	2.37547	0	3.55713	0	0	0	0	0	1.50221	0	5.45983	2.05943	0.501656	13.2772	26.4786	2.7502	50.6913	60.6676	0.62324	3.99246	27.8936	0	4.30798	1.52119	1.2461	1.42494	55.8765	35.8767	0	1.81088	0	29.7585	3.72191	220.754	3.09307	1.4567	3.90241	0.554979	4.22238
ENSG00000258754	18.4666	4.31516	0.745439	5.74656	9.10773e-09	2.13318e-07	LOC105369203	105369203	0	0	0	0	4.74284	0	0	0	0	0	0	0	0	2.05943	0	1.77029	3.30983	0	0	13.9466	0	12.7759	1.92369	32.8121	90.4676	2.28179	74.7662	82.6463	10.293	4.39307	40.5864	18.7125	538.47	37.9896	11.786	30.5107	0	0	0	72.1472	0
ENSG00000178761	3455.85	-0.846131	0.147307	-5.74399	9.24691e-09	2.16323e-07	FAM219B	57184	5120	4434.22	5268.8	3116.98	2833.85	2415.98	7031.21	4481.04	5896.87	6795.11	3995.13	6351.35	3436.96	3555.61	5286.45	2012.82	2427.76	1266.01	1732.89	1691.72	2054.2	1752.69	1199.42	3051.52	2617.53	1842.17	2855.44	2187.28	2398.28	2691.49	1977.71	3159.39	3937.56	2538.97	3509.14	861.478	2188.35	4900.36	1728.77	5377.74	4004.92
ENSG00000008283	1088.1	-1.37796	0.239926	-5.74326	9.28696e-09	2.17092e-07	CYB561	1534	2051.48	3179.23	2504.94	1565.05	1476.21	822.384	3660.25	1971.55	2431.23	3235.19	2013.71	2690.18	1364.27	1826.71	2631.19	770.962	192.797	97.1736	610.173	596.914	524.768	194.832	223.148	700.772	352.393	468.528	1117.13	478.779	544.06	996.495	338.606	583.708	145.02	743.33	458.415	542.013	1023.81	549.178	384.666	1888.04	352.568
ENSG00000141905	13407	-1.11408	0.194042	-5.74146	9.3866e-09	2.19251e-07	NFIC	4782	12051.9	14888.7	19701	9642.66	22566.5	23673.7	27255.7	15607.5	20962.9	27756.5	14510.6	17451.4	10040.6	17201.4	15191.2	16018.5	8287.81	13178	8386.6	6340.81	4225.57	5603.02	9348.19	11681.1	7393.36	14931.3	9252.94	5370.59	18845.1	8597.97	9129.03	12667.7	5817.92	7911.33	2621.46	3828.19	29552.8	12178.1	14799.1	1104.41	5617.87
ENSG00000263624	13.0672	4.51	1.11884	5.7404	9.44525e-09	2.2045e-07	NA	NA	0	0	0	0	0	0	0	0	0	0	0	0	0	0	0	0	0	0	0	0	112.807	0	0	0	0	0	0	2.84987	0	0	0	0	0	0	0	109.48	0	0	0	0	0
ENSG00000224383	485.434	3.96239	0.690694	5.73993	9.47135e-09	2.20888e-07	PRR29	92340	235.202	86.5859	35.6321	46.3033	23.7142	37.7687	0	52.2623	161.17	119.065	91.6349	114.676	43.6786	59.7235	85.7832	5.31088	0	22.9183	0	0	5515.68	0	1.92369	17.5779	5.16958	1.52119	1.2461	2.84987	83.8147	0	2.31922	65.7954	3.67138	3.79896	0	9126.28	18.5584	0	4.4599	73.8121	0
ENSG00000187105	28.0102	3.58654	0.623711	5.73964	9.48791e-09	2.21103e-07	HEATR4	399671	0	7.1306	19.0038	0	17.7857	0	0	0	5.86073	0	10.5155	1.87993	0	0	4.01325	0	12.4119	0	0	6.27596	57.3381	6.38794	0	19.9216	13.7855	2.28179	0	129.669	114.694	10.2505	6.95766	4.82902	4.89518	0	2.48127	64.6109	0	0	3.90241	3.32987	0
ENSG00000196593	39.0171	4.58773	1.13896	5.73942	9.50003e-09	2.21215e-07	NA	NA	0	0	0	0	0	0	0	0	0	0	0	0	0	0	1.00331	0	2218.41	0	3.75491	0	0	23.1563	5.77108	0	0	0	3.73831	9.97456	0	13.9114	0	0	56.2946	17836.1	0	0	0	0	0	68.2624	0
ENSG00000230905	135.371	2.97007	0.517886	5.73406	9.8052e-09	2.28145e-07	NA	NA	0	0	39.1953	1.54344	36.757	58.4806	0	9.01075	17.5822	0	13.5199	1.87993	40.2662	23.6834	10.5348	4.42573	33.0983	23.835	56.3237	16.7359	703.015	15.1714	2.88554	120.702	12.0624	10.6484	5.60746	139.644	189.686	7.32178	30.7297	29.5777	38.5495	6.96476	40.941	518.682	20.105	2.91341	204.04	26.084	12.6671
ENSG00000257568	63.6907	4.86138	1.12322	5.73244	9.89944e-09	2.3016e-07	NA	NA	0	0	0	0	0	0	0	0	0	0	0	0	0	0	0	0	0	0	0	0	608.906	0	0	0	0	0	0	29.9237	41.1721	0	0	0	0	0	4.34222	48.4581	0	0	0	0	0
ENSG00000226645	16.5017	3.6653	0.637553	5.73073	1.00001e-08	2.32321e-07	NA	NA	0	0	17.8161	0	3.55713	0	0	0	3.90716	0	0	4.69983	0	0	1.50497	5.31088	0	0	11.2647	4.18397	133.373	4.79096	0.961847	9.37488	15.5087	4.56358	0.623051	1.42494	20.5861	3.66089	6.37786	0	28.7592	0.63316	0	10.7685	6.18614	0	1.67246	0	0
ENSG00000256928	157.8	5.59451	1.04956	5.73048	1.00147e-08	2.32481e-07	NA	NA	0	0	0	0	8.29998	1.21835	0	0	0	0	0	0	0	0	0	0	0	0	0	0	756.614	3.99246	0	3.51558	0	2.28179	0	0	0	0	0	0	0	0	0	2431.88	0	8.74023	11.1498	0	0
ENSG00000107249	179.808	-3.57679	0.624428	-5.72887	1.01102e-08	2.34483e-07	GLIS3	169792	0	2.03732	19.0038	3.85861	13.0428	10.9651	0	9.91182	0	0	0	3.75987	2.72991	2.05943	0.501656	8.85146	0	11.0008	15.0196	11.8546	0	23.9548	5.77108	8.20302	12.9239	12.9302	2.49221	131.094	48.5243	24.1619	1.15961	56.1374	3.67138	10.7637	16.1283	17.9475	9.27922	167.521	0	18.3143	424.349
ENSG00000213269	13.0691	5.12176	0.883029	5.72876	1.01165e-08	2.34483e-07	NA	NA	0	0	0	0	0	0	0	0	1.95358	0	0	0	0	1.02971	2.00662	1.77029	0	0	0	0	44.2501	0.798493	0.961847	0	0	0	0	0	20.5861	0	0	0	0	0.63316	1.24064	175.885	0	0	1.11498	0	0
ENSG00000242628	23.7338	4.40124	0.764173	5.72572	1.02998e-08	2.38549e-07	NA	NA	0	0	0	3.08689	1.18571	0	0	10.8129	0	0	0	0.939966	0	1.02971	0.501656	0	0	0	9.38728	0	300.402	2.39548	13.4659	14.0623	0	0	0.623051	4.27481	0	0	0	2.41451	6.11897	1.26632	0	139.99	0	0	0	2.77489	0
ENSG00000150051	15.565	6.35024	1.04226	5.72507	1.03389e-08	2.39271e-07	MKX	283078	0	0	0	0	0	0	0	0	0	0	0	0	0	0	0	0	0	0	0	0	679.332	0	0	119.53	0	2778.46	3.73831	11.3995	22.0565	0	0	65.1918	0	3.79896	0	0	0	0	0	0	0
ENSG00000102098	1649.61	-1.46849	0.256531	-5.72438	1.03815e-08	2.40072e-07	SCML2	10389	1145.52	1721.53	731.646	988.575	2606.19	1857.98	983.095	1315.57	3118.89	305.479	3630.85	1722.96	1512.37	3331.13	2889.04	172.604	314.434	1344.85	437.447	412.819	1545.64	536.587	227.958	909.363	516.096	601.632	1036.76	870.636	192.627	1257.88	1167.15	300.003	966.186	742.063	860.381	342.797	182.491	490.91	600.414	2166.08	3903.59
ENSG00000206976	29.5811	4.70908	0.818773	5.72258	1.04916e-08	2.42433e-07	NA	NA	0	0	0	0	7.11427	4.87338	0	0	0	0	0	0	7.50727	0	0	1.77029	0.827457	2.7502	0	0	233.715	0.798493	0	0	0	0.760597	0	14.2494	2.94087	1.46436	0	0	0	0	3.10159	98.711	0	0	15.6097	0	0
ENSG00000070731	1918.26	2.94439	0.514752	5.72023	1.06383e-08	2.45634e-07	ST6GALNAC2	10610	564.049	153.817	1137.85	527.857	292.871	464.19	261.096	386.561	159.217	730.023	392.077	1083.78	1046.24	557.076	183.105	165.522	11.5844	423.53	15.0196	47.4184	6742.84	43.9171	54.8253	274.215	147.333	89.7505	42.9905	131.094	136.75	65.1639	96.2476	1305.04	239.864	159.556	20.4705	6509.54	190.224	93.2291	506.199	10.5446	80.2251
ENSG00000177283	99.5936	2.48343	0.434131	5.71969	1.06722e-08	2.46227e-07	FZD8	8325	74.0451	75.3807	35.6321	13.1193	14.2285	68.2274	12.258	17.1204	0	1.20267	4.50663	16.9194	26.6167	26.7726	5.01656	256.692	653.691	18.3346	521.933	331.231	9.34861	79.0508	188.522	77.3427	370.487	171.895	2.49221	1030.23	30.8791	314.837	208.73	95.3731	11.0142	136.763	434.222	7.17898	12.3723	52.4414	9.47729	41.0684	10.5559
ENSG00000108813	152.344	2.37278	0.41487	5.7188	1.07279e-08	2.47323e-07	DLX4	1748	65.3339	52.9702	38.0076	95.6934	39.1285	2.43669	75.9998	63.0752	44.9323	68.5524	15.7732	73.3174	67.5654	8.23772	30.0994	246.956	460.066	158.595	486.261	222.448	52.3522	530.199	153.895	145.311	547.114	314.127	268.535	138.219	167.629	533.026	127.557	225.757	191.524	640.758	187.956	152.553	228.887	161.694	8.36231	881.861	12.6671
ENSG00000197721	139.286	1.31199	0.571884	5.71602	1.0905e-08	2.51215e-07	CR1L	1379	0	0	0	5.40205	265.599	3.65504	0	2.70322	13.675	0	0	17.8594	49.1385	4.11886	12.5414	191.192	9.10203	768.221	33.7942	17.4332	156.433	14.3729	7.69477	362.105	14.6471	10.6484	31.1526	5.69975	35.2904	8.78614	6.95766	226.964	58.7422	25.9596	129.026	64.6109	5136.05	18.9372	152.194	0	8.44475
ENSG00000137960	25.1361	3.97024	0.497368	5.71529	1.09516e-08	2.52096e-07	GIPC2	54810	0	0	17.8161	0	10.6714	8.52842	0	0	1.95358	0	1.50221	7.51973	6.82479	6.17829	0.501656	1.77029	1.65491	53.1705	9.38728	8.36795	45.4965	10.3804	0	5.8593	6.89277	1.52119	5.60746	344.835	430.837	8.78614	10.4365	8.45078	1736.56	1.26632	14.2673	44.8687	21.6515	20.3939	2.22995	4.43983	0
ENSG00000142619	12.172	-5.38032	0.749372	-5.71493	1.09752e-08	2.52253e-07	PADI3	51702	0	6.11195	0	0	49.7999	0	42.9031	4.50537	27.3501	26.4588	6.75995	41.3585	18.4269	0	2.50828	0	0	0	0	0	0	1.59699	0	0	0	0	0	0	1.47043	0	0	0	7.95467	0	0.620318	0	0	0	0	0	0
ENSG00000249222	55.1934	2.85337	0.499128	5.71493	1.09746e-08	2.52253e-07	ATP5L2	267020	0	20.3732	13.0651	0	56.9141	14.6202	0	24.329	8.7911	4.8107	4.50663	15.9794	3.41239	10.2971	7.02319	5.31088	13.2393	0.916732	197.133	21.6172	366.465	5.58945	3.84739	43.3588	6.03118	9.88776	1.2461	28.4987	76.4625	9.51832	15.0749	1.20725	1.22379	5.69844	12.4064	272.801	6.18614	40.7877	6.13236	6.10476	2.11119
ENSG00000224367	4.37931	4.41429	0.772712	5.71407	1.10308e-08	2.53339e-07	NA	NA	0	0	0	0	0	2.43669	0	0	0	0	0	0	0	0	0	0.885146	14.8942	0	5.63237	4.18397	61.0776	1.59699	3.84739	0	10.3392	0	0.623051	76.9466	26.4678	5.85743	0	2.41451	3.05949	9.4974	0	3.58949	0	0	10.5923	0	0
ENSG00000238057	302.737	1.94325	0.340135	5.71313	1.10915e-08	2.54539e-07	ZEB2-AS1	100303491	725.206	89.6419	488.16	148.942	103.157	63.354	35.5483	264.015	174.845	57.7283	60.8396	229.352	78.485	143.13	115.883	557.642	321.053	104.507	1648.41	665.252	752.251	729.024	145.239	149.998	939.14	345.311	51.0902	464.529	777.859	537.419	84.6515	82.697	461.371	231.103	1547.07	1538.1	176.305	221.419	75.8183	37.7385	16.8895
ENSG00000262967	160.044	3.06062	1.16968	5.71062	1.12568e-08	2.58135e-07	NA	NA	0	0	0	0	1.18571	0	0	0	0	0	0	0	0	0	0	0	0.827457	0	0	0	2099.7	0	0	0	0	0	0	0	0	0	0	0	0	0	0	732.256	0	0	0	0	0
ENSG00000229047	48.484	5.04306	1.10699	5.7088	1.13776e-08	2.60709e-07	NA	NA	0	0	0	0	0	0	0	0	0	0	1.50221	0	0	0	0	0	0	0.916732	0	0	813.952	0	0	0	0	0	0	0	2.94087	0	0	0	0	0	0	25.1264	0	0	0	0.554979	0
ENSG00000067208	1155.42	1.61615	0.283138	5.70797	1.14332e-08	2.61784e-07	EVI5	7813	185.113	48.8956	597.432	1013.27	726.841	620.138	218.193	547.853	648.588	97.4166	446.157	437.084	1295.34	266.696	408.348	661.204	1246.98	1721.62	1409.97	1809.57	3342.44	1218.5	1308.11	781.63	653.09	964.437	831.774	1443.46	1567.48	2027.4	1149.17	373.042	1023.7	1564.54	1591.12	5666.01	692.848	237.443	1061.46	31.0788	297.677
ENSG00000144893	2866.69	3.07245	0.538823	5.70253	1.18045e-08	2.7008e-07	MED12L	116931	91.4674	72.3247	169.846	232.288	290.499	215.647	101.742	83.7999	484.487	144.321	612.151	251.911	154.24	310.974	893.951	176.144	29.7885	2380.75	88.2404	48.813	1002.17	38.3276	519.397	1122.64	12.0624	109.526	8259.17	638.372	1504.25	60.7708	69.5766	4500.04	919.682	67.7481	168.726	240.496	561.393	4794.02	786.058	35709	2375.09
ENSG00000198216	16.5122	4.00151	0.697699	5.70216	1.183e-08	2.70457e-07	CACNA1E	777	0	0	0	0	5.92856	0	0	18.0215	5.86073	0	0	0	8.18974	0	0.501656	47.7979	3.30983	37.586	0	3.48664	0	1.59699	1.92369	11.7186	136.132	10.6484	6.85357	139.644	126.457	19.7688	0	4.82902	6.73087	6.3316	6.8235	86.1478	0	0	0	0	0
ENSG00000261573	80.8304	5.32421	0.945871	5.70135	1.18862e-08	2.71536e-07	NA	NA	0	0	7.12642	0.771721	0	0	0	5.40645	0	0	0	0	0	3.08914	0	0.885146	0	0	1.87746	2.78932	933.614	0.798493	2.88554	0	0	0	0	5.69975	0	0.732178	0	0	1.83569	0	33.4972	436.123	4.63961	20.3939	0	0	0
ENSG00000172889	11800.4	-2.53714	0.445046	-5.70092	1.1916e-08	2.72011e-07	EGFL7	51162	29668.1	37242.1	32791.1	12713.3	10629.9	5643.38	28674	16960	14183	78190.6	20950.6	25738.2	8906.35	8946.16	23866.3	154.901	59.5769	1447.52	78.8532	78.1008	74.1656	109.393	351.074	4420.25	222.292	19.7755	970.091	1615.88	245.562	250.405	429.636	9545.16	17081.1	84.2102	223.935	7.17898	1108.87	24785.8	1729.33	3447.53	12736.8
ENSG00000127663	4154.38	-1.01678	0.178405	-5.69931	1.20296e-08	2.74396e-07	KDM4B	23030	2741.84	3068.2	2919.46	3272.87	5723.43	4310.51	3560.96	3306.04	2590.44	5283.35	2976.63	3059.59	4450.44	2699.91	3181	1965.91	3083.93	2702.53	2523.3	2419.73	2163.89	3425.53	2247.84	3267.14	3479.13	2984.58	3242.36	1892.32	1318.98	4704.98	3169.21	6621.19	2467.17	1714.6	3422.91	2110.62	6189.24	2623.53	2824.23	2171.08	3601.69
ENSG00000182909	218.109	2.5401	0.445755	5.69814	1.2112e-08	2.76067e-07	NA	NA	108.89	84.5486	162.72	141.997	41.4999	28.022	39.2257	63.0752	22.4661	151.537	18.7776	100.576	38.2188	33.9806	25.5845	61.9602	40.5454	45.8366	369.859	70.4302	1380.48	69.4689	6.73293	0	181.797	19.7755	17.4454	31.3486	147.043	106.166	62.0391	21.7306	153.586	29.1253	174.309	1356.83	55.6753	145.67	24.5295	9.98961	27.4454
ENSG00000144712	98.1087	2.08918	0.366647	5.6973	1.21718e-08	2.7722e-07	CAND2	23066	0	1.01866	0	22.3799	14.2285	17.0568	0	9.91182	13.675	26.4588	10.5155	9.39966	105.102	15.4457	9.02981	269.084	98.4674	51.337	125.79	100.415	124.025	105.401	91.3754	120.702	49.9726	41.8328	780.06	136.794	207.331	193.295	13.9153	122.536	456.475	165.888	66.374	62.8161	58.7684	0	350.66	247.52	29.5566
ENSG00000095917	5327.78	-3.55386	0.624068	-5.69617	1.2253e-08	2.78859e-07	TPSD1	23430	5215.82	20002.4	3396.93	2275.81	400.77	773.65	2552.12	6075.95	464.952	55344.6	1197.26	18138.5	4737.77	3718.3	4599.18	46.9127	612.318	86.1728	33.7942	41.1424	0	2153.53	7.69477	299.996	12.9239	12.9302	70.4048	507.277	114.694	0	34.2085	3.62176	61.8016	9.4974	25.433	0	51.0357	29.1341	0	53.8329	16.8895
ENSG00000249180	58.7311	5.4195	0.969753	5.69239	1.25275e-08	2.84891e-07	NA	NA	6.53339	1.01866	0	0	1.18571	0	0	0	0	0	0	0	0	0	0	0	0	0	0	0	645.054	0	0	0	0	1.52119	1.2461	4.27481	1.47043	0	0	1.81088	2.44759	0	0	1051.72	9.27922	0	0.557488	0	0
ENSG00000176678	94.1592	-4.766	0.839571	-5.69068	1.26534e-08	2.87539e-07	FOXL1	2300	0	5.09329	0	0	0	7.31008	0	0	0	2.40535	0	0	6.82479	6.17829	0	0	1.65491	0	0	4.18397	0	0	0	0	0	1.52119	15.5763	22.799	5.88173	31.4837	0	6.03627	0	1.26632	0	0	0	0	0	4.43983	0
ENSG00000204382	60.7436	3.81423	1.08262	5.69015	1.26931e-08	2.88224e-07	XAGE1E	653067	0	0	0	0	0	0	0	0	0	0	0	0	0	0	0	0	1.65491	0	1975.08	11.1573	0	12.7759	0	0	0	0	0	0	324.966	19.0366	0	0	362.243	1035.22	0	16.1527	0	0	0	0	0
[truncated: 5,755 more rows]
[truncated: 21 more columns]

## Sheet: High vs Low Risk
Gene ID	baseMean	log2FoldChange	lfcSE	stat	pvalue	padj	Symbol	Entrez	inv16_C5	inv16_C6	inv16_C8	inv16_C13	inv16_C15	inv16_R2	inv16_R3	inv16_R4	inv16_R7	inv16_R9	inv16_R11	inv16_R12	inv16_R14	inv16_R16	inv16_R17	NORM_C7	NORM_C8	NORM_R12	NORM_R19	NORM_R21	NORM_IF22	NORM_D26	t821_C2	t821_C6	t821_C7	t821_C9	t821_C13	t821_C16	t821_R3	t821_R5	t821_R8	t821_R12	t821_R14	t821_R19
[truncated: 773 more rows]

[truncated: 6 more sheets: EFS < 1 Yr vs > 5 Yrs, OS < 1 Yr vs > 5 Yrs, inv(16) EFS < 1 Yr vs > 5 Yrs , MLL EFS < 6 Months vs > 2 Yrs, t(8;21) EFS 1 < Yr vs > 5 Yrs, Norm EFS < 6 Months vs > 2 Yrs]
