# Supplementary material for: Identification of Genes Whose Expression Overlaps Age Boundaries and Correlates with Risk Groups in Paediatric and Adult Acute Myeloid Leukaemia
Source: Cancers (Basel). 2020 Sep 27;12(10):2769. doi: 10.3390/cancers12102769 (PMC7650662; doi:10.3390/cancers12102769)
Supplement: Supplementary file 1 [file cancers-12-02769-s001.zip › cancers-940887 Table S1B Text files TCGA analysis FINAL 270520 (1).xlsx]

## Sheet: Intermediate vs Good risk
Gene ID	baseMean	log2FoldChange	lfcSE	stat	pvalue	padj	Symbol	Entrez	TCGAAB2805	TCGAAB2808	TCGAAB2811	TCGAAB2812	TCGAAB2818	TCGAAB2821	TCGAAB2822	TCGAAB2825	TCGAAB2826	TCGAAB2830	TCGAAB2835	TCGAAB2839	TCGAAB2843	TCGAAB2845	TCGAAB2851	TCGAAB2853	TCGAAB2859	TCGAAB2865	TCGAAB2866	TCGAAB2867	TCGAAB2869	TCGAAB2871	TCGAAB2873	TCGAAB2877	TCGAAB2880	TCGAAB2884	TCGAAB2890	TCGAAB2896	TCGAAB2898	TCGAAB2899	TCGAAB2900	TCGAAB2912	TCGAAB2913	TCGAAB2916	TCGAAB2919	TCGAAB2921	TCGAAB2924	TCGAAB2925	TCGAAB2927	TCGAAB2931	TCGAAB2932
ENSG00000269586	25.054	0.799514	0.596288	14.4722	1.81471e-47	7.04888e-43	CT45A10	102723631	0	0	3.20757	27.6752	77.2931	0	0	3.41892	0	0	12.5091	0	1.47596	0	1.04384	350.671	300.335	0	0	0	0.895174	10.601	0	0	0	0.919854	0	6.4943	0	0	33.5694	0	0	0	0	0	262.983	19.8721	0	4.08635	401.806
ENSG00000254369	451.629	6.24891	0.464668	13.8959	6.70995e-44	1.30317e-39	HOXA-AS3	100133311	91.7523	0.852945	1307.62	1350.15	1665.8	151.138	11.0828	877.523	806.545	206.875	949.648	515.774	97.4131	0.814156	923.802	787.787	993.277	8.18309	517.774	0	1251.45	1146.84	470.414	1470.39	0	1329.19	140.454	1091.04	149.554	391.634	943.415	14.3467	1401.25	11.4041	977.669	373.663	827.942	1046.59	25.3537	863.037	1001.19
ENSG00000253552	559.642	5.38689	0.423165	13.0649	5.22743e-39	6.7683e-35	HOXA-AS2	285943	193.606	5.11767	321.826	780.835	2058.48	223.295	28.9857	1378.97	1477.08	187.45	1182.11	553.443	152.023	0.814156	1234.87	1115.62	1467.3	12.8591	853.628	8.57705	1273.83	1696.16	570.478	1131.22	2.07882	1520.52	311.305	1065.06	253.411	981.225	798.72	19.8647	1860.53	21.5411	1442.73	482.761	1519.86	722.018	49.7323	1274.94	1040.14
ENSG00000106006	436.73	5.83386	0.479105	13.0101	1.07252e-38	1.0415e-34	HOXA6	3203	57.24	0	1037.11	1018.05	1298.88	162.839	27.2807	759.001	675.811	213.673	1042.42	489.696	107.745	2.44247	961.38	649.149	1017.7	1.16901	566.215	0	1169.1	1003.24	370.35	1074.37	0	1247.32	135.213	1534.82	125.667	280.35	840.392	7.72516	1179.05	7.60273	1097.76	469.124	845.172	1140.28	23.4034	1098.41	1534.08
ENSG00000105997	844.907	5.2993	0.434275	12.6728	8.37231e-37	6.50411e-33	HOXA3	3200	227.276	11.9412	3624.55	1022	2611.97	232.07	43.4786	1234.23	2148.68	236.983	1953.5	757.241	208.11	6.51325	1535.49	1603.3	1910.57	9.35211	1370.33	4.28853	1246.98	1631.59	706.196	1645.76	3.11823	2561.79	327.027	1837.89	316.763	997.276	1174.93	16.5539	1878.6	25.3424	2065.76	1388.96	1929.75	2435.75	75.086	2060.34	3135.61
ENSG00000138449	3704.46	3.65409	0.297905	12.3095	8.05516e-35	5.21478e-31	SLC40A1	30061	1637.23	5979.15	1672.21	3408	11984.9	3654.62	5318.88	1726.56	3311.58	1967.74	532.679	5809.7	2444.18	3826.53	3577.25	6825.04	7612.41	1199.41	664.172	3036.28	14058.7	9207.45	2852.39	2617.99	1320.05	3568.12	337.509	4745.17	5270.74	1081.81	3546.78	1604.63	6941.38	3535.27	5533.94	5287.19	5013.9	1240.58	1028.78	9578.41	1655.67
ENSG00000142611	657.555	5.40122	0.490008	12.2729	1.26656e-34	7.02815e-31	PRDM16	63976	1.68353	1.70589	2602.41	1844.35	1554.75	915.606	11.9353	668.969	13.706	743.971	271.03	1173.53	4.42787	1.62831	1598.12	2364.99	4186.6	80.6619	974.191	6.43279	1642.64	2134.66	23.0031	12.5263	2.07882	2032.88	2.09633	2841.25	1234.86	5.35019	766.308	3.31078	1867.97	1.26712	36.2697	2496.31	1268.67	897.081	7.80115	1951.64	606.984
ENSG00000139117	1258.44	4.70588	0.391407	12.2415	1.86539e-34	9.05714e-31	CPNE8	144402	1433.52	17.0589	2821.59	1790.98	2858.07	1121.35	2181.6	3134.01	1562.48	1305.35	3474.4	1701.86	844.247	4.07078	2500.01	2348.68	1288.18	949.239	1751.39	77.1935	1271.15	1277.9	2840.89	1658.29	5.19705	3019.88	919.239	1508.84	714.535	1234.82	3516.68	2062.62	793.118	45.6164	1499.15	1358.28	4427.18	2830.35	175.526	2119.18	3332.24
ENSG00000233101	359.745	5.12151	0.513665	11.5337	8.91798e-31	3.8489e-27	HOXB-AS3	404266	47.1388	1.70589	2501.91	581.178	560.597	12.6761	0	490.045	641.019	243.782	1603.25	509.979	0	0.814156	532.36	1069.14	513.827	35.0704	444.575	0	637.364	506.921	267.986	973.196	0	711.047	101.672	1254.48	33.2342	8.56031	504.698	66.2157	581.549	17.7397	428.788	719.369	555.891	1554.75	99.4646	1196.48	908.102
ENSG00000122592	221.776	4.91642	0.463788	11.0116	3.35858e-28	1.19375e-24	HOXA7	3204	49.6641	1.70589	858.56	413.151	483.304	98.4837	24.7231	381.78	456.515	237.954	669.236	289.761	60.5142	1.62831	387.266	586.355	458.644	4.67605	576.979	2.14426	527.258	402.838	115.016	455.764	0	464.527	61.8416	528.203	58.1599	263.229	356.53	9.93235	457.159	8.86985	402.996	388.664	513.27	950.074	9.75143	633.384	616.483
ENSG00000257582	157.498	4.91053	0.532444	11.011	3.38059e-28	1.19375e-24	LINC01475	101927324	0	0	806.169	233.262	245.206	3.90034	6.82017	79.7748	360.573	266.12	249.139	220.218	0	0	220.251	274.828	137.503	0	252.967	0	404.619	513.667	101.214	576.209	0	244.681	0	590.981	220.177	3.21012	199.101	0	381.675	1.26712	851.934	466.397	303.79	187.365	1.95029	610.501	453.101
ENSG00000145916	1093.33	1.41232	0.129343	10.9189	9.36254e-28	3.03058e-24	RMND5B	64777	1373.76	827.357	689.628	980.491	1163.84	1478.23	780.057	1722	1631.01	1041.17	1998.33	950.415	1763.77	695.289	1792.28	530.084	806.925	1519.72	2058.18	812.676	1036.61	1066.85	1772.39	1377.89	864.789	1501.2	1624.65	908.119	1368.83	1691.73	1245.54	663.26	1165.22	1226.57	1421.77	822.331	1136.27	1630.45	1327.17	830.347	2161.02
ENSG00000179954	144.912	-2.67529	0.246688	-10.8344	2.36433e-27	7.06443e-24	SSC5D	284297	55.5565	7.67651	38.4908	71.1647	40.8676	49.7294	34.9534	38.7478	32.6835	48.5621	50.0363	36.703	233.201	26.053	57.4114	39.1447	83.2254	135.606	41.9817	40.741	85.0416	180.217	42.5558	40.4695	37.4188	28.5155	176.091	32.4715	59.1984	196.887	38.1996	249.412	27.6422	83.63	91.0772	42.9576	45.3419	142.89	232.084	102.159	105.439
ENSG00000119919	321.254	4.43543	0.545519	10.7413	6.51499e-27	1.80759e-23	NKX2-3	159296	1.68353	0	3514.43	378.557	441.548	0.975086	2.55756	347.59	910.922	497.276	730.739	472.31	1.47596	0.814156	549.062	401.233	537.347	0	962.35	0	897.86	648.589	86.2617	906.71	1.03941	560.191	0	688.395	143.322	2.14008	353.057	1.10359	672.981	1.26712	1327.47	1000.3	459.767	885.726	1.95029	787.849	557.59
ENSG00000102854	554.217	-4.80113	0.438778	-10.7092	9.21898e-27	2.38729e-23	MSLN	10232	14.31	8.52945	2396.06	10.8724	34.6486	20.4768	7.67269	5.6982	15.8146	10.6837	23.9757	3.86348	17.7115	16.2831	91.8583	40.7757	92.2717	68.9718	30.1407	7.50492	17.9035	30.8393	16.1022	17.3441	11.4335	39.5537	18.8669	4.32953	47.7742	13.9105	26.624	3.31078	7.44212	36.7465	25.7918	10.9099	62.5718	13.248	11.7017	12.2591	426.504
ENSG00000078295	277.139	4.80465	0.503406	10.5514	5.00209e-26	1.21435e-22	ADCY2	108	14.31	6.82356	26.7298	1396.61	994.149	89.7079	188.407	221.09	12.6517	278.746	15.6364	2.89761	1.47596	6.51325	409.187	405.311	3.6185	53.7746	15.0704	1.07213	1673.98	764.236	66.7091	8.67204	3.11823	14.7177	1191.76	21.6477	9.34712	31.0311	449.135	11.0359	4063.4	39.2808	26.5978	4.77306	307.418	32.1738	108.241	4462.3	11.3988
ENSG00000023909	569.257	1.72085	0.163241	10.5411	5.58706e-26	1.27658e-22	GCLM	2730	612.805	1401.39	223.461	1124.8	969.273	822.973	496.168	684.924	870.858	628.394	379.442	538.955	881.145	509.662	456.16	908.483	819.59	561.126	598.508	402.049	635.574	660.153	1019.04	418.185	451.104	485.683	501.022	514.132	922.249	912.743	371.578	291.349	672.981	527.122	452.162	596.633	506.015	382.3	554.857	585.983	451.201
ENSG00000230453	250.029	4.6413	0.457831	10.5188	7.07726e-26	1.52723e-22	ANKRD18B	441459	1.68353	40.0884	147.548	14.826	1.77685	854.175	1514.93	188.041	564.054	242.81	324.194	1.93174	97.4131	63.5042	1.04384	1286.07	583.483	11.6901	306.789	96.4919	1158.36	491.501	74.7602	573.318	299.35	312.751	4.19265	741.432	740.5	62.0622	611.194	5.51797	2.12632	5.06849	693.154	60.0042	19.9504	266.853	3.90057	258.257	73.1421
ENSG00000050555	107.526	-3.54958	0.337678	-10.4581	1.34469e-25	2.74903e-22	LAMC3	10319	9.25941	7.67651	52.3903	42.5011	10.6611	66.3058	3.41009	15.955	7.38015	141.801	4.1697	9.65869	50.1825	34.1946	22.9646	29.3585	75.9884	223.282	26.9113	28.9476	43.8635	46.2589	74.7602	14.4534	18.7094	23.9162	16.7706	25.9772	36.3499	10.7004	37.0421	7.72516	20.2001	20.2739	28.2097	19.7741	24.4846	65.2939	27.304	15.5281	38.9458
ENSG00000120075	364.084	4.66413	0.47808	10.3939	2.64325e-25	5.13358e-22	HOXB5	3215	90.9106	4.26473	6180.99	658.273	846.671	22.427	0.852522	532.212	424.886	363.244	1018.45	399.87	1.47596	0	824.637	1220.01	394.416	59.6197	430.582	0	435.95	296.828	503.768	524.177	3.11823	629.18	135.213	522.791	156.824	11.7704	876.276	107.049	335.959	125.445	135.407	480.034	732.725	1254.78	201.855	539.398	1276.66
ENSG00000106004	1176.36	4.58389	0.472935	10.354	4.01546e-25	7.42726e-22	HOXA5	3202	159.093	2.55884	6534.89	3005.72	3130.82	262.298	42.6261	1412.01	2742.25	372.957	2460.12	1176.43	191.874	0.814156	1445.72	2128.49	1708.84	11.6901	976.344	12.8656	2236.15	1660.5	714.247	3395.59	0	3064.96	258.896	3151.9	344.805	469.747	2069.73	22.0719	2610.06	13.9383	2125.4	1330.32	1511.7	2907.94	68.26	1972.07	3956.32
ENSG00000196876	150.153	3.55454	0.344325	10.3351	4.88668e-25	8.62787e-22	SCN8A	6334	62.2906	109.177	104.781	300.473	445.102	368.582	122.763	30.7703	725.363	75.7569	34.4	480.037	47.2306	33.3804	115.867	25.2809	45.2312	45.5915	102.263	62.1836	278.399	307.429	60.9583	786.265	24.9458	95.6649	79.6604	106.073	105.934	165.856	98.393	38.6258	687.865	27.8767	716.527	51.14	114.261	35.959	73.1357	130.763	70.2924
ENSG00000122707	564.047	1.56168	0.235765	10.3112	6.2686e-25	1.05866e-21	RECK	8434	1143.12	331.796	480.066	293.554	585.473	594.802	1198.65	1364.15	726.418	554.579	1134.16	1361.88	1064.16	625.272	862.215	803.282	643.188	694.394	1113.05	200.489	293.617	530.05	592.33	407.586	447.986	1261.12	980.033	566.086	419.582	1221.98	1098.53	993.235	26.579	453.629	373.981	840.059	1073.7	700.253	1125.32	344.071	996.442
ENSG00000108511	480.499	4.6039	0.479699	10.2748	9.14951e-25	1.48081e-21	HOXB6	3216	20.2023	5.97062	2216.43	774.904	1136.3	18.5266	0	924.249	884.564	488.535	1565.72	645.201	2.95191	0.814156	1338.21	2133.39	860.298	37.4084	1133.51	1.07213	628.412	611.967	813.16	811.318	0	1239.04	39.8302	766.327	119.435	9.63035	886.694	40.833	526.265	67.1574	319.979	1408.74	1060.09	1720.35	69.2352	1031.4	1769.66
ENSG00000197576	202.007	4.48409	0.449053	10.2699	9.62694e-25	1.49576e-21	HOXA4	3201	31.1453	0.852945	2377.88	242.158	704.522	85.8076	12.7878	431.924	273.066	78.6706	451.369	139.085	51.6584	5.69909	255.742	296.847	487.592	5.84507	190.532	8.57705	455.644	345.014	146.07	480.816	1.03941	671.494	68.1306	268.431	96.5869	148.735	438.717	1.10359	433.77	16.4726	567.419	250.245	297.443	552.632	14.6271	436.422	618.383
ENSG00000172817	173.603	4.34802	0.434051	10.1937	2.11594e-24	3.16113e-21	CYP7B1	9420	0	393.208	78.0509	340.997	404.234	19.5017	161.127	116.243	34.7921	143.744	16.6788	551.511	4.42787	315.078	176.41	214.48	782.5	2.33803	50.5933	300.197	250.649	132.031	46.0063	37.5788	476.05	170.173	1.04816	678.654	189.02	13.9105	157.429	11.0359	116.948	2.53424	76.5693	115.235	256.635	108.823	5.85086	263.978	60.7934
ENSG00000257178	244.697	4.55335	0.475202	10.0988	5.59429e-24	8.04811e-21	NA	NA	70.7082	1.70589	709.942	678.041	687.642	12.6761	0.852522	363.545	801.274	141.801	569.163	596.907	0	0.814156	395.617	589.617	434.22	35.0704	161.468	1.07213	588.129	410.548	129.968	672.565	1.03941	440.61	59.7453	323.632	151.631	17.1206	513.959	71.7337	789.928	35.4794	349.801	248.881	408.984	754.192	77.0363	326.908	470.199
ENSG00000227038	107.664	-4.67855	0.455278	-10.022	1.2197e-23	1.69203e-20	GTF2IP7	101927126	5.05059	17.0589	3.20757	3.95359	7.99584	5.85052	3.41009	3.41892	8.43446	19.4248	7.29697	0.965869	7.37978	2.44247	3.13153	4.89309	2.71387	3.50704	4.30582	4.28853	0	7.70982	10.3514	3.85424	23.9064	3.67942	7.33714	1.08238	4.15428	119.844	4.63026	3.31078	4.25264	8.86985	2.41798	218.197	4.53419	3.78515	7.80115	0	9.49897
ENSG00000257718	15.7099	4.99174	0.490884	9.97059	2.05001e-23	2.74582e-20	NA	NA	7.57588	0	54.5287	14.826	15.9917	14.6263	23.0181	22.7928	8.43446	22.3386	40.6545	18.3515	14.7596	0	22.9646	17.9413	15.3786	14.0282	23.682	0	23.2745	22.1657	29.9041	24.089	0	23.9162	10.4816	18.4005	5.19284	9.63035	46.3026	11.0359	15.9474	0	33.8517	27.2747	47.1555	37.8515	0	41.6808	53.1942
ENSG00000259928	7.99995	-2.86153	0.28984	-9.86358	5.9878e-23	7.75281e-20	NA	NA	2.52529	3.41178	1.06919	8.89559	1.77685	15.6014	7.67269	2.27928	0	3.88497	3.12727	9.65869	1.47596	3.25663	3.13153	4.07757	5.42775	3.50704	4.30582	1.07213	0	3.85491	2.30031	2.89068	8.31528	0.919854	4.19265	3.24715	5.19284	1.07004	1.15756	0	4.25264	2.53424	3.22397	2.72747	0.906837	5.67773	0.975143	1.63454	0.949897
ENSG00000064201	3691.36	2.29103	0.234662	9.77029	1.51013e-22	1.8922e-19	TSPAN32	10077	1691.1	2501.69	10565.7	2554.02	4718.43	5350.3	5334.23	2959.65	2055.9	4405.55	5403.92	3280.09	3521.63	4068.34	8412.34	4539.15	7754.44	3038.27	5088.4	2964.44	3356.9	7732.95	3587.34	5763.05	4957.99	3755.77	3772.34	4502.71	9180.95	1874.71	3810.7	419.366	3059.78	3654.38	6761.47	4881.48	6135.66	2982.7	2217.48	4047.94	5934.01
ENSG00000177133	288.044	4.40114	0.525307	9.76048	1.66363e-22	2.01938e-19	LINC00982	440556	0	0.852945	1955.55	265.879	708.076	195.992	1.70504	136.757	2.10861	109.75	219.951	268.512	4.42787	4.07078	737.998	850.582	1627.42	65.4648	271.266	4.28853	495.927	1187.31	12.6517	5.78136	2.07882	952.049	0	1154.9	766.464	3.21012	336.851	3.31078	603.875	0	0	2483.36	770.812	305.651	3.90057	910.439	498.696
ENSG00000110888	1009.74	1.92637	0.198231	9.71957	2.48821e-22	2.92877e-19	CAPRIN2	65981	383.003	1412.48	659.69	478.385	2100.24	1233.48	1409.22	774.956	1016.35	1244.16	898.569	501.286	640.565	1141.45	776.62	892.988	1119.02	288.746	945.127	629.341	1087.64	1658.58	1663.13	1521.46	820.095	1381.62	598.501	1246.9	2111.41	981.225	857.755	776.931	669.791	969.348	1890.86	1062.35	1669.49	719.179	1418.83	1226.72	1169.32
ENSG00000258365	118.457	1.91588	0.199279	9.6057	7.56407e-22	8.64151e-19	NA	NA	170.878	224.325	90.8812	206.575	189.235	164.79	52.0038	75.2163	171.852	72.8431	45.8666	149.71	171.211	126.194	130.48	68.5032	124.838	185.873	76.4282	241.23	87.7271	87.6992	154.121	58.7772	185.015	103.024	355.327	142.874	59.1984	227.918	76.3993	151.192	188.179	230.616	86.2412	130.918	83.429	48.2607	297.419	53.9398	39.8957
ENSG00000266189	121.008	2.71238	0.282347	9.59813	8.14074e-22	9.03459e-19	MIR3186	100422944	16.8353	86.1475	58.8055	177.912	167.913	39.9785	188.407	79.7748	118.082	128.204	120.921	149.71	70.8459	337.875	188.936	212.849	256.913	84.169	247.584	124.367	257.81	309.357	29.9041	291.959	119.532	175.692	71.2751	239.207	81.0084	28.891	141.223	22.0719	250.906	11.4041	253.888	136.373	243.032	164.654	8.77629	164.271	89.2903
ENSG00000197971	4001.3	0.837383	0.0873578	9.58564	9.18843e-22	9.91407e-19	MBP	4155	6557.35	3965.34	2436.68	4067.26	4793.06	3803.81	4922.46	5747.21	4525.09	3415.86	4158.23	5266.88	3415.36	3303.85	6175.38	6042.96	5785.07	4884.14	4847.27	4833.17	3596.81	4967.05	4126.76	3432.2	4104.63	4318.72	4571.04	4557.91	4056.65	3848.93	3829.22	3979.56	4168.65	5965.61	2851.6	5024.67	5880.84	3139.78	3989.31	4442.68	5613.89
ENSG00000105227	277.561	-2.30038	0.240639	-9.55205	1.27149e-21	1.33482e-18	PRX	57716	253.371	90.4122	173.209	92.9094	116.384	95.5584	183.292	202.856	80.1274	117.52	145.939	141.983	169.735	100.141	209.813	85.629	168.26	339.014	173.309	76.1214	63.5574	58.7874	140.319	59.7407	113.296	298.953	610.031	55.2015	112.165	126.265	319.488	69.5265	62.7265	160.924	128.959	145.919	175.02	199.667	237.935	104.611	198.528
ENSG00000105270	879.513	-3.20952	0.335621	-9.51875	1.75274e-21	1.79162e-18	CLIP3	25999	97.6447	161.207	48.1136	155.179	141.26	214.519	194.375	137.897	153.929	267.092	143.854	265.614	2221.31	168.53	181.629	79.1049	139.312	1448.41	279.878	131.872	247.963	249.605	150.67	320.866	230.749	150.856	2280.8	177.511	157.862	341.342	131.962	128.017	277.485	96.3012	555.329	267.292	216.734	121.125	392.983	180.617	155.783
ENSG00000254006	252.78	4.3318	0.485693	9.49883	2.12266e-21	2.11411e-18	LOC105375878	105375878	1.68353	1779.24	263.021	168.028	952.393	9.75086	12.7878	77.4956	373.225	95.1817	186.594	296.522	1.47596	649.697	258.873	305.002	991.468	0	198.068	127.584	43.8635	102.155	83.9614	15.417	399.134	138.898	0	1277.21	728.037	2.14008	72.9266	9.93235	49.9686	2.53424	4.02996	248.199	470.649	2422.5	0	14.7109	393.257
ENSG00000198547	132.374	2.87888	0.305734	9.4165	4.66383e-21	4.52893e-18	C20orf203	284805	21.8859	101.5	66.2898	125.527	72.851	265.223	410.063	30.7703	27.412	172.881	20.8485	207.662	95.9371	127.008	79.3321	44.0378	142.931	125.084	16.1468	175.83	170.978	187.927	29.9041	173.441	92.5075	111.302	114.25	308.479	359.345	81.3229	61.3509	36.4186	206.253	46.8835	284.515	214.106	41.7145	61.5087	92.6386	178.982	52.2443
ENSG00000128591	78.8918	-3.61658	0.381122	-9.40534	5.18609e-21	4.91326e-18	FLNC	2318	5.05059	8.52945	25.6606	14.826	5.33056	3.90034	28.1332	6.83784	11.5974	19.4248	7.29697	9.65869	2.95191	5.69909	12.5261	4.89309	6.33237	63.1267	6.45872	4.28853	47.4442	12.5285	16.1022	58.7772	7.27587	1.83971	7.33714	19.4829	141.245	6.42023	11.5756	7.72516	17.0106	7.60273	230.514	3.40933	6.34786	14.1943	2.92543	28.6045	10.4489
ENSG00000078399	2033.64	4.18847	0.473966	9.38109	6.52973e-21	6.03891e-18	HOXA9	3205	796.309	1.70589	19822.8	4473.49	4059.22	759.592	1080.14	2127.71	3555.12	1527.76	4846.23	1816.8	634.661	0.814156	2407.1	3668.18	2551.04	322.648	2758.95	2.14426	3148.33	2255.12	1207.66	5499.04	0	3603.07	579.634	4511.37	826.701	2458.95	3725.04	273.691	3343.64	127.979	5972.4	3563.43	3509.46	5383.43	387.132	3663.01	4621.25
ENSG00000111344	67.7182	-2.76832	0.453819	-9.37856	6.68771e-21	6.04118e-18	RASAL1	8437	4.20882	5.11767	57.7363	1.9768	7.10741	6.8256	4.26261	3.41892	3.16292	16.5111	2.08485	1.93174	32.471	2.44247	9.39459	0.815514	10.8555	86.507	2.15291	20.3705	2.68552	7.70982	5.75078	3.85424	1.03941	1.83971	20.9633	2.16477	9.34712	1841.54	0	3.31078	2.12632	8.86985	0.805993	2.0456	2.72051	3.78515	1.95029	0.81727	0.949897
ENSG00000180549	348.873	2.31671	0.248452	9.3282	1.07681e-20	9.50603e-18	FUT7	2529	347.649	237.972	599.816	266.868	613.014	275.949	127.878	362.406	258.305	443.858	288.751	281.068	227.297	330.547	638.832	353.118	320.237	473.45	493.016	221.931	393.877	313.211	129.968	219.692	271.286	296.193	155.128	274.925	238.871	777.918	248.876	250.516	204.127	283.835	205.528	760.281	443.443	545.062	980.019	543.485	858.707
ENSG00000258172	62.2373	2.41598	0.260315	9.25444	2.15355e-20	1.8589e-17	NA	NA	100.17	116.001	26.7298	85.0023	103.946	66.3058	14.4929	37.6081	85.3989	40.7922	20.8485	84.9965	113.649	64.3183	72.0252	20.3879	56.9913	91.1831	47.364	145.81	26.8552	22.1657	92.0125	17.3441	108.099	30.3552	236.885	70.3549	29.0799	123.054	34.7269	70.6301	74.4212	134.315	27.4037	72.9597	36.2735	28.3887	192.103	14.7109	13.2986
ENSG00000228778	54.4413	4.3659	0.543983	9.24882	2.26979e-20	1.91664e-17	NA	NA	0	0	255.536	83.0255	84.4005	0	3.41009	33.0496	120.191	86.4405	100.073	89.8258	0	0	73.0691	100.308	70.5607	0	104.416	0	153.075	159.015	25.3034	237.036	0	92.9053	0	213.229	59.1984	1.07004	62.5085	0	120.137	0	247.44	160.239	87.9632	72.8642	0.975143	174.896	145.334
ENSG00000079102	983.064	-5.71632	0.567421	-9.20153	3.52891e-20	2.91646e-17	RUNX1T1	862	0.841764	3.41178	1.06919	0.988398	4.44213	15.6014	1.70504	2.27928	3.16292	9.71242	3.12727	0	38.3748	0.814156	1.04384	1.63103	0.904624	0	1.07645	0	0.895174	1.92746	73.61	2.89068	0	2.75956	5.24082	0	10.3857	10.7004	0	16.5539	2.12632	2.53424	1.61199	0.681866	0.906837	0.946288	15.6023	0	1.89979
ENSG00000232192	20.7075	-3.29021	0.358112	-9.13551	6.50964e-20	5.26779e-17	KIF26B-AS1	111216275	3.36706	16.206	0	16.8028	0.888427	6.8256	5.96765	0	6.32584	9.71242	1.04242	12.5563	7.37978	14.6548	0	4.07757	1.80925	23.3803	2.15291	12.8656	7.16139	8.67355	1.15016	10.5992	17.67	3.67942	15.7225	3.24715	4.15428	6.42023	0	6.62157	8.50529	2.53424	4.02996	2.0456	0.906837	4.73144	4.87572	2.45181	0
ENSG00000168497	564.508	3.30663	0.365282	9.12386	7.24921e-20	5.74656e-17	CAVIN2	8436	224.751	604.738	184.97	434.895	1205.59	306.177	470.592	125.36	147.603	177.737	72.9697	1973.27	373.417	34.1946	617.956	1446.72	4187.51	1267.21	685.701	605.754	473.547	2045.99	249.584	103.101	12.4729	952.049	362.665	445.942	39.4656	300.681	614.667	158.918	540.086	647.499	224.872	117.963	386.313	154.245	238.91	294.217	218.476
ENSG00000175164	1498.57	4.02509	0.46215	9.12121	7.42919e-20	5.77144e-17	ABO	28	3689.45	48.6179	21.3838	258.96	73.7394	6040.66	3549.05	0	12.6517	1856.04	64.6303	410.494	3601.33	4662.67	1366.39	203.879	3736.1	3044.11	4123.89	948.837	637.364	346.942	226.581	180.186	3023.64	1083.59	12670.2	368.01	4378.61	4232	104.181	2481.98	20.2001	1231.64	2235.02	2085.15	97.0316	123.964	1467.59	436.422	52.2443
ENSG00000150054	766.564	2.49082	0.275562	9.05167	1.40798e-19	1.07236e-16	MPP7	143098	1223.08	753.151	385.978	1326.43	1684.46	331.529	180.735	3922.64	3434.93	554.579	1725.21	617.19	388.176	69.2033	1537.58	1075.66	924.526	348.366	1383.24	408.482	690.179	332.486	2750.02	456.727	392.897	1272.16	795.556	1075.89	789.312	551.07	674.86	437.024	266.853	1341.88	458.61	780.737	1500.82	997.388	439.79	1183.41	1553.08
ENSG00000136040	3183.24	2.16873	0.239839	9.04937	1.43796e-19	1.07413e-16	PLXNC1	10154	7043.88	6342.5	2036.81	2578.73	7040.78	2639.56	485.937	3049.68	5200.9	2017.27	1369.74	2249.51	4026.41	4023.56	4815.25	1693.01	3344.4	5322.52	2432.79	4388.24	1748.28	2008.41	7687.64	516.468	4495.45	2657.46	8055.14	3180.04	1771.8	7697.86	1442.33	2751.26	3137.39	9051.05	830.172	6558.19	1963.3	558.31	5214.09	1140.09	536.692
ENSG00000137941	85.176	3.18485	0.354518	8.98097	2.68396e-19	1.96704e-16	TTLL7	79739	58.9235	23.0295	47.0444	289.601	175.02	108.235	29.8383	231.347	34.7921	49.5333	39.6121	43.4641	8.85573	20.3539	49.0607	27.7275	98.604	18.7042	238.973	78.2656	243.487	56.8599	51.757	51.0687	3.11823	78.1876	28.3004	545.521	86.2012	44.9416	69.4539	28.6935	44.6527	58.2876	257.112	66.8229	39.9008	10.4092	180.402	790.3	79.7914
ENSG00000197381	1230.29	1.59077	0.177325	8.97172	2.91911e-19	2.09976e-16	ADARB1	104	857.758	1123.33	1082.02	1529.05	1705.78	2183.22	1505.55	1178.39	1269.39	1226.68	905.866	1407.27	708.459	1160.17	1092.9	1511.15	897.387	444.225	1701.87	1567.46	1701.73	2205.01	688.944	2870.45	1547.68	1412.9	681.306	1210.1	2039.75	528.599	1430.75	552.901	2430.39	695.65	2958.8	1631.71	1373.86	1288.84	788.891	1813.52	770.366
ENSG00000151917	122.628	3.78124	0.428575	8.9487	3.59691e-19	2.54027e-16	BEND6	221336	0	6.82356	85.5352	444.779	52.4172	42.9038	120.206	91.1713	89.6161	301.085	6.25454	140.051	5.90382	49.6635	63.6745	457.504	76.8931	0	3.22936	19.2984	350.908	238.041	4.60063	559.828	3.11823	87.3862	5.24082	703.549	11.4243	4.28015	53.248	3.31078	1163.1	5.06849	356.249	519.582	35.3667	95.5751	141.396	322.822	40.8456
ENSG00000119125	16.1891	-5.60916	0.476113	-8.91113	5.05147e-19	3.50383e-16	GDA	9615	10.1012	1.70589	0	0.988398	3.55371	2.92526	0.852522	0	3.16292	0	1.04242	0.965869	1.47596	1.62831	1.04384	4.07757	0.904624	0	0	2.14426	0	2.89118	1.15016	0.96356	2.07882	3.67942	0	2.16477	2.07714	0	2.31513	2.20719	2.12632	0	0	0	0	1.89258	0.975143	3.26908	0.949897
ENSG00000231870	4.90907	-2.66499	0.301579	-8.83317	1.01753e-18	6.93401e-16	NA	NA	1.68353	2.55884	4.27676	8.89559	1.77685	2.92526	3.41009	0	0	3.88497	1.04242	8.69282	4.42787	1.62831	2.08769	0.815514	1.80925	0	1.07645	2.14426	1.79035	2.89118	3.45047	1.92712	3.11823	0.919854	2.09633	3.24715	1.03857	0	2.31513	2.20719	6.37896	5.06849	0.805993	2.0456	0.906837	6.62402	0	0	0.949897
ENSG00000260802	43.5604	4.54999	0.501924	8.81129	1.23716e-18	8.28537e-16	SERTM2	401613	5.05059	4.26473	29.9373	31.6287	38.2023	80.9321	0	6.83784	59.0412	3.88497	8.33939	74.3719	16.2355	0	17.7453	3.26206	108.555	1.16901	73.1989	80.4099	23.2745	18.3108	0	102.137	0	53.3516	1.04816	128.804	37.3885	1.07004	9.26052	28.6935	125.453	2.53424	270.813	60.0042	70.7333	1.89258	1.95029	134.032	12.3487
ENSG00000270182	16.0836	4.64014	0.527891	8.79627	1.41438e-18	9.31163e-16	NA	NA	0.841764	0	196.731	35.5823	47.975	1.95017	0	7.97748	25.3034	11.6549	32.3151	18.3515	4.42787	0	17.7453	30.174	18.9971	0	15.0704	0	28.6456	25.0569	5.75078	68.4128	0	42.3133	4.19265	33.5539	3.11571	5.35019	27.7816	0	34.0211	1.26712	37.8816	27.9565	38.994	40.6904	0	43.3153	37.9959
ENSG00000133392	943.208	-1.149	0.131704	-8.72399	2.68571e-18	1.73868e-15	MYH11	4629	673.412	581.709	497.173	1020.03	1003.03	540.198	777.5	1311.73	634.693	1072.25	551.442	1291.37	715.838	634.228	1385.18	598.588	1185.96	627.76	1404.77	903.807	619.461	743.034	685.493	555.011	737.981	1051.39	866.831	1055.32	1202.66	712.646	839.234	463.51	920.697	1069.45	598.046	439.122	1075.51	676.596	687.476	728.188	560.439
ENSG00000234373	34.3762	4.34376	0.532545	8.7079	3.09562e-18	1.9712e-15	NA	NA	0.841764	5.97062	1.06919	2.9652	0	211.594	144.929	39.8874	34.7921	33.0222	43.7818	0	14.7596	10.584	0	139.453	90.4624	0	49.5169	8.57705	221.108	113.72	11.5016	79.0119	60.2858	41.3935	0	172.099	131.898	11.7704	103.023	0	0	0	108.809	5.45493	0.906837	24.6035	0	51.488	10.4489
ENSG00000159387	14.4166	-5.75213	0.542982	-8.68541	3.77395e-18	2.32685e-15	IRX6	79190	0	0	0	0	0	0.975086	0	3.41892	1.05431	0	0	2.89761	1.47596	0	2.08769	2.44654	0	0	0	4.28853	0	1.92746	2.30031	2.89068	0	0.919854	0	0	1.03857	0	0	0	0	3.80136	0.805993	0.681866	0	0.946288	0.975143	0.81727	0.949897
ENSG00000162006	10.8132	-3.24221	0.371007	-8.68598	3.75504e-18	2.32685e-15	NA	NA	2.52529	0.852945	16.0379	4.94199	0	3.90034	2.55756	2.27928	0	3.88497	0	0.965869	5.90382	2.44247	2.08769	4.07757	1.80925	11.6901	17.2233	1.07213	1.79035	2.89118	8.05109	1.92712	5.19705	4.59927	1.04816	0	3.11571	1.07004	4.63026	2.20719	5.3158	5.06849	0.805993	2.72747	0.906837	3.78515	5.85086	0	1.89979
ENSG00000226562	47.868	4.34154	0.503395	8.67445	4.15562e-18	2.52214e-15	NA	NA	0	5.97062	99.4347	0	2.66528	244.747	175.619	37.6081	31.6292	48.5621	69.8424	0	5.90382	21.9822	0	126.405	121.22	0	68.893	7.50492	195.148	143.595	12.6517	156.097	49.8917	78.1876	0	269.513	159.94	11.7704	96.0779	1.10359	1.06316	0	211.976	8.1824	4.53419	62.455	0.975143	67.8334	25.6472
ENSG00000067798	131.706	4.36185	0.465838	8.62821	6.23174e-18	3.72399e-15	NAV3	89795	1.68353	63.9709	16.0379	12.8492	47.975	900.004	1.70504	13.6757	1657.37	38.8497	298.133	1.93174	19.1874	360.671	25.0523	13.8637	75.9884	11.6901	34.4465	41.8131	156.655	24.0932	123.067	528.031	159.03	49.6721	2.09633	0	419.582	36.3813	783.671	83.8732	5.3158	10.137	17.7318	2.72747	24.4846	74.7568	34.13	0.81727	83.5909
ENSG00000171388	54.1552	-3.56484	0.40966	-8.59762	8.13862e-18	4.78983e-15	APLN	8862	2.52529	6.82356	8.55352	2.9652	6.21899	3.90034	13.6403	7.97748	6.32584	3.88497	10.4242	2.89761	4.42787	8.14156	1.04384	4.89309	2.71387	247.831	2.15291	17.1541	7.16139	3.85491	10.3514	6.74492	17.67	8.27869	15.7225	0	21.8099	5.35019	2.31513	8.82876	3.18948	3.80136	4.02996	2.0456	0.906837	4.73144	13.652	5.72089	3.79959
ENSG00000105996	98.4825	3.34018	0.391886	8.56866	1.04696e-17	6.0697e-15	HOXA2	3199	49.6641	5.97062	282.266	161.109	178.574	39.0034	12.7878	164.108	419.614	26.2235	183.467	63.7474	14.7596	2.44247	126.305	100.308	142.026	3.50704	275.572	16.082	78.7753	53.005	110.415	370.971	6.23646	169.253	68.1306	79.0139	35.3113	224.708	159.744	5.51797	261.538	26.6095	87.0472	124.782	113.355	413.528	16.5774	72.7371	221.326
ENSG00000142619	37.117	-5.36894	0.46701	-8.5633	1.09686e-17	6.26548e-15	PADI3	51702	4.20882	5.11767	1.06919	20.7564	8.88427	2.92526	1.70504	1.13964	1.05431	1.94248	5.21212	13.5222	0	0	30.2715	13.0482	5.42775	8.18309	0	2.14426	17.0083	5.78237	0	1.92712	0	0.919854	2.09633	4.32953	0	1.07004	2.31513	2.20719	25.5159	0	0.805993	36.1389	15.4162	0.946288	115.067	46.5844	2.84969
ENSG00000185739	8.81501	-2.1954	0.257111	-8.54116	1.32886e-17	7.48073e-15	SRL	6345	0.841764	3.41178	3.20757	5.93039	6.21899	0.975086	3.41009	5.6982	2.10861	3.88497	2.08485	3.86348	1.47596	3.25663	2.08769	8.97066	2.71387	12.8591	2.15291	3.2164	3.5807	2.89118	8.05109	6.74492	4.15764	5.51913	6.28898	8.65906	6.23141	3.21012	3.47269	6.62157	4.25264	6.33561	4.83596	2.72747	0.906837	6.62402	11.7017	3.26908	0.949897
ENSG00000188883	48.9552	-3.16288	0.368616	-8.52338	1.54961e-17	8.59877e-15	KLRG2	346689	14.31	92.971	6.41514	13.8376	7.10741	22.427	6.82017	6.83784	0	11.6549	1.04242	10.6246	19.1874	29.3096	6.26306	22.0189	36.185	59.6197	0	4.28853	13.4276	41.4403	9.20125	7.70848	40.537	2.75956	8.38531	2.16477	27.0028	6.42023	10.4181	56.2833	11.6948	41.815	3.22397	17.0467	1.81367	13.248	24.3786	8.1727	12.3487
ENSG00000183734	159.046	1.77725	0.302653	8.51328	1.69085e-17	9.25036e-15	ASCL2	430	150.676	64.8238	160.379	58.3155	54.194	123.836	200.343	115.104	42.1723	188.421	109.454	38.6348	59.0382	236.919	327.767	149.239	134.789	78.3239	129.174	121.151	179.93	113.72	129.968	154.17	80.0346	128.78	140.454	112.568	226.408	164.786	123.859	153.4	29.7685	253.424	227.29	165.694	89.7769	230.894	171.625	109.514	262.172
ENSG00000145777	62.559	4.04869	0.492788	8.46293	2.60745e-17	1.40668e-14	TSLP	85480	26.0947	3.41178	20.3146	216.459	477.085	13.6512	0	27.3514	1277.82	17.4824	28.1454	113.007	30.9951	0	32.3592	329.468	20.8064	12.8591	4.30582	0	111.002	55.8962	25.3034	68.4128	0	26.6758	7.33714	98.4968	6.23141	51.3618	21.9937	15.4503	119.074	35.4794	55.6135	53.8674	77.988	246.035	29.2543	121.773	27.547
ENSG00000232793	4.16133	-3.29407	0.386972	-8.45617	2.76313e-17	1.47025e-14	NA	NA	0.841764	0.852945	0	1.9768	0	1.95017	0.852522	0	2.10861	1.94248	0	2.89761	5.90382	0.814156	0	0	0.904624	8.18309	0	5.36066	0	2.89118	0	2.89068	2.07882	0	1.04816	0	1.03857	3.21012	0	0	0	1.26712	1.61199	0	0	0.946288	1.95029	0	0
ENSG00000169432	385.944	3.91966	0.519387	8.45296	2.84e-17	1.49073e-14	SCN9A	6335	5.89235	23.0295	22.453	304.427	73.7394	26.3273	8.52522	17.0946	15.8146	35.9359	9.38181	4.82935	87.0814	42.3361	3.13153	8.15514	8.14162	7.01408	406.9	11.7934	2882.46	199.492	25.3034	300.631	7.27587	4.59927	6.28898	5625.14	22.8485	21.4008	5.78782	67.3193	3257.52	8.86985	1533.8	2.72747	6.34786	7.57031	51.6826	7211.59	9.49897
ENSG00000224400	144.369	3.86343	0.478742	8.43604	3.28271e-17	1.70014e-14	NA	NA	0	150.971	19.2454	145.295	175.908	113.11	425.408	19.3739	15.8146	12.6261	0	565.999	2.95191	144.92	26.0961	331.099	494.829	86.507	1.07645	95.4197	490.555	78.0619	6.90094	77.0848	159.03	29.4353	95.3829	659.171	86.2012	2.14008	11.5756	0	219.011	77.2944	423.952	168.421	57.1307	7.57031	0	741.264	41.7955
ENSG00000275552	17.9545	-2.51562	0.298232	-8.42272	3.67852e-17	1.88006e-14	NA	NA	2.52529	5.11767	19.2454	4.94199	8.88427	15.6014	17.0504	3.41892	4.21723	10.6837	2.08485	14.488	7.37978	0.814156	4.17538	10.6017	2.71387	14.0282	0	1.07213	5.37105	35.6579	6.90094	33.7246	16.6306	4.59927	4.19265	9.74144	17.6557	7.49027	23.1513	2.20719	0	5.06849	12.8959	2.0456	6.34786	0.946288	7.80115	13.0763	9.49897
ENSG00000067177	126.036	3.45123	0.41598	8.39362	4.714e-17	2.378e-14	PHKA1	5255	8.41764	6.82356	38.4908	20.7564	17.7685	1064.79	250.641	10.2568	30.5749	199.105	17.7212	7.72695	28.0432	2.44247	38.6222	194.092	223.442	15.1972	36.5994	40.741	163.817	353.688	40.2555	528.031	5.19705	150.856	4.19265	143.957	416.466	68.4825	26.624	25.3827	395.496	93.767	756.021	312.295	34.4598	15.1406	21.4532	118.504	41.7955
ENSG00000151789	210.009	3.31749	0.523737	8.38756	4.96337e-17	2.4717e-14	ZNF385D	79750	4.20882	128.795	6.41514	3.95359	22.2107	435.863	0.852522	4.55856	3.16292	10.6837	7.29697	28.9761	2.95191	150.619	9.39459	0.815514	31.6618	0	4.30582	1139.68	246.173	0	21.853	8.67204	227.631	48.7523	1.04816	5.41191	802.814	10.7004	5.78782	18.7611	4.25264	24.0753	61.2554	135.691	7.2547	2.83887	15.6023	73.5543	6.64928
ENSG00000091181	341.848	-3.51403	0.414474	-8.36969	5.77686e-17	2.84039e-14	IL5RA	3568	11.7847	195.324	37.4217	266.868	732.952	11.701	7.67269	29.6307	72.7472	9.71242	17.7212	143.915	26.5672	86.3006	21.9207	59.5325	56.0867	46.7605	6.45872	21.4426	99.3643	27.9481	24.1533	114.664	439.671	31.2751	157.225	86.5906	10.3857	11.7704	135.435	86.0804	37.2106	131.781	27.4037	334.115	136.026	8.5166	109.216	295.852	141.535
ENSG00000165092	235.749	3.93006	0.403472	8.34895	6.88708e-17	3.34393e-14	ALDH1A1	216	180.138	761.68	9.62271	164.074	127.933	128.711	39.216	33.0496	13.706	117.52	11.4667	475.208	501.825	61.8759	79.3321	106.832	358.231	151.972	40.9052	49.3181	493.241	95.409	379.552	3.85424	3.11823	36.7942	118.442	794.469	244.064	138.035	190.998	88.2876	55.2844	1374.83	22.5678	380.481	196.784	106.931	267.189	475.651	42.7454
ENSG00000102595	402.829	3.62995	0.448185	8.34566	7.08174e-17	3.396e-14	UGGT2	55757	5.89235	20.4707	891.705	5.93039	1352.19	757.642	101.45	1080.38	797.056	379.756	108.412	6.76108	48.7065	15.469	215.032	1186.57	757.17	21.0422	835.328	32.164	776.116	638.951	1124.85	937.544	1.03941	628.261	7.33714	421.047	23.8871	51.3618	672.545	141.26	7.44212	8.86985	1105.02	2.0456	1679.46	863.961	33.1549	8.98997	1131.33
ENSG00000100336	329.204	3.62036	0.447004	8.33371	7.83466e-17	3.71124e-14	APOL4	80832	10.1012	490.444	4.27676	938.978	99.5038	135.537	32.3958	519.676	3.16292	232.127	15.6364	65.6791	619.901	135.964	33.403	16.3103	62.4191	38.5774	3.22936	16.082	2379.37	61.6786	77.0605	1598.55	39.4976	4.59927	13.6261	1282.62	178.634	207.587	65.9812	29.7971	1399.12	36.7465	452.162	1045.98	107.914	1252.89	136.52	4199.13	12.3487
ENSG00000119139	962.701	1.85734	0.22337	8.31819	8.9315e-17	4.17983e-14	TJP2	9414	1867.88	870.004	564.532	641.471	636.113	1215.93	242.116	736.208	1130.22	476.88	1367.66	350.61	1722.44	913.483	1417.54	356.38	1123.54	2560.14	1410.15	440.646	418.046	597.511	2016.22	328.574	1036.29	855.465	1716.89	498.978	670.915	1953.89	714.217	800.106	309.38	1164.48	855.964	544.811	626.625	811.915	1493.92	413.539	1046.79
ENSG00000049323	1842.01	3.5645	0.441314	8.31287	9.3412e-17	4.31953e-14	LTBP1	4052	67.3412	604.738	152.894	4704.78	2324.12	316.903	18.7555	242.743	14094	544.867	155.321	2075.65	252.388	86.3006	426.932	626.315	9279.64	2534.42	27.9878	180.118	4516.15	2229.1	853.416	14646.1	48.8523	1160.86	197.055	1231.75	127.744	374.513	494.28	185.404	607.065	667.773	10531.9	302.749	999.335	222.378	462.218	5623.64	279.27
ENSG00000154265	611.005	2.18929	0.263656	8.31125	9.4698e-17	4.32748e-14	ABCA5	23461	112.796	313.031	464.029	1179.16	1466.79	829.798	655.589	1156.74	833.957	960.558	1010.11	329.361	174.163	298.795	594.991	1046.3	2466.91	177.69	609.273	726.905	852.206	976.256	1690.73	125.263	312.863	1171.89	440.229	786.892	1602.51	863.521	2136.86	249.412	564.538	786.882	145.079	440.486	591.258	575.343	949.79	404.549	495.846
ENSG00000170801	553.524	3.36476	0.412805	8.28934	1.1388e-16	5.14354e-14	HTRA3	94031	763.48	224.325	2581.03	88.9559	95.9501	2284.63	14.4929	76.3559	227.73	1858.96	486.812	504.184	45.7546	184.813	359.082	1006.34	1287.28	168.338	3789.12	765.502	53.7105	1128.52	292.14	18.3076	116.414	471.885	6.28898	21.6477	2355.47	222.568	574.152	163.332	35.0843	108.972	643.988	246.836	949.459	766.494	642.619	129.129	607.934
ENSG00000205696	24.7042	-4.47903	0.51699	-8.28233	1.20789e-16	5.39288e-14	ADARB2-AS1	642394	0	2.55884	0	0	0	0.975086	0	0	0	16.5111	0	1.93174	2.95191	2.44247	4.17538	0	0.904624	5.84507	0	1.07213	3.5807	0	0	0	0	0	31.4449	0	0	12.8405	2.31513	0	0	0	4.83596	0	0.906837	0	28.2792	3.26908	0
ENSG00000233766	21.5029	3.85722	0.447649	8.24129	1.70369e-16	7.52007e-14	NA	NA	8.41764	7.67651	12.8303	35.5823	61.3014	11.701	47.7412	3.41892	7.38015	1.94248	4.1697	180.618	17.7115	0	45.9291	57.086	56.9913	22.2113	4.30582	2.14426	62.6622	93.4816	9.20125	7.70848	0	25.7559	14.6743	40.0482	2.07714	8.56031	20.8362	9.93235	49.9686	10.137	23.3738	1.36373	28.112	4.73144	4.87572	20.4318	7.59918
ENSG00000085063	1053.95	2.33089	0.284393	8.20983	2.21507e-16	9.6241e-14	CD59	966	536.204	1911.45	283.335	1820.63	450.432	1760.03	1605.3	182.343	1017.41	1666.65	246.012	415.324	619.901	1048.63	402.924	598.588	1668.13	1430.87	214.214	673.299	2718.64	2181.88	512.97	1399.09	503.075	546.394	249.463	1482.86	1896.43	414.105	801.035	749.341	2155.03	1487.6	2432.49	1763.31	545.009	454.218	1081.43	2343.93	274.52
ENSG00000178104	717.403	1.2485	0.152087	8.20902	2.22992e-16	9.6241e-14	PDE4DIP	9659	1478.98	337.766	310.065	761.067	713.407	1336.84	848.259	808.005	503.959	703.179	407.588	581.453	1115.82	985.129	564.719	662.198	1266.47	472.281	651.255	703.318	945.304	790.257	845.365	576.209	385.621	1082.67	542.949	1134.34	873.436	868.871	363.475	935.848	837.771	819.828	1263.8	1172.81	554.984	580.075	627.017	997.07	727.621
ENSG00000138696	37.0462	3.98649	0.484648	8.20375	2.32999e-16	9.94546e-14	BMPR1B	658	0	1.70589	3.20757	169.016	36.4255	32.1778	7.67269	5.6982	0	103.923	1.04242	58.918	1.47596	0.814156	35.4907	78.2894	178.211	0	1.07645	22.5148	127.115	100.228	2.30031	2.89068	0	68.9891	1.04816	17.3181	22.8485	3.21012	3.47269	1.10359	106.316	11.4041	38.6876	86.597	27.2051	21.7646	1.95029	76.8234	1.89979
ENSG00000116675	327.374	2.85196	0.350101	8.18576	2.70589e-16	1.14244e-13	DNAJC6	9829	101.012	854.651	55.5979	560.422	310.061	255.473	69.9068	37.6081	132.843	229.213	23.9757	1017.06	408.84	124.566	86.639	464.843	286.766	223.282	66.7401	58.9672	938.143	509.812	305.942	152.242	34.3005	69.9089	157.225	373.422	285.606	144.455	310.227	327.768	494.37	185	273.231	437.758	441.63	70.9716	292.543	1590.41	83.5909
ENSG00000187550	7.36947	-4.26967	0.503337	-8.17637	2.92517e-16	1.22175e-13	SBK2	646643	1.68353	0	0	0	0.888427	0	0	1.13964	0	0	0	0	2.95191	0	0	0	0.904624	5.84507	1.07645	0	0	1.92746	1.15016	0	1.03941	0	0	0	1.03857	0	0	1.10359	0	0	0	0.681866	0	0.946288	6.826	0.81727	0.949897
ENSG00000170689	62.0384	4.73054	0.525199	8.15224	3.5723e-16	1.47616e-13	HOXB9	3219	0	0.852945	24.5914	24.71	146.59	0.975086	1.70504	41.0271	4579.91	13.5974	74.0121	53.1228	1.47596	1.62831	46.973	3872.06	337.425	1.16901	85.0399	2.14426	22.3794	300.683	106.965	28.9068	1.03941	71.7486	7.33714	60.6134	2.07714	4.28015	140.065	1.10359	8.50529	0	22.5678	722.097	155.976	472.198	1.95029	25.3354	63.6431
ENSG00000100439	1596.21	-1.74125	0.213811	-8.14083	3.92568e-16	1.58839e-13	ABHD4	63874	754.221	512.62	5286.08	575.248	729.398	880.503	1640.25	781.794	505.013	965.414	736.994	1681.58	1419.87	451.043	1048.02	1663.65	1574.95	2205.93	350.924	486.748	940.828	2177.06	690.094	1174.58	1708.79	854.545	1086.95	1184.13	1094.65	548.93	1553.45	284.727	275.359	823.629	808.41	848.242	827.036	830.841	895.182	1868.28	1674.67
ENSG00000253293	934.257	3.55396	0.450839	8.14108	3.9177e-16	1.58839e-13	HOXA10	3206	483.173	5.11767	4556.89	1668.42	2019.39	517.771	824.388	1279.82	2704.3	912.967	2563.32	679.972	337.994	3.25663	1162.84	1887.1	1022.23	218.606	1423.07	3.2164	1312.33	1118.89	1029.39	1940.61	2.07882	1632.74	230.596	1373.54	472.549	876.362	1250.17	320.042	1437.39	96.3012	1940.02	1621.48	1553.41	3102.88	175.526	1636.18	2185.71
ENSG00000188064	54.8682	3.94237	0.5072	8.1118	4.98772e-16	1.9973e-13	WNT7B	7477	0	4.26473	11.7611	56.3387	49.7519	1.95017	4.26261	26.2117	71.6929	7.76994	659.854	17.3856	2.95191	0.814156	29.2276	44.8533	139.312	1.16901	29.0643	4.28853	240.802	49.1501	14.952	397.95	5.19705	125.1	1.04816	38.9658	1.03857	2.14008	150.483	4.41438	17.0106	3.80136	61.2554	8.1824	118.796	457.057	1.95029	541.85	75.9918
ENSG00000204603	63.414	-3.96939	0.476837	-8.09821	5.57718e-16	2.21055e-13	LINC01257	116437	0	14.5001	1.06919	16.8028	0.888427	0	0	1.13964	1.05431	7.76994	0	22.215	30.9951	15.469	1.04384	0	12.6647	66.6338	0	0	15.218	0.963728	1.15016	0.96356	4.15764	0	50.3118	4.32953	0	67.4124	0	12.1395	13.8211	19.0068	1.61199	8.86426	3.62735	8.5166	65.3346	5.72089	0.949897
ENSG00000227191	1044.52	2.5031	0.310215	8.09125	5.90575e-16	2.31714e-13	NA	NA	532.837	1194.98	420.192	3686.73	1385.95	760.567	120.206	870.685	1169.23	2777.75	420.097	1016.09	286.335	510.476	228.602	1334.18	717.367	966.774	2037.73	1408.78	3651.42	870.246	588.88	3469.78	460.459	215.246	643.572	2949.49	426.852	289.98	283.603	216.305	872.855	290.171	1811.07	3114.08	995.707	2403.57	287.667	3742.28	379.959
ENSG00000215478	4.69327	-3.30421	0.405048	-8.08707	6.11186e-16	2.37403e-13	CES5AP1	649264	1.68353	2.55884	0	8.89559	6.21899	0	0.852522	2.27928	0	0	1.04242	0	0	0.814156	1.04384	0	0.904624	0	1.07645	1.07213	0	1.92746	3.45047	0.96356	5.19705	0	0	0	2.07714	2.14008	1.15756	0	1.06316	1.26712	1.61199	0.681866	0	0.946288	1.95029	0	0.949897
ENSG00000260027	78.7599	3.68874	0.46835	8.07833	6.56592e-16	2.52515e-13	HOXB7	3217	0.841764	6.82356	151.825	50.4083	111.942	7.80069	1.70504	82.0541	467.058	81.5843	199.103	38.6348	1.47596	1.62831	138.831	623.869	80.5116	4.67605	286.337	8.57705	62.6622	27.9481	120.766	53.9594	2.07882	103.944	7.33714	38.9658	6.23141	4.28015	48.6177	11.0359	45.7159	3.80136	18.5378	215.47	43.5282	233.733	15.6023	28.6045	68.3926
ENSG00000186806	73.4064	1.07407	0.227862	8.06721	7.19254e-16	2.73902e-13	VSIG10L	147645	165.828	74.2062	76.9817	55.3503	47.0866	54.6048	17.0504	102.568	99.1049	40.7922	119.879	44.43	149.072	66.7608	40.7099	42.4067	45.2312	161.324	63.5108	37.5246	42.0732	45.2952	133.418	85.7568	169.424	100.264	16.7706	30.3067	118.397	54.572	81.0295	50.7654	91.4318	50.6849	96.7191	93.4157	58.9444	98.414	49.7323	44.9499	147.234
ENSG00000169122	117.736	3.6419	0.466476	8.04902	8.34563e-16	3.14728e-13	FAM110B	90362	2.52529	46.912	97.2963	0.988398	121.714	45.829	1.70504	54.7028	736.961	2.91373	273.115	1.93174	5.90382	4.88494	150.314	7.33963	29.8526	60.7887	398.288	66.4722	10.7421	15.4196	541.724	1068.59	7.27587	153.616	3.14449	1.08238	71.6612	8.56031	26.624	5.51797	17.0106	2.53424	859.188	4.0912	41.7145	99.3603	42.9063	32.6908	457.85
ENSG00000182168	87.2069	3.71296	0.476723	8.0449	8.63129e-16	3.2237e-13	UNC5C	8633	1.68353	4.26473	3.20757	76.1067	28.4297	84.8325	782.615	6.83784	25.3034	22.3386	165.745	1622.66	4.42787	2.44247	5.21922	17.9413	30.7572	198.732	1.07645	2.14426	25.9601	39.5128	26.4536	51.0687	2.07882	12.878	0	122.309	7.26998	14.9805	25.4664	18.7611	44.6527	5.06849	6.44794	14.3192	8.16154	477.876	27.304	56.3916	121.587
ENSG00000244040	442.951	3.64037	0.4751	8.02708	9.98222e-16	3.69276e-13	IL12A-AS1	101928376	15.9935	2.55884	78.0509	1126.77	1004.81	45.829	78.432	90.0316	138.114	916.852	51.0788	1243.07	16.2355	8.95572	936.328	2045.31	1467.3	19.8732	52.7462	8.57705	2435.77	1839.76	1.15016	1094.6	8.31528	226.284	14.6743	1494.77	165.132	11.7704	41.6723	6.62157	3344.7	3.80136	670.586	366.844	691.917	59.6162	25.3537	3949.87	172.881
ENSG00000163737	273.904	3.6079	0.471457	7.97317	1.54655e-15	5.66724e-13	PF4	5196	44.6135	63.9709	903.466	21.7448	340.267	90.683	4.26261	90.0316	10.5431	137.916	27.103	301.351	59.0382	23.6105	308.978	6.52412	5142.79	1062.63	37.6759	213.354	59.9767	939.634	57.5078	1.92712	2.07882	981.485	71.2751	543.356	6.23141	195.817	126.175	29.7971	79.7371	481.506	1.61199	14.3192	68.0128	99.3603	95.564	6.53816	118.737
ENSG00000168502	197.149	2.63421	0.331524	7.9663	1.63496e-15	5.89504e-13	MTCL1	23255	28.62	239.678	59.8747	621.703	141.26	57.5301	28.1332	217.671	160.255	193.277	159.491	381.518	85.6054	266.229	141.963	464.028	290.384	53.7746	59.205	141.521	254.229	240.932	154.121	188.858	11.4335	267.678	17.8188	251.113	32.1956	89.8832	192.156	38.6258	469.917	13.9383	466.67	639.591	121.516	252.659	411.51	304.842	106.388
ENSG00000272801	8.75515	4.30686	0.540604	7.96599	1.63907e-15	5.89504e-13	NA	NA	0	0	10.6919	10.8724	14.2148	1.95017	0	18.2343	13.706	6.79869	27.103	5.79521	1.47596	0	14.6138	12.2327	28.0434	0	8.61163	0	25.0649	31.803	4.60063	10.5992	0	20.2368	2.09633	49.7896	1.03857	6.42023	17.3635	3.31078	13.8211	0	14.5079	15.6829	28.112	28.3887	0	23.7008	31.3466
ENSG00000133519	33.853	-3.28855	0.408433	-7.96362	1.67072e-15	5.95375e-13	ZDHHC8P1	150244	4.20882	4.26473	9.62271	5.93039	2.66528	0.975086	1.70504	2.27928	5.27154	3.88497	3.12727	2.89761	2.95191	2.44247	1.04384	8.15514	2.71387	5.84507	2.15291	6.43279	8.95174	8.67355	3.45047	1.92712	5.19705	0.919854	3.14449	0	58.1599	22.4708	3.47269	14.3467	7.44212	5.06849	7.25393	4.77306	2.72051	1.89258	5.85086	7.35543	2.84969
ENSG00000184682	368.594	2.01187	0.252904	7.95938	1.72899e-15	6.10536e-13	NA	NA	388.895	250.766	1245.61	186.807	355.371	362.732	233.591	224.509	178.178	668.214	129.261	303.283	407.364	427.432	557.413	165.549	275.91	866.239	424.123	169.397	205.89	927.106	211.629	407.586	344.045	446.129	816.519	403.729	920.172	853.891	185.21	101.531	276.422	204.007	999.431	679.139	362.735	132.48	309.12	281.958	252.673
ENSG00000075223	65.3984	3.93269	0.461763	7.94992	1.86627e-15	6.48011e-13	SEMA3C	10512	10.1012	15.353	2.13838	58.3155	72.851	117.01	1.70504	13.6757	372.17	10.6837	2.08485	1.93174	122.504	3.25663	74.1129	2.44654	21.711	73.6479	7.53518	12.8656	199.624	15.4196	545.174	0	3.11823	20.2368	690.74	12.9886	5.19284	27.821	1.15756	36.4186	28.7053	139.383	2.41798	21.8197	29.0188	11.3555	250.612	79.2752	4.74949
ENSG00000125869	511.758	3.42403	0.564213	7.94978	1.86848e-15	6.48011e-13	LAMP5	24141	0.841764	17.0589	5.34595	0	7.99584	12.6761	11.0828	325.937	4.21723	1029.52	22.9333	8.69282	177.115	7846.84	8.35075	0	21.711	0	5880.67	4.28853	2.68552	9.63728	26.4536	10.5992	6654.31	39.5537	41.9265	12.9886	7.26998	405.545	1.15756	46.351	0	3.80136	4.83596	506.627	1.81367	854.498	143.346	1.63454	1.89979
ENSG00000121570	434.994	2.68536	0.522196	7.92586	2.26575e-15	7.78837e-13	DPPA4	55211	3.36706	16.206	4.27676	8.89559	8.88427	12.6761	15.3454	17.0946	872.966	2083.31	19.8061	8.69282	1704.73	7.32741	665.972	4.07757	857.584	116.901	1.07645	20.3705	1641.75	73.2433	78.2106	4247.37	3.11823	11.0383	3.14449	2.16477	4.15428	410.895	512.801	79.4588	20.2001	15.2055	3.22397	365.48	5.44102	122.071	87.7629	1.63454	169.082
ENSG00000100505	105.782	2.7197	0.343875	7.92234	2.3308e-15	7.94167e-13	TRIM9	114088	74.917	26.4413	8.55352	95.8746	52.4172	85.8076	8.52522	54.7028	126.517	264.178	28.1454	20.2833	13.2836	39.8937	40.7099	19.5723	33.4711	528.394	22.6055	63.2558	159.341	30.8393	17.2523	319.902	34.3005	78.1876	99.5755	104.991	99.7026	110.214	32.4118	108.152	121.2	38.0136	135.407	69.5504	22.6709	213.861	526.577	26.1526	45.5951
ENSG00000253187	216.953	3.53892	0.461913	7.91828	2.40816e-15	8.13394e-13	HOXA10-AS	100874323	84.1764	0.852945	820.069	465.536	360.701	204.768	202.048	209.694	341.596	263.207	407.588	175.788	146.12	0	365.345	296.847	363.659	100.535	288.49	0	426.103	412.475	120.766	489.489	0	462.687	150.936	609.381	231.601	579.961	325.276	49.6618	503.938	8.86985	841.456	350.479	468.835	471.252	78.0115	578.627	487.297
ENSG00000124721	42.9443	-3.00615	0.37739	-7.90987	2.57663e-15	8.62794e-13	DNAH8	1769	15.9935	23.0295	1.06919	12.8492	15.9917	12.6761	32.3958	13.6757	13.706	4.85621	1.04242	2.89761	110.697	5.69909	4.17538	9.78617	15.3786	16.3662	8.61163	23.5869	14.3228	41.4403	10.3514	37.5788	2.07882	15.6375	41.9265	6.4943	4.15428	24.6109	3.47269	15.4503	11.6948	15.2055	33.0457	5.45493	10.882	2.83887	17.5526	7.35543	0
ENSG00000234261	35.3157	3.06073	0.384839	7.90231	2.73784e-15	9.08939e-13	NA	NA	8.41764	96.3828	29.9373	76.1067	111.942	7.80069	0.852522	86.6127	17.9232	41.7634	20.8485	126.529	36.8989	2.44247	44.8853	3.26206	18.9971	7.01408	17.2233	8.57705	123.534	91.5541	42.5558	4.8178	7.27587	10.1184	4.19265	82.2611	8.30855	13.9105	120.387	5.51797	24.4527	1.26712	5.64195	36.8208	96.1248	159.923	7.80115	33.5081	82.641
ENSG00000262223	20.584	3.28307	0.4064	7.89682	2.86117e-15	9.41834e-13	LOC100130370	100130370	7.57588	4.26473	54.5287	25.6984	13.3264	16.5765	11.0828	17.0946	30.5749	51.4758	40.6545	39.6006	1.47596	8.95572	58.4553	21.2034	18.0925	4.67605	107.645	20.3705	16.1131	54.9325	42.5558	75.1577	1.03941	80.9472	23.0596	38.9658	14.54	0	19.6786	11.0359	13.8211	1.26712	30.6277	23.1835	49.8761	31.2275	0.975143	31.0563	29.4468
ENSG00000005073	94.1463	2.69815	0.541305	7.87515	3.40336e-15	1.10209e-12	HOXA11	3207	0.841764	0	28.8681	219.424	262.974	8.77577	15.3454	95.7298	71.6929	168.025	194.933	140.051	2.95191	1.62831	32.3592	4.07757	31.6618	0	259.425	0	39.3877	253.46	125.367	1568.68	0	42.3133	2.09633	117.98	2.07714	6.42023	11.5756	2.20719	93.5581	0	500.521	33.4115	14.5094	831.787	2.92543	661.989	206.128
ENSG00000090932	24.9555	-3.62087	0.451083	-7.8751	3.40475e-15	1.10209e-12	DLL3	10683	0	4.26473	4.27676	1.9768	2.66528	3.90034	11.9353	3.41892	3.16292	3.88497	2.08485	0	1.47596	4.88494	1.04384	3.26206	8.14162	1.16901	0	0	3.5807	0	1.15016	1.92712	0	3.67942	3.14449	4.32953	7.26998	11.7704	2.31513	9.93235	3.18948	1.26712	1.61199	1.36373	1.81367	11.3555	1.95029	4.08635	2.84969
ENSG00000170558	132.917	3.37921	0.569552	7.85979	3.84772e-15	1.23518e-12	CDH2	1000	0.841764	5.11767	1.06919	10.8724	0.888427	487.543	1.70504	3.41892	29.5206	31.0797	0	1.93174	4.42787	0.814156	3.13153	0	6.33237	3.50704	0	3.2164	4.47587	2.89118	0	1087.86	1.03941	0	5.24082	3.24715	4.15428	0	1.15756	12.1395	1432.08	3.80136	1632.94	38.1845	2.72051	0.946288	3.90057	203.5	0.949897
ENSG00000231274	27.9639	-4.20626	0.513887	-7.84875	4.20202e-15	1.33786e-12	SBK3	100130827	2.52529	0.852945	1.06919	0.988398	0	1.95017	0	0	2.10861	0.971242	0	2.89761	4.42787	0.814156	3.13153	0.815514	0	74.8169	0	0	0	0.963728	0	0.96356	2.07882	0	22.0114	0	0	8.56031	1.15756	0	0	1.26712	0	9.54613	1.81367	3.78515	18.5277	23.7008	0.949897
ENSG00000163736	669.792	3.80815	0.459879	7.81777	5.37694e-15	1.69802e-12	PPBP	5473	308.928	210.678	744.156	121.573	1385.95	171.615	88.6622	280.352	0	512.816	54.206	1007.4	183.018	45.5928	771.401	67.6877	22374.1	3162.18	79.6576	1021.74	170.978	4596.02	489.967	12.5263	6.23646	1755.08	190.766	839.929	18.6942	337.062	535.952	93.8056	298.748	2031.2	8.05993	52.5037	195.877	299.973	176.501	61.2953	230.825
ENSG00000276141	185.756	2.88935	0.371901	7.8157	5.46597e-15	1.71222e-12	WHAMMP3	339005	15.9935	63.118	38.4908	2.9652	46.1982	218.419	150.896	50.1442	193.993	379.756	7.29697	357.372	19.1874	52.106	252.61	876.678	322.046	105.211	232.514	91.1312	298.988	203.347	43.7059	36.6153	83.1528	441.53	49.2637	56.2839	221.215	87.7432	9.26052	48.5582	10.6316	78.5615	224.066	567.995	19.0436	39.7441	162.849	505.073	45.5951
ENSG00000136213	4643.85	1.94956	0.249792	7.81139	5.65627e-15	1.7437e-12	CHST12	55501	3671.78	4446.4	1435.92	2548.09	2703.48	4791.57	10246.5	1152.18	3250.43	4106.41	1107.05	5104.62	5967.29	8151.33	4905.02	4837.63	5444.93	6153.69	3907.53	7454.53	5205.44	5263.88	1402.04	6083.92	9022.08	3602.15	5977.68	3371.62	11916.5	6208.36	1803.49	2261.27	3914.56	2567.19	12400.2	6392.5	2359.59	2183.09	6195.09	4864.39	954.647
ENSG00000234377	24.7718	-2.56114	0.3269	-7.81236	5.61255e-15	1.7437e-12	RNF219-AS1	100874222	12.6265	84.4416	3.20757	2.9652	7.10741	9.75086	2.55756	3.41892	24.2491	10.6837	3.12727	11.5904	4.42787	24.4247	5.21922	8.15514	2.71387	7.01408	8.61163	10.7213	16.1131	10.601	2.30031	12.5263	21.8276	11.9581	9.43347	12.9886	22.8485	13.9105	4.63026	7.72516	8.50529	16.4726	12.0899	5.45493	13.6026	2.83887	2.92543	9.80724	5.69938
ENSG00000120068	59.2999	4.49372	0.530226	7.78755	6.83213e-15	2.08961e-12	HOXB8	3218	4.20882	5.11767	3.20757	9.88398	118.161	2.92526	0	17.0946	2020.05	20.3961	38.5697	18.3515	0	0	58.4553	2318.51	264.15	1.16901	593.126	4.28853	15.218	44.3315	72.4598	36.6153	1.03941	48.7523	3.14449	49.7896	0	2.14008	25.4664	3.31078	34.0211	3.80136	16.9258	1296.23	50.7829	144.782	4.87572	11.4418	19.9478
ENSG00000250722	1040.28	3.08276	0.404255	7.73311	1.04949e-14	3.1848e-12	SELENOP	6414	31.987	227.736	228.807	5515.26	880.431	2483.54	4991.51	169.806	769.644	2143.53	103.2	430.778	231.725	44.7786	400.836	374.321	951.665	7.01408	92.575	172.613	5713.9	936.743	115.016	3581.55	3.11823	2401.74	26.2041	1121.35	822.546	149.805	1077.69	174.368	3016.19	46.8835	4453.91	842.105	441.63	224.27	258.413	6517.73	113.988
ENSG00000215252	1421.83	2.41227	0.313068	7.72734	1.09815e-14	3.30664e-12	GOLGA8B	440270	138.049	549.297	2442.03	5038.85	2834.97	1339.77	753.629	1164.71	665.268	1775.43	450.327	195.106	222.869	1064.1	278.706	2828.2	2504.9	348.366	1066.77	900.591	3712.29	3746.97	335.846	5159.86	3214.9	2679.54	837.483	5567.78	2184.11	245.039	430.614	137.949	1388.49	414.349	4997.15	4279.39	1184.33	1042.81	1359.35	5620.37	314.416
ENSG00000230882	330.178	-4.14409	0.514151	-7.72501	1.11845e-14	3.34184e-12	NA	NA	0.841764	35.8237	5.34595	3.95359	1.77685	5.85052	0.852522	6.83784	3.16292	68.9582	21.8909	2.89761	20.6634	13.8407	11.4823	8.15514	7.23699	9.35211	8.61163	2.14426	3.5807	15.4196	4.60063	8.67204	72.7587	4.59927	9.43347	1.08238	5.19284	380.934	8.10295	2.20719	11.6948	5.06849	19.3438	972.341	2.72051	35.0127	12.6769	3.26908	11.3988
ENSG00000122121	34.4964	-2.58244	0.333435	-7.71964	1.16657e-14	3.459e-12	XPNPEP2	7512	5.89235	5.11767	16.0379	1.9768	2.66528	6.8256	6.82017	13.6757	2.10861	24.281	7.29697	7.72695	33.947	7.32741	8.35075	11.4172	18.9971	14.0282	11.841	18.2262	21.4842	50.1138	29.9041	4.8178	15.5912	7.35884	55.5527	17.3181	6.23141	35.3113	16.2059	20.9683	8.50529	19.0068	6.44794	11.5917	2.72051	10.4092	29.2543	13.8936	8.54907
ENSG00000272235	57.4676	3.74748	0.515491	7.71089	1.2494e-14	3.67656e-12	NA	NA	1.68353	1.70589	18.1762	180.877	202.561	68.256	1.70504	58.1217	7.38015	108.779	21.8909	120.734	1.47596	0	186.848	294.401	160.118	8.18309	49.5169	0	145.913	284.3	3.45047	0.96356	0	68.9891	2.09633	171.016	78.9312	2.14008	42.8299	4.41438	264.727	2.53424	0	41.5938	126.957	9.46288	0	85.8134	18.048
ENSG00000272620	32.0669	-4.67605	0.355031	-7.70178	1.34181e-14	3.91878e-12	AFAP1-AS1	84740	0	19.6177	1.06919	13.8376	7.99584	5.85052	0.852522	84.3334	1.05431	8.74118	14.5939	22.215	14.7596	9.76988	31.3153	14.6793	10.8555	14.0282	0	18.2262	18.7987	30.8393	44.8561	1.92712	18.7094	2.75956	15.7225	6.4943	6.23141	34.2412	2.31513	16.5539	7.44212	257.226	1.61199	1.36373	30.8325	268.746	26.3289	16.3454	11.3988
ENSG00000118985	996.244	1.79991	0.233989	7.69601	1.40379e-14	4.06921e-12	ELL2	22936	744.12	1242.74	1563.16	1007.18	1257.12	1306.62	250.641	1007.44	1134.43	1321.86	1115.39	1037.34	1493.67	665.166	607.517	747.827	716.462	291.084	696.466	1484.9	737.624	682.319	3832.32	2254.73	180.857	1190.29	789.267	1851.96	1562.01	588.521	1205.02	1625.6	565.601	720.992	1498.34	433.667	770.812	528.029	1182.85	1993.32	800.763
ENSG00000109819	290.114	3.62439	0.52402	7.69273	1.44025e-14	4.14397e-12	PPARGC1A	10891	1.68353	3.41178	73.7741	37.5591	1027.91	97.5086	0.852522	2077.56	633.639	11.6549	1152.92	10.6246	1.47596	2.44247	717.121	274.828	66.0376	0	32.2936	1.07213	102.945	188.891	3192.83	591.626	1.03941	841.667	2.09633	80.0963	5.19284	2.14008	1062.64	6.62157	443.338	2.53424	282.097	47.7306	755.395	355.804	18.5277	26.1526	2367.14
ENSG00000275325	126.248	3.61955	0.498861	7.68776	1.49739e-14	4.27671e-12	NA	NA	17.6771	3.41178	0	16.8028	9.77269	70.2062	11.9353	1.13964	279.391	230.184	13.5515	510.945	23.6153	2.44247	302.715	678.508	11.7601	178.859	666.325	2.14426	335.69	3.85491	13.8019	10.5992	7.27587	413.935	8.38531	9.74144	1.03857	115.564	16.2059	4.41438	1.06316	1.26712	1.61199	766.418	9.97521	15.1406	17.5526	421.711	1.89979
ENSG00000087495	94.1174	3.32158	0.503639	7.65887	1.8757e-14	5.31808e-12	PHACTR3	116154	5.89235	3.41178	21.3838	0.988398	138.595	4.87543	5.96765	353.289	542.968	16.5111	1920.14	3.86348	50.1825	0.814156	186.848	124.774	21.711	3.50704	137.786	2.14426	0.895174	5.78237	209.328	16.3805	3.11823	109.463	5.24082	34.6362	2.07714	153.016	4.63026	5.51797	0	5.06849	8.86592	81.824	106.1	1350.35	23.4034	4.08635	738.07
ENSG00000107130	95.808	2.85727	0.375606	7.63802	2.20584e-14	6.2088e-12	NCS1	23413	7.57588	510.914	35.2833	6.91879	31.0949	73.1314	13.6403	103.707	67.4757	212.702	226.206	27.0443	289.287	39.8937	32.3592	7.33963	18.9971	18.7042	10.7645	28.9476	244.383	44.3315	173.674	99.2467	39.4976	39.5537	18.8669	10.8238	319.879	127.335	94.9203	69.5265	11.6948	20.2739	91.0772	16.3648	156.883	196.828	106.291	22.0663	77.8916
ENSG00000020633	2345.69	1.97641	0.259269	7.63057	2.33712e-14	6.50139e-12	RUNX3	864	4250.91	2097.39	5240.1	1245.38	624.564	4175.32	980.4	1916.88	586.195	3616.9	738.036	2250.48	6284.62	2906.54	1653.45	1528.27	2854.99	5779.6	4299.36	4197.4	1153.88	4128.61	1762.04	567.537	4200.26	1580.31	9548.77	1610.59	3058.59	4212.74	915.634	516.482	1037.64	3982.56	1292.81	1597.61	1091.83	819.486	4236.02	599.059	1514.14
ENSG00000262877	387.648	3.2066	0.428438	7.63023	2.34327e-14	6.50139e-12	NA	NA	31.1453	30.706	2616.31	220.413	553.49	73.1314	246.379	276.933	243.545	279.718	796.412	531.228	19.1874	130.265	524.01	832.64	559.058	36.2394	685.701	123.295	751.051	772.909	370.35	4603.89	236.986	1167.3	350.087	610.464	225.369	6.42023	810.295	15.4503	545.401	11.4041	2442.16	599.361	496.947	289.564	15.6023	474.834	1290.91
ENSG00000105974	350.424	-3.47481	0.447321	-7.62699	2.40299e-14	6.61982e-12	CAV1	857	14.31	1020.12	7.48433	0.988398	57.7477	94.5833	6.82017	5.6982	145.494	22.3386	38.5697	52.1569	66.418	86.3006	15.6577	2.44654	57.896	121.577	434.887	8.57705	281.085	16.3834	77.0605	75.1577	98.744	31.2751	10.4816	1.08238	51.9284	55.642	5.78782	165.539	5.3158	7.60273	41.1056	15.0011	17.2299	88.0048	149.197	498.535	23.7474
ENSG00000154864	639.291	3.51086	0.485757	7.62419	2.4557e-14	6.71736e-12	PIEZO2	63895	1.68353	35.8237	11.7611	3505.85	492.188	64.3557	15.3454	83.1938	1114.4	13.5974	95.903	662.586	537.248	6.51325	169.103	24.4654	665.803	786.746	58.1285	8.57705	5871.45	850.008	56.3577	2881.04	3.11823	111.302	865.783	2544.68	28.0414	1793.38	321.803	51.869	847.339	26.6095	3097.43	175.922	225.802	42.583	119.943	4521.96	382.809
ENSG00000139508	762.666	1.28251	0.168252	7.62274	2.48353e-14	6.74599e-12	SLC46A3	283537	952.877	904.122	792.27	923.164	1122.08	516.796	589.945	605.149	583.032	1033.4	446.157	671.279	726.17	900.457	881.004	1091.97	1227.58	237.31	504.857	429.925	1347.24	955.054	641.787	1070.52	522.823	594.226	461.192	1058.57	449.7	892.412	488.492	539.658	829.265	1215.17	1346.81	1498.06	1175.26	760.816	774.264	1288.02	777.966
ENSG00000163032	19.4766	-2.37854	0.311559	-7.6204	2.52895e-14	6.82166e-12	VSNL1	7447	22.7276	3.41178	1.06919	6.91879	5.33056	1.95017	13.6403	9.11713	13.706	14.5686	1.04242	10.6246	33.947	8.95572	4.17538	3.26206	9.04624	7.01408	5.38227	8.57705	7.16139	9.63728	6.90094	5.78136	5.19705	3.67942	10.4816	9.74144	2.07714	35.3113	1.15756	20.9683	12.7579	6.33561	4.83596	4.0912	2.72051	7.57031	28.2792	4.08635	9.49897
ENSG00000068001	359.107	-1.34708	0.177253	-7.59901	2.98415e-14	7.95652e-12	HYAL2	8692	63.9741	225.178	268.367	205.587	329.606	196.967	143.224	555.005	131.788	207.846	379.442	202.833	212.538	283.326	566.807	340.885	464.977	516.704	174.386	116.862	281.98	313.211	330.095	291.959	276.483	256.639	303.967	343.115	318.841	316.731	420.196	156.71	115.885	368.732	308.695	365.48	237.591	394.602	242.811	459.306	625.982
ENSG00000158270	79.3236	-3.16611	0.411981	-7.59872	2.99063e-14	7.95652e-12	COLEC12	81035	4.20882	15.353	9.62271	19.768	36.4255	69.2311	11.9353	17.0946	42.1723	5.82745	14.5939	5.79521	32.471	8.14156	9.39459	0.815514	5.42775	26.8873	7.53518	25.7312	0.895174	2.89118	52.9072	1.92712	4.15764	5.51913	1.04816	16.2357	50.8899	24.6109	3.47269	25.3827	8.50529	17.7397	12.0899	5.45493	30.8325	13.248	29.2543	9.80724	6.64928
ENSG00000046604	181.675	1.73767	0.525531	7.5899	3.20159e-14	8.40265e-12	DSG2	1829	3.36706	10.2353	2.13838	0	14.2148	319.828	6.82017	2.27928	567.217	17.4824	14.5939	2.89761	29.5191	4.88494	6.26306	2.44654	2.71387	5254.72	570.521	1.07213	6.26622	28.9118	115.016	32.761	1.03941	3.67942	0	2.16477	196.29	47.0817	1.15756	51.869	1955.15	0	99.1371	0	2.72051	3.78515	136.52	3.26908	41.7955
ENSG00000100448	4900.19	3.34643	0.455686	7.59037	3.18989e-14	8.40265e-12	CTSG	1511	93.4359	4623.82	9870.76	6231.85	8050.92	508.995	5.11513	4112.96	65097.2	16774.3	4251	2215.7	464.926	2300.81	988.52	5537.34	1214.91	59.6197	16910	469.594	4586.87	1947.69	3068.62	36271.3	326.375	1584.91	1.04816	3052.32	3092.86	173.346	1934.29	196.44	1836.08	173.596	2305.94	9970.93	5133.61	54945.3	30.2294	2442.82	13488.5
ENSG00000205213	95.2012	2.90854	0.385883	7.57572	3.57131e-14	9.3101e-12	LGR4	55366	22.7276	29.8531	8.55352	123.55	22.2107	400.76	127.026	35.3289	607.281	92.268	18.7636	1.93174	140.216	26.8672	7.30691	53.0084	34.3757	3.50704	104.416	141.521	77.8802	33.7305	120.766	448.055	7.27587	13.7978	38.7821	21.6477	321.956	54.572	74.0841	26.4863	7.44212	394.075	228.902	14.3192	55.3171	33.1201	80.9369	52.3053	15.1984
ENSG00000248334	218.38	3.0069	0.401315	7.57449	3.60548e-14	9.3365e-12	WHAMMP2	440253	13.4682	364.208	39.56	11.8608	39.0908	36.0782	18.7555	316.82	26.3577	538.068	10.4242	11.5904	25.0912	437.202	21.9207	1143.35	211.682	28.0563	529.615	149.026	76.985	106.974	209.328	27.9432	509.311	156.375	54.5045	116.897	185.904	36.3813	12.7332	29.7971	13.8211	102.637	73.3453	1890.13	46.2487	1248.15	163.824	46.5844	31.3466
ENSG00000274736	167.087	3.20228	0.430136	7.57252	3.66045e-14	9.41608e-12	CCL23	6368	1.68353	64.8238	329.311	40.5243	275.412	4.87543	0	543.609	1070.12	99.0667	1439.59	25.1126	38.3748	162.831	249.479	99.4928	55.1821	45.5915	335.854	4.28853	47.4442	35.6579	671.691	59.7407	169.424	281.475	46.1192	153.698	3.11571	138.035	282.446	44.1438	15.9474	16.4726	33.0457	260.473	494.226	1318.18	22.4283	23.7008	1679.42
ENSG00000104427	91.4655	2.75351	0.364713	7.57121	3.69755e-14	9.44893e-12	ZC2HC1A	51101	99.3282	20.4707	136.856	0.988398	226.549	329.579	98.04	56.982	87.5075	124.319	50.0363	5.79521	45.7546	70.8316	54.2799	22.0189	95.8902	16.3662	296.025	34.3082	60.8718	74.207	196.677	12.5263	3.11823	42.3133	22.0114	18.4005	115.281	145.525	12.7332	26.4863	150.969	69.6917	96.7191	65.4592	292.908	12.3017	88.738	7.35543	348.612
ENSG00000238184	41.441	2.02886	0.267441	7.56553	3.8628e-14	9.80671e-12	CD81-AS1	101927682	21.0441	41.7943	75.9125	115.643	36.4255	58.5052	81.8421	47.8649	10.5431	67.9869	70.8848	52.1569	36.8989	35.0087	86.639	6.52412	13.5694	9.35211	25.8349	49.3181	55.5008	36.6216	133.418	56.85	37.4188	45.9927	80.7086	93.0849	65.4298	35.3113	55.5631	16.5539	32.958	76.0273	89.4652	19.0923	26.2983	20.8183	75.086	56.3916	63.6431
ENSG00000261586	21.9204	2.33039	0.306318	7.5447	4.53335e-14	1.14343e-11	NA	NA	28.62	7.67651	37.4217	4.94199	27.5412	58.5052	52.0038	30.7703	40.0637	6.79869	11.4667	55.0545	23.6153	8.14156	39.6661	24.4654	29.8526	0	8.61163	11.7934	30.4359	42.404	13.8019	32.761	11.4335	35.8743	17.8188	29.2243	9.34712	43.8716	32.4118	9.93235	30.8317	6.33561	93.4951	8.86426	20.8573	5.67773	14.6271	21.249	31.3466
ENSG00000139289	231.199	2.46843	0.329329	7.51571	5.66016e-14	1.41844e-11	PHLDA1	22822	57.24	48.6179	984.724	436.872	701.857	222.32	38.3635	235.906	283.609	674.042	1188.36	412.426	39.8508	31.7521	344.468	150.87	141.121	90.014	52.7462	1314.43	211.261	218.766	339.296	101.174	36.3794	670.574	53.4563	99.5792	311.571	58.8521	552.158	41.9366	190.306	36.7465	61.2554	124.782	1165.29	453.272	136.52	274.603	344.813
ENSG00000197993	581.242	3.02709	0.40903	7.50639	6.07813e-14	1.51342e-11	KEL	3792	49.6641	1798.01	662.898	55.3503	558.82	414.412	122.763	15.955	14.7603	693.467	32.3151	755.31	2435.33	748.21	96.0336	8.15514	182.734	144.958	30.1407	83.6263	905.916	733.397	1474.5	24.089	392.897	89.2259	305.016	178.593	885.899	435.506	820.713	82.7696	106.316	84.8971	357.861	115.235	863.309	251.713	754.761	182.251	200.428
ENSG00000135736	182.121	2.01725	0.269	7.5026	6.25655e-14	1.53812e-11	CCDC102A	92922	99.3282	75.9121	392.393	177.912	83.5121	339.33	354.649	35.3289	36.9008	248.638	18.7636	222.15	355.705	137.592	207.725	194.092	403.462	213.929	59.205	115.79	279.294	275.626	33.3545	268.833	208.921	134.299	296.63	256.525	312.609	419.455	100.708	41.9366	267.916	34.2123	425.564	306.158	98.8453	56.7773	225.258	432.336	76.9417
ENSG00000163040	30.4655	3.06535	0.406375	7.50301	6.23707e-14	1.53812e-11	CCDC74A	90557	15.1518	5.97062	67.359	25.6984	65.7436	2.92526	11.0828	17.0946	28.4663	68.9582	82.3515	7.72695	11.8076	3.25663	33.403	142.715	166.451	8.18309	9.68808	7.50492	5.37105	201.419	19.5527	2.89068	0	78.1876	6.28898	187.252	5.19284	9.63035	28.9391	8.82876	118.011	3.80136	18.5378	91.3701	85.2427	122.071	22.4283	25.3354	200.428
ENSG00000110665	3588.35	1.76558	0.235936	7.4877	7.00904e-14	1.71228e-11	C11orf21	29125	4744.18	2090.57	4523.74	1875.98	5266.59	4632.63	5115.13	3252.53	3374.84	2312.53	4475.13	2478.42	2723.14	3787.45	6649.28	3232.7	8191.37	3466.13	6853.78	3369.71	3563.69	8042.31	3200.88	3549.76	4294.84	4307.68	3943.19	3486.35	7364.49	1874.71	3792.18	482.271	3014.06	3796.3	4249.19	4839.21	7278.28	3978.2	2832.79	5268.94	5805.77
ENSG00000233922	194.073	3.4397	0.479522	7.485	7.15448e-14	1.73688e-11	LINC01694	105372840	9.25941	10.2353	105.85	138.376	23.0991	21.4519	17.903	109.406	31.6292	16.5111	11.4667	57.9521	75.2737	10.584	32.3592	75.8428	225.251	702.577	1.07645	176.902	1136.87	118.538	3.45047	13.4898	1.03941	35.8743	439.181	71.4372	22.8485	11.7704	10.4181	16.5539	34.0211	765.341	12.8959	47.0488	65.2923	438.132	802.543	523.053	6.64928
ENSG00000136383	177.821	-2.05108	0.316018	-7.47555	7.68832e-14	1.85489e-11	ALPK3	57538	64.8159	58.0003	82.3276	172.97	24.8759	32.1778	15.3454	58.1217	61.1498	278.746	62.5454	54.0887	112.173	61.0617	83.5075	69.3187	74.1792	65.4648	121.639	47.1738	55.5008	52.0413	98.9134	52.9958	93.5469	27.5956	60.7935	122.309	676.108	265.37	38.1996	73.9408	54.2212	76.0273	34.6577	55.2312	27.2051	95.5751	119.943	37.5944	55.094
ENSG00000115705	151.603	-4.07296	0.521354	-7.46747	8.17519e-14	1.96018e-11	TPO	7173	2.52529	0.852945	2.13838	3.95359	0	0.975086	5.11513	1.13964	6.32584	6.79869	1.04242	57.9521	11.8076	0	2.08769	13.0482	6.33237	314.465	1.07645	3.2164	1.79035	18.3108	9.20125	0	1.03941	0.919854	324.931	5.41191	3.11571	209.728	0	20.9683	1.06316	140.65	1.61199	0	0.906837	0	98.4895	16.3454	0
ENSG00000240990	65.6308	2.2524	0.525674	7.46642	8.24051e-14	1.96372e-11	HOXA11-AS	221883	1.68353	0	73.7741	90.9327	129.71	4.87543	33.2483	94.5902	20.0318	193.277	194.933	122.665	1.47596	0	52.1922	5.7086	15.3786	0	66.7401	0	25.9601	267.916	140.319	969.341	0	76.3479	4.19265	208.9	3.11571	3.21012	9.26052	0	154.158	0	270.813	55.2312	19.9504	428.669	3.90057	492.814	288.769
ENSG00000095970	36.0954	-3.22857	0.427111	-7.45844	8.75548e-14	2.07371e-11	TREM2	54209	4.20882	0	4.27676	6.91879	0.888427	6.8256	1.70504	4.55856	1.05431	171.91	1.04242	3.86348	33.947	3.25663	8.35075	0	1.80925	7.01408	0	8.57705	5.37105	16.3834	9.20125	24.089	3.11823	4.59927	3.14449	3.24715	8.30855	26.751	3.47269	6.62157	0	1.26712	11.2839	7.50053	1.81367	3.78515	13.652	0.81727	4.74949
ENSG00000169752	466.625	2.19602	0.295048	7.45535	8.96308e-14	2.09731e-11	NRG4	145957	97.6447	173.148	380.632	916.245	872.435	473.892	249.789	427.365	706.386	1947.34	593.139	480.037	59.0382	173.415	616.912	1034.07	872.058	36.2394	1030.17	203.705	936.352	365.253	235.782	377.716	97.7046	669.654	60.7935	658.089	126.705	129.475	445.662	100.427	630.454	49.4177	465.058	1185.08	1732.06	1441.2	82.8872	798.473	767.517
ENSG00000184838	67.8503	3.55991	0.500727	7.45581	8.93177e-14	2.09731e-11	PRR16	51334	137.208	0.852945	59.8747	30.6404	28.4297	133.587	2.55756	98.0091	278.337	21.3673	205.357	0	5.90382	0	9.39459	0	7.23699	129.761	22.6055	0	21.4842	0.963728	340.446	628.241	4.15764	529.836	5.24082	8.65906	0	179.766	294.021	0	14.8842	1.26712	116.869	18.4104	34.4598	24.6035	24.3786	37.5944	178.581
ENSG00000088305	1253.23	1.95	0.261991	7.45023	9.31792e-14	2.16728e-11	DNMT3B	1789	302.193	979.181	1338.63	1488.53	692.973	1635.22	670.934	611.987	309.966	2606.81	458.666	2233.09	1595.51	1203.32	1250.52	1610.64	2892.08	4064.66	234.667	1190.07	2292.54	1754.95	253.034	913.455	1409.44	1279.52	1321.73	3325.08	1747.91	1087.16	1081.17	750.444	1515	344.657	1819.13	1436.69	1274.11	972.784	564.608	4831.7	495.846
ENSG00000085117	2939.08	1.33231	0.17949	7.42367	1.13919e-13	2.63389e-11	CD82	3732	1520.23	3665.11	6622.56	2201.16	4545.19	2237.82	3301.82	1401.76	2629.44	1891.98	6215.97	3537.98	2126.85	3644.16	3178.5	2321.77	3465.62	6461.14	2674.99	4243.5	2587.95	2848.78	3069.77	1868.34	4465.31	2219.61	2034.49	3880.34	3890.48	2206.42	2802.46	1251.48	3060.84	1993.18	2078.65	5396.97	2803.94	3005.41	1906.41	5518.21	4758.98
ENSG00000122420	83.7428	3.54763	0.508832	7.41223	1.24193e-13	2.85445e-11	PTGFR	5737	0	3.41178	4.27676	268.844	114.607	49.7294	0	879.803	25.3034	4.85621	22.9333	1.93174	283.383	0	172.234	1.63103	4.52312	1.16901	171.156	0	209.471	3.85491	898.272	8.67204	1.03941	532.596	1.04816	369.092	11.4243	24.6109	190.998	15.4503	8.50529	2.53424	4.02996	15.6829	5.44102	453.272	7.80115	417.625	90.2402
ENSG00000279839	32.1599	3.7901	0.536091	7.40411	1.32034e-13	3.01683e-11	NA	NA	0	0.852945	72.7049	74.1299	79.9584	18.5266	3.41009	26.2117	2.10861	32.051	5.21212	31.8737	0	0	69.9375	134.56	89.5578	3.50704	33.3701	0	53.7105	76.1345	2.30031	0	0	51.5118	0	37.8834	44.6585	1.07004	23.1513	0	89.3055	0	1.61199	37.5027	40.8077	10.4092	1.95029	22.0663	18.9979
ENSG00000099957	22.6981	2.46127	0.329874	7.39753	1.38741e-13	3.15153e-11	P2RX6	9127	7.57588	16.206	59.8747	8.89559	16.8801	20.4768	59.6765	9.11713	7.38015	16.5111	9.38181	16.4198	8.85573	23.6105	27.1399	4.07757	23.5202	3.50704	35.523	17.1541	67.1381	27.9481	17.2523	104.064	4.15764	51.5118	13.6261	74.6844	44.6585	4.28015	16.2059	6.62157	26.579	6.33561	65.2854	15.0011	12.6957	30.2812	15.6023	28.6045	6.64928
ENSG00000239887	59.6494	3.21863	0.440131	7.3942	1.42259e-13	3.19409e-11	C1orf226	400793	154.043	75.0592	4.27676	1.9768	69.2973	113.11	0	17.0946	92.779	7.76994	10.4242	7.72695	149.072	6.51325	16.7015	1.63103	316.618	14.0282	15.0704	33.2361	45.6539	27.9481	147.22	2.89068	2.07882	23.9162	1.04816	46.5424	328.188	49.2218	10.4181	11.0359	12.7579	8.86985	4.02996	27.9565	8.16154	227.109	342.275	37.5944	61.7433
ENSG00000275572	45.7176	2.53627	0.342381	7.3949	1.41512e-13	3.19409e-11	GRIFIN	402635	9.25941	33.2649	19.2454	34.5939	8.88427	49.7294	176.472	4.55856	7.38015	51.4758	9.38181	42.4982	100.365	92.8138	41.7538	18.7568	29.8526	40.9155	19.3762	192.984	46.5491	57.8237	12.6517	75.1577	100.823	22.0765	128.924	50.872	312.609	50.2918	20.8362	11.0359	23.3895	25.3424	136.213	40.2301	17.2299	13.248	81.912	33.5081	7.59918
ENSG00000174684	140.443	1.5338	0.207844	7.37751	1.61281e-13	3.60036e-11	B4GAT1	11041	95.1194	83.5886	59.8747	208.552	39.0908	150.163	85.2522	119.662	154.983	327.309	124.048	113.007	160.879	103.398	91.8583	155.763	171.879	95.8591	143.168	30.0197	271.238	192.746	69.0094	259.198	115.375	96.5847	82.8049	251.113	236.794	184.047	78.7144	140.157	192.432	115.308	460.222	308.885	113.355	164.654	139.445	307.294	158.633
ENSG00000236499	20.9098	-2.08942	0.28333	-7.36752	1.7383e-13	3.85833e-11	LINC00896	150197	16.8353	7.67651	10.6919	13.8376	11.5495	4.87543	9.37774	5.6982	0	16.5111	10.4242	18.3515	7.37978	2.44247	18.7892	45.6688	14.474	3.50704	10.7645	7.50492	32.2263	29.8756	8.05109	5.78136	4.15764	4.59927	10.4816	16.2357	15.5785	27.821	4.63026	14.3467	19.1369	20.2739	14.5079	15.0011	4.53419	4.73144	20.478	18.7972	3.79959
ENSG00000211688	84.4567	2.7393	0.373249	7.36294	1.79905e-13	3.97048e-11	NA	NA	58.0817	118.559	21.3838	454.663	106.611	57.5301	0.852522	85.4731	114.92	210.759	31.2727	132.324	8.85573	44.7786	15.6577	128.851	47.0405	87.676	202.373	154.387	373.288	51.0776	66.7091	187.894	46.7735	17.4772	15.7225	260.854	25.9642	8.56031	5.78782	16.5539	88.2423	7.60273	141.049	270.701	73.4538	158.03	4.87572	421.711	25.6472
ENSG00000149571	184.949	1.98028	0.269102	7.362	1.81177e-13	3.97597e-11	KIRREL3	84623	147.309	145.001	67.359	1022.99	145.702	234.021	44.3311	90.0316	197.155	488.535	92.7757	282.034	286.335	199.468	171.19	176.967	199.922	53.7746	269.113	248.735	211.261	101.191	50.6069	592.589	103.941	211.567	78.6123	247.866	52.967	231.128	123.859	56.2833	351.906	187.534	240.992	124.782	222.175	214.807	111.166	420.077	115.887
ENSG00000164849	70.4698	1.66048	0.22554	7.35525	1.90572e-13	4.15864e-11	GPR146	115330	40.4047	50.3238	60.9438	70.1763	47.975	114.085	40.0685	55.8424	22.1405	149.571	19.8061	137.153	196.302	50.4777	130.48	32.6206	130.266	84.169	38.7523	52.5345	216.632	143.595	40.2555	97.3196	47.8129	73.5884	115.298	152.616	101.78	136.965	39.3572	26.4863	123.327	41.815	145.079	57.9586	50.7829	12.3017	33.1549	223.115	23.7474
ENSG00000166681	355.761	2.88295	0.396434	7.35031	1.97751e-13	4.2912e-11	BEX3	27018	6.73412	12.7942	1279.82	740.31	297.623	410.511	315.433	110.545	88.5618	123.348	34.4	159.368	19.1874	34.1946	329.855	945.997	973.376	932.873	81.8105	373.102	758.213	897.23	78.2106	739.051	7.27587	222.605	24.1078	363.681	377	72.7626	316.015	15.4503	416.759	158.39	821.306	1098.49	335.53	335.932	364.704	741.264	355.261
ENSG00000134569	210.053	-2.82659	0.38213	-7.34298	2.0889e-13	4.50774e-11	LRP4	4038	1257.6	30.706	9.62271	43.4895	9.77269	98.4837	20.4605	15.955	26.3577	150.542	13.5515	23.1809	329.138	50.4777	16.7015	31.8051	62.4191	219.775	109.798	101.853	30.4359	17.3471	10.3514	32.761	22.867	39.5537	80.7086	35.7186	65.4298	22.4708	16.2059	40.833	27.6422	44.3492	89.4652	68.8685	13.6026	23.6572	192.103	23.7008	7.59918
ENSG00000267365	9.21236	3.82081	0.513124	7.34096	2.12061e-13	4.55087e-11	KCNJ2-AS1	400617	8.41764	5.97062	7.48433	3.95359	74.6278	2.92526	0.852522	14.8153	2.10861	6.79869	29.1879	1.93174	7.37978	0	20.8769	0.815514	1.80925	1.16901	10.7645	0	0.895174	0	49.4567	0.96356	0	43.2332	44.0229	3.24715	6.23141	9.63035	30.0967	1.10359	3.18948	35.4794	0.805993	8.1824	22.6709	12.3017	2.92543	0.81727	42.7454
ENSG00000007516	266.555	-2.39277	0.32547	-7.32938	2.31223e-13	4.93483e-11	BAIAP3	8938	63.9741	51.1767	718.496	60.2923	125.268	62.4055	36.6584	303.144	40.0637	190.363	141.77	52.1569	206.634	52.9202	98.1213	14.6793	169.165	95.8591	200.22	56.823	213.947	406.693	97.7633	61.6678	213.079	121.421	811.279	42.2129	610.678	59.9222	245.404	14.3467	37.2106	135.582	47.5536	79.0965	107.007	124.91	158.948	246.816	106.388
ENSG00000124440	18.8022	-1.92192	0.301908	-7.32673	2.35839e-13	5.00584e-11	HIF3A	64344	4.20882	5.97062	0	4.94199	7.10741	13.6512	15.3454	11.3964	11.5974	6.79869	8.33939	6.76108	33.947	7.32741	1.04384	2.44654	3.6185	2073.83	3.22936	8.57705	14.3228	5.78237	47.1564	6.74492	7.27587	24.8361	10.4816	4.32953	8.30855	6.42023	21.9937	8.82876	11.6948	3.80136	6.44794	5.45493	4.53419	1.89258	36.0803	4.08635	12.3487
ENSG00000123700	68.5572	3.41383	0.48107	7.32227	2.43804e-13	5.14678e-11	KCNJ2	3759	228.96	18.7648	3.20757	15.8144	689.419	43.8789	2.55756	345.311	118.082	18.4536	115.709	5.79521	5.90382	2.44247	188.936	4.89309	35.2803	32.7324	100.11	13.9377	9.84692	1.92746	286.389	0.96356	0	282.395	40.8784	17.3181	78.9312	209.728	170.162	12.1395	8.50529	699.451	0.805993	31.3659	70.7333	29.3349	9.75143	2.45181	40.8456
ENSG00000258035	19.2101	2.60356	0.351322	7.32086	2.46391e-13	5.17327e-11	NA	NA	51.3476	29.0001	9.62271	3.95359	47.975	16.5765	5.96765	11.3964	41.118	17.4824	6.25454	14.488	19.1874	22.7964	31.3153	3.26206	15.3786	30.3944	9.68808	41.8131	12.5324	6.74609	12.6517	0.96356	40.537	11.9581	48.2155	9.74144	9.34712	70.6225	9.26052	12.1395	12.7579	115.308	2.41798	29.3203	6.34786	0.946288	33.1549	4.90362	0.949897
ENSG00000159363	1706.57	1.27813	0.17515	7.29804	2.91979e-13	6.09751e-11	ATP13A2	23400	902.371	837.592	3786	1067.47	1186.05	1362.2	564.369	2696.39	1349.51	3352.73	3491.08	1765.61	2917.96	1460.6	2985.39	972.909	2522.09	3431.05	1608.22	306.63	1429.59	2477.74	2309.51	1451.12	2381.29	2056.79	2063.83	2715.7	1706.37	2785.31	2412.36	1077.11	1304.5	1239.24	1133.23	2928.62	1383.83	2668.53	2256.48	2463.25	3273.35
ENSG00000260685	59.9833	2.32641	0.319196	7.28274	3.27109e-13	6.7946e-11	NA	NA	8.41764	22.1766	100.504	143.318	143.037	61.4304	35.8059	30.7703	160.255	216.587	63.5879	62.7815	4.42787	21.9822	74.1129	148.424	75.9884	3.50704	90.4221	40.741	96.6788	47.2226	24.1533	63.595	8.31528	85.5465	3.14449	62.7782	19.7328	19.2607	71.769	18.7611	70.1686	11.4041	41.9116	115.917	148.721	126.803	18.5277	76.8234	115.887
ENSG00000022567	579.352	1.46077	0.200885	7.27259	3.52663e-13	7.28643e-11	SLC45A4	57210	458.762	524.561	663.967	679.03	1066.11	674.759	280.48	1586.38	1046.93	351.59	668.194	339.986	650.896	335.432	915.451	286.246	654.948	378.76	1602.84	442.79	805.657	611.003	883.32	657.148	230.749	692.65	418.217	333.374	2451.02	1118.19	397.045	334.389	749.528	497.979	454.58	495.717	916.812	928.309	397.858	735.543	1412.5
ENSG00000130940	291.393	1.29144	0.178081	7.2515	4.12167e-13	8.4708e-11	CASZ1	54897	254.213	117.706	1156.86	344.951	348.263	189.167	79.2845	654.154	429.103	209.788	686.957	325.498	357.181	152.247	423.801	186.753	281.338	326.155	432.734	217.643	308.835	393.201	213.929	461.545	205.803	332.987	255.752	184.005	219.138	340.272	328.748	75.0444	261.538	157.123	319.979	222.288	379.965	530.868	277.916	446.23	351.462
ENSG00000275997	14.7339	2.20979	0.301111	7.24931	4.1891e-13	8.56406e-11	NA	NA	43.7718	5.11767	4.27676	2.9652	10.6611	28.2775	8.52522	33.0496	21.0861	18.4536	20.8485	9.65869	30.9951	12.2123	26.0961	2.44654	4.52312	10.5211	44.1346	13.9377	15.218	13.4922	25.3034	13.4898	8.31528	27.5956	19.9151	4.32953	15.5785	39.5914	9.26052	14.3467	10.6316	22.8082	27.4037	11.5917	20.8573	5.67773	23.4034	11.4418	17.0981
ENSG00000147488	979.712	-3.56149	0.479313	-7.23715	4.58198e-13	9.31822e-11	ST18	9705	32.8288	742.062	115.473	34.5939	16.8801	81.9072	37.5109	11.3964	23.1948	171.91	7.29697	334.191	596.286	778.333	17.7453	4.07757	12.6647	229.127	15.0704	295.908	3.5807	38.5491	3.45047	44.3238	363.794	21.1567	249.463	15.1534	12.4628	5.35019	27.7816	12.1395	65.916	69.6917	442.49	6.1368	87.9632	2.83887	2764.53	58.0262	1.89979
ENSG00000259207	311.751	3.41936	0.428388	7.2302	4.82269e-13	9.75666e-11	ITGB3	3690	145.625	264.413	44.906	83.0255	851.113	227.195	14.4929	151.572	10.5431	425.404	31.2727	621.054	78.2256	37.4512	383.091	22.0189	5392.46	1969.79	34.4465	590.745	83.2512	1861.92	338.146	15.417	5.19705	699.089	655.102	417.8	30.1185	170.136	128.49	49.6618	118.011	1078.32	5.64195	25.9109	130.585	77.5956	173.575	13.8936	41.7955
ENSG00000004139	433.326	1.46615	0.202836	7.22895	4.86743e-13	9.79615e-11	SARM1	23098	425.091	41.7943	605.162	398.325	270.082	1041.39	682.87	412.55	268.848	577.889	429.479	362.201	433.931	155.504	613.78	474.629	720.081	489.817	842.863	262.672	469.966	743.998	343.897	372.898	60.2858	535.355	571.249	666.748	884.861	909.533	307.912	502.136	569.854	468.835	542.433	495.035	451.605	483.553	623.117	380.031	621.233
ENSG00000136802	1491.8	-0.928233	0.128451	-7.22623	4.96582e-13	9.89166e-11	LRRC8A	56262	1235.71	648.238	3232.16	1500.39	828.902	1487.01	998.303	1137.36	643.127	1389.85	1135.2	1195.75	1720.96	1003.04	1492.7	885.649	1456.44	1863.41	1105.52	1085	1453.76	1601.72	1094.95	1874.12	1130.88	1343.91	1818.56	1371.38	1321.06	1108.56	1288.37	778.034	922.823	875.581	1764.32	1183.72	1002.06	1305.88	975.143	2019.47	1266.21
ENSG00000143631	38.8519	1.48775	0.432032	7.22678	4.94568e-13	9.89166e-11	FLG	2312	7.57588	5.97062	40.6292	11.8608	8.88427	12.6761	126.173	13.6757	21.0861	45.6484	2.08485	183.515	5.90382	58.6193	13.57	2.44654	61.5144	2.33803	1.07645	17.1541	48.3394	33.7305	0	235.109	19.7488	1.83971	0	261.937	35.3113	5.35019	67.1387	7.72516	430.58	5.06849	315.949	1.36373	9.97521	17.9795	2.92543	32.6908	10.4489
ENSG00000112414	140.79	4.33729	0.479797	7.22001	5.19853e-13	1.03024e-10	ADGRG6	57211	3.36706	15.353	290.82	14.826	205.227	44.854	477.412	22.7928	14.7603	4.85621	34.4	388.279	14.7596	13.0265	568.895	1130.3	1806.53	4.67605	10.7645	5.36066	0.895174	1209.48	79.3608	0	3.11823	3.67942	8.38531	1.08238	42.5813	72.7626	23.1513	64.0085	720.823	20.2739	2.41798	12.2736	131.491	63.4013	95.564	2.45181	132.036
ENSG00000162174	530.732	2.10989	0.293505	7.2003	6.00802e-13	1.18462e-10	ASRGL1	80150	154.885	389.796	1117.3	537.689	1113.2	313.978	399.833	817.122	922.519	231.156	1579.27	207.662	54.6104	643.183	778.707	998.19	690.228	146.127	1099.06	566.086	689.284	148.414	682.043	413.367	262.971	672.414	48.2155	866.988	485.012	459.047	512.801	185.404	217.948	713.389	326.427	381.163	1255.06	1740.22	234.034	283.593	2769.9
ENSG00000111052	467.244	3.41138	0.516333	7.19626	6.18855e-13	1.21405e-10	LIN7A	8825	3.36706	363.355	78.0509	14.826	128.822	520.696	8.52522	5.6982	4268.89	33.9935	42.7394	1.93174	32.471	48.8494	8.35075	4.07757	21.711	78.3239	1978.52	580.023	38.4925	225.512	1941.46	2365.54	2.07882	10.1184	64.9861	31.3891	2878.91	10.7004	13.8908	34.2114	1.06316	55.7533	2135.88	2.0456	171.392	73.8105	9.75143	4.08635	120.637
ENSG00000167173	4967.85	1.44727	0.201276	7.19225	6.37321e-13	1.24399e-10	C15orf39	56905	6298.92	2343.89	15261.6	3360.55	4097.42	7590.07	2552.45	6298.79	3889.34	8193.4	10452.4	5824.19	8513.31	5193.5	11309	3394.17	5320.1	11097.4	6367.22	11123.4	3961.15	3697.82	5120.5	2492.73	6304.02	4434.62	4373.99	5930.37	5067.18	6067.12	4093.15	1243.75	2685.54	5544.92	5188.17	5268.78	4926.85	4633.97	3611.93	7784.5	5441.96
ENSG00000074657	448.097	2.75784	0.387691	7.17943	7.00021e-13	1.35954e-10	ZNF532	55205	114.48	52.8826	459.752	10.8724	166.136	295.451	57.1189	1249.05	52.7154	301.085	205.357	21.2491	2990.29	136.778	1029.23	68.5032	218.919	53.7746	2174.44	216.571	47.4442	245.751	1887.41	51.0687	102.902	619.062	253.656	292.243	129.821	2861.28	170.162	135.742	27.6422	103.904	47.5536	130.918	187.715	883.833	2714.8	134.032	1374.5
ENSG00000172318	19.9251	3.44407	0.472396	7.17345	7.31312e-13	1.41325e-10	B3GALT1	8708	7.57588	1.70589	10.6919	17.7912	26.6528	5.85052	0.852522	77.4956	207.699	5.82745	37.5273	3.86348	1.47596	0	4.17538	5.7086	2.71387	37.4084	177.615	15.0098	9.84692	3.85491	270.287	32.761	4.15764	25.7559	38.7821	22.73	3.11571	3.21012	16.2059	2.20719	11.6948	2.53424	3.22397	1.36373	4.53419	6.62402	6.826	6.53816	5.69938
ENSG00000237945	964.313	-2.44993	0.340393	-7.1697	7.51647e-13	1.44536e-10	LINC00649	100506334	202.023	569.767	71.6357	43.4895	208.78	207.693	120.206	55.8424	69.5843	324.395	85.4787	130.392	249.436	412.777	178.497	105.201	656.757	234.972	227.132	509.263	404.619	1499.56	374.951	145.498	611.173	107.623	1470.57	124.474	234.717	260.019	130.805	87.184	181.8	987.088	104.779	130.236	148.721	53.9384	1095.09	240.277	82.641
ENSG00000229323	6.12878	-2.61607	0.42688	-7.16483	7.78852e-13	1.49029e-10	DLEU1-AS1	103689915	0	0.852945	0	2.9652	0	0.975086	0.852522	2.27928	0	1.94248	1.04242	3.86348	5.90382	0.814156	0	0.815514	1.80925	1.16901	0	0	7.16139	6.74609	1.15016	0.96356	1.03941	2.75956	4.19265	1.08238	4.15428	1.07004	2.31513	1.10359	3.18948	7.60273	0	0	1.81367	0	1.95029	6.53816	0
ENSG00000029534	1895.52	2.94412	0.417884	7.16131	7.99075e-13	1.52149e-10	ANK1	286	180.979	7335.33	198.869	139.364	867.993	2330.46	385.34	63.8199	87.5075	3155.56	127.176	1830.32	9314.76	1618.54	188.936	13.0482	905.529	140.282	131.327	700.102	4383.67	2633.87	4591.42	42.3966	690.169	229.964	1053.4	462.177	4966.44	1439.2	1744.45	303.489	347.654	686.78	808.41	206.606	2177.32	724.857	1894.7	842.606	351.462
ENSG00000211914	36.088	2.86582	0.400181	7.15721	8.23332e-13	1.56003e-10	NA	NA	5.89235	8.52945	29.9373	24.71	19.5454	31.2028	53.7089	3.41892	1.05431	77.6994	0	65.6791	70.8459	11.3982	73.0691	22.0189	57.896	72.4788	1.07645	11.7934	50.1298	111.792	3.45047	5.78136	14.5517	28.5155	90.1421	89.8378	50.8899	114.494	16.2059	18.7611	56.3475	25.3424	26.5978	38.1845	33.553	0.946288	58.5086	187.972	10.4489
ENSG00000128596	316.654	2.24582	0.314617	7.15405	8.42552e-13	1.5887e-10	CCDC136	64753	33.6706	37.5296	1020.01	342.974	207.003	132.612	158.569	254.14	99.1049	81.5843	765.139	151.641	54.6104	153.876	259.917	296.032	573.532	37.4084	58.1285	69.6886	457.434	576.309	339.296	436.493	61.3252	332.067	92.2384	1240.41	670.915	599.222	187.525	89.3912	1310.88	314.246	1186.42	231.835	519.618	457.057	185.277	351.426	767.517
ENSG00000205755	214.826	3.00316	0.42702	7.14977	8.69206e-13	1.63104e-10	CRLF2	64109	2395.66	323.266	38.4908	35.5823	11.5495	16.5765	12.7878	108.266	311.021	66.0444	400.291	44.43	847.198	258.902	75.1568	3.26206	11.7601	38.5774	1460.75	100.78	19.6938	24.0932	29.9041	418.185	569.597	41.3935	924.48	8.65906	4.15428	388.424	166.689	65.1121	211.569	212.876	29.0157	76.369	26.2983	53.9384	457.342	76.8234	135.835
ENSG00000196935	640.248	2.64686	0.373165	7.14556	8.96306e-13	1.67381e-10	SRGAP1	57522	63.1323	199.589	455.475	740.31	1026.13	977.036	355.501	4803.59	1228.27	107.808	1225.89	158.403	57.5623	139.221	947.81	185.937	261.436	83	2216.42	236.941	193.358	159.015	6224.65	371.934	115.375	5302.96	134.165	165.605	397.772	74.9027	2738.8	231.755	194.558	305.376	208.752	302.067	703.706	1967.33	142.371	142.205	1411.55
ENSG00000153976	8.00426	-2.47513	0.345986	-7.13608	9.60316e-13	1.78476e-10	HS3ST3A1	9955	2.52529	1.70589	2.13838	25.6984	5.33056	8.77577	0.852522	7.97748	2.10861	1.94248	2.08485	0.965869	5.90382	0.814156	2.08769	1.63103	0	2.33803	2.15291	3.2164	13.4276	5.78237	3.45047	0.96356	1.03941	1.83971	7.33714	4.32953	2.07714	3.21012	1.15756	2.20719	4.25264	1.26712	1.61199	4.0912	5.44102	4.73144	5.85086	2.45181	1.89979
ENSG00000229162	18.9743	3.34187	0.372891	7.11965	1.08203e-12	2.0014e-10	NA	NA	57.24	28.1472	17.107	16.8028	2.66528	11.701	5.11513	13.6757	5.27154	21.3673	4.1697	28.9761	109.221	15.469	8.35075	7.33963	12.6647	40.9155	17.2233	9.64919	5.37105	18.3108	6.90094	2.89068	36.3794	9.19854	128.924	8.65906	27.0028	79.1828	2.31513	5.51797	6.37896	32.9452	9.67191	6.1368	7.2547	4.73144	29.2543	0	7.59918
ENSG00000170962	303.247	2.47708	0.349526	7.11711	1.10216e-12	2.02897e-10	PDGFD	80310	16.8353	36.6766	160.379	1003.22	839.563	139.437	313.728	1865.59	482.873	516.701	361.721	329.361	72.3218	88.743	253.654	1053.64	774.358	35.0704	123.792	77.1935	872.795	434.641	207.028	431.675	141.36	378.98	245.27	560.674	28.0414	54.572	141.223	56.2833	455.033	116.575	624.644	812.103	455.232	734.32	67.2849	1082.07	489.197
ENSG00000163710	30.8487	4.00101	0.518842	7.11275	1.13756e-12	2.08426e-10	PCOLCE2	26577	2.52529	16.206	3.20757	4.94199	5.33056	178.441	1.70504	2.27928	1859.8	2.91373	10.4242	0.965869	4.42787	2.44247	10.4384	1.63103	3.6185	2.33803	51.6698	61.1115	0	4.81864	616.484	5.78136	1.03941	64.3898	0	2.16477	181.75	56.712	2.31513	2.20719	0	0	12.8959	4.0912	3.62735	59.6162	9.75143	4.90362	18.9979
ENSG00000223609	1592.88	2.75962	0.392656	7.1033	1.21816e-12	2.22145e-10	HBD	3045	267.681	1791.19	703.527	143.318	2287.7	1417.77	513.218	191.46	45.3352	4906.71	43.7818	1691.24	4014.6	2049.23	617.956	8.97066	424.269	78.3239	43.0582	894.158	4793.66	2318.73	4746.69	71.3034	506.193	1163.62	424.506	895.13	2461.41	1810.51	1414.54	135.742	366.79	1036.51	943.817	824.376	4111.6	1298.31	2432.01	268.882	1363.1
ENSG00000224596	40.2387	1.59251	0.22395	7.09755	1.26986e-12	2.30491e-10	ZMIZ1-AS1	283050	27.7782	18.7648	31.0065	46.4547	34.6486	56.555	125.321	15.955	18.9775	103.923	16.6788	62.7815	19.1874	25.2388	34.4468	39.9602	55.1821	32.7324	66.7401	72.905	42.0732	99.2639	48.3066	49.1416	18.7094	39.5537	71.2751	58.4487	35.3113	77.0428	21.9937	11.0359	42.5264	20.2739	116.063	50.4581	48.9692	21.7646	25.3537	78.4579	13.2986
ENSG00000132170	132.893	3.21826	0.467883	7.09113	1.33024e-12	2.40329e-10	PPARG	5468	1.68353	23.8825	51.3211	11.8608	159.028	402.71	11.0828	1007.44	248.817	6.79869	820.388	6.76108	13.2836	9.76988	186.848	2.44654	9.04624	7.01408	195.915	146.882	1.79035	2.89118	2019.67	8.67204	16.6306	621.822	7.33714	4.32953	335.458	28.891	474.601	33.1078	6.37896	15.2055	4.02996	34.0933	25.3914	214.807	61.434	4.90362	415.105
ENSG00000260920	138.749	-0.904962	0.127664	-7.08901	1.35076e-12	2.42905e-10	NA	NA	139.733	162.06	45.9752	109.712	93.2848	119.936	183.292	70.6577	61.1498	102.952	75.0545	93.6893	110.697	144.106	110.647	143.531	105.841	51.4366	120.563	126.512	136.066	91.5541	72.4598	72.267	103.941	82.7869	123.683	77.9315	77.8927	147.665	105.338	203.061	140.337	149.52	80.5993	154.102	115.168	121.125	160.899	106.245	69.3425
ENSG00000129467	459.827	1.93566	0.273445	7.08573	1.38312e-12	2.47578e-10	ADCY4	196883	307.244	207.266	2117	196.691	776.485	413.436	241.264	809.145	1143.92	193.277	1068.48	201.867	315.854	153.061	1037.58	229.975	197.208	174.183	2580.26	344.154	158.446	240.932	1036.29	1128.33	338.848	718.406	242.126	360.433	1729.22	535.019	663.285	190.922	245.59	171.061	762.469	165.012	493.319	363.375	256.463	225.567	767.517
ENSG00000137558	131.627	2.42656	0.602433	7.0589	1.67825e-12	2.99028e-10	PI15	51050	2.52529	2.55884	0	6083.59	4348.85	1.95017	0	19.3739	261.468	6.79869	1.04242	0	0	0.814156	8.35075	0	0.904624	1.16901	1975.29	3.2164	609.614	0	1.15016	299.667	0	935.492	0	95.2497	0	0	8.10295	1.10359	2.12632	1.26712	754.409	0.681866	129.678	882.887	0	2851.46	1.89979
ENSG00000234928	75.461	-3.57281	0.491578	-7.0544	1.73346e-12	3.07456e-10	LINC01659	101929374	2.52529	5.97062	2.13838	1.9768	1.77685	6.8256	2.55756	0	0	7.76994	3.12727	16.4198	5.90382	3.25663	1.04384	1.63103	7.23699	4.67605	0	2.14426	6.26622	3.85491	1.15016	4.8178	5.19705	2.75956	0	3.24715	17.6557	5.35019	0	1.10359	4.25264	6.33561	29.0157	3.40933	0.906837	1.89258	7.80115	4.08635	2.84969
ENSG00000047648	115.388	2.97819	0.428498	7.04959	1.79448e-12	3.16831e-10	ARHGAP6	395	11.7847	10.2353	54.5287	4.94199	119.938	67.2809	101.45	144.734	14.7603	19.4248	25.0182	254.024	7.37978	4.07078	184.76	10.6017	889.246	189.38	34.4465	96.4919	13.4276	212.02	560.126	5.78136	0	245.601	63.938	61.6958	19.7328	75.9727	57.8782	29.7971	47.8422	64.6232	5.64195	6.81866	78.8948	91.79	426.138	24.5181	451.201
ENSG00000112077	450.453	3.24061	0.400846	7.03544	1.98639e-12	3.49129e-10	RHAG	6005	77.4423	980.034	44.906	36.5707	619.233	671.834	180.735	22.7928	6.32584	979.983	21.8909	816.159	1704.73	297.167	89.7706	1.63103	180.925	703.746	15.0704	172.613	1079.58	887.593	1490.6	8.67204	59.2464	114.062	454.903	151.534	1431.15	480.447	574.152	68.4229	173.295	108.972	367.533	120.008	1381.11	401.226	743.059	42.4981	279.27
ENSG00000148057	250.526	0.948619	0.13485	7.03383	2.00934e-12	3.51572e-10	IDNK	414328	239.903	197.883	296.166	176.923	306.507	219.394	475.707	237.045	216.133	231.156	213.697	367.03	271.576	298.795	294.364	313.158	242.439	105.211	195.915	280.899	204.995	225.512	251.884	264.015	214.119	344.026	287.197	583.404	342.728	161.576	222.252	158.918	425.264	196.404	417.504	508.672	227.616	332.147	230.134	282.776	329.614
ENSG00000106665	3603.92	1.86306	0.265582	7.02253	2.17884e-12	3.79519e-10	CLIP2	7461	1626.29	3833.99	4352.67	5611.14	2179.31	3555.16	1782.62	2687.27	810.762	4009.29	1333.26	7310.66	2768.89	6819.37	6259.93	4085.73	6900.47	3360.91	2370.35	4793.5	4619.1	5871.03	838.464	2928.26	10212.2	3414.5	2833.19	7960.92	4052.5	2445.04	1840.53	964.542	6120.62	1607.98	4695.71	7565.99	3178.46	3528.71	2159.94	7446.15	1948.24
ENSG00000275542	40.3073	3.32152	0.485034	7.00539	2.46291e-12	4.27084e-10	NA	NA	12.6265	0	380.632	27.6752	56.8593	3.90034	16.1979	37.6081	57.9869	79.6418	208.485	24.1467	1.47596	8.14156	32.3592	25.2809	1.80925	0	79.6576	2.14426	53.7105	8.67355	42.5558	144.534	1.03941	146.257	0	112.568	14.54	3.21012	19.6786	48.5582	0	2.53424	158.781	62.7317	77.988	84.2197	0.975143	84.1788	190.929
ENSG00000198570	16.6314	-3.06888	0.432509	-7.00327	2.50064e-12	4.31699e-10	RD3	343035	1.68353	15.353	0	2.9652	0	0.975086	4.26261	4.55856	4.21723	0	1.04242	8.69282	2.95191	5.69909	0	2.44654	0.904624	64.2957	1.07645	0	3.5807	0	4.60063	0.96356	3.11823	1.83971	6.28898	3.24715	1.03857	20.3307	4.63026	19.8647	8.50529	0	0.805993	0.681866	1.81367	1.89258	32.1797	4.90362	5.69938
ENSG00000277476	267.32	1.41347	0.201984	6.99764	2.60314e-12	4.47406e-10	NA	NA	225.593	302.796	1070.26	155.179	345.598	300.326	434.786	223.37	226.676	223.386	139.685	275.273	44.2787	403.007	280.794	183.491	284.052	135.606	437.04	288.403	249.754	251.533	234.632	449.019	502.035	285.155	183.429	291.161	431.006	335.992	346.112	75.0444	217.948	130.513	534.373	235.244	186.808	282.94	300.344	215.759	409.406
ENSG00000050628	53.0275	3.91336	0.463666	6.99282	2.69411e-12	4.61001e-10	PTGER3	5733	1.68353	11.9412	2.13838	85.0023	35.5371	8.77577	3.41009	11.3964	614.661	1.94248	93.8181	0.965869	177.115	3.25663	27.1399	8.15514	21.711	9.35211	6.45872	18.2262	420.732	3.85491	265.686	1983.01	1.03941	9.19854	13.6261	60.6134	29.0799	10.7004	5.78782	17.6575	5.3158	15.2055	154.751	0.681866	14.5094	35.959	12.6769	660.354	27.547
ENSG00000086730	6167.98	1.61735	0.231601	6.9869	2.81033e-12	4.78778e-10	LAT2	7462	5327.53	7060.68	14744.1	2378.09	6971.48	6150.84	6550.78	8192.88	5255.72	7219.24	15023.4	6089.8	7821.09	10042.6	9881.03	5455.79	5206.11	5371.62	7654.66	8439.82	2579	3890.57	5569.06	1497.37	11490.7	6564.08	5826.74	5927.13	4556.2	7589.78	5464.86	4667.1	2497.36	4860.68	4328.99	9248.15	11624.7	10530.3	8116.12	4106.78	15793
ENSG00000110080	1485.7	1.4607	0.209208	6.98383	2.87237e-12	4.87212e-10	ST3GAL4	6484	780.316	1374.09	2539.33	3612.6	1644.48	1517.23	376.815	879.803	1555.1	3359.53	1997.28	1297.16	1412.49	1866.86	1292.28	2578.66	1671.75	471.112	1352.03	1072.13	1786.77	1378.13	326.644	2974.51	1358.51	1681.49	823.857	2972.22	1134.12	766.148	1510.62	563.937	2117.82	1084.66	2365.59	3583.21	2036.76	3316.74	819.12	4136.2	1903.59
ENSG00000144036	292.453	1.59898	0.229391	6.97172	3.13084e-12	5.28744e-10	EXOC6B	23233	239.061	237.972	257.675	160.121	440.66	456.34	381.93	362.406	344.759	267.092	389.866	122.665	66.418	331.362	341.337	271.566	512.017	157.817	502.704	184.407	460.12	471.263	378.401	383.497	133.045	218.006	162.465	191.582	288.722	419.455	179.423	461.303	91.4318	494.177	495.685	338.206	392.661	282.94	498.298	275.42	473.999
ENSG00000184574	283.752	-1.90573	0.273248	-6.96652	3.24875e-12	5.46282e-10	LPAR5	57121	39.5629	146.707	89.812	77.0951	163.47	123.836	150.896	44.446	78.0187	230.184	25.0182	442.368	199.254	99.3271	300.627	234.868	327.474	837.014	58.1285	136.161	290.036	550.288	73.61	81.9026	165.266	83.7068	170.851	74.6844	214.984	272.86	77.5568	30.9007	146.716	157.123	167.646	80.4602	83.429	65.2939	123.843	326.091	82.641
ENSG00000150540	554.537	2.99367	0.43915	6.96542	3.27432e-12	5.48209e-10	HNMT	3176	44.6135	38.3825	428.745	248.088	1369.95	246.697	28.1332	2022.86	2030.6	915.881	1858.64	362.201	112.173	28.4955	1745.31	391.447	91.367	11.6901	107.645	38.5967	461.91	426.931	1981.72	557.901	1.03941	685.292	55.5527	488.155	66.4684	111.284	1142.52	828.8	88.2423	686.78	23.3738	288.429	910.465	2581.47	230.134	396.376	2562.82
ENSG00000119042	138.743	2.60378	0.37609	6.9617	3.36188e-12	5.60452e-10	SATB2	23314	27.7782	37.5296	97.2963	121.573	458.428	144.313	23.8706	551.586	355.302	58.2745	563.951	34.7713	22.1393	24.4247	302.715	114.172	37.0896	23.3803	123.792	23.5869	81.4609	33.7305	743.001	42.3966	21.8276	130.619	39.8302	68.1901	286.645	118.774	109.969	125.81	161.6	45.6164	16.9258	201.832	420.772	727.696	50.7074	53.9398	1301.36
ENSG00000047597	450.029	2.77126	0.40383	6.94347	3.82596e-12	6.32391e-10	XK	7504	55.5565	1753.66	68.4282	167.039	460.205	454.39	107.418	30.7703	44.2809	1553.99	18.7636	690.596	1385.92	339.503	133.612	22.0189	816.876	29.2253	26.9113	253.023	864.738	811.459	859.167	5.78136	323.257	95.6649	634.139	193.746	479.819	205.447	384.311	113.67	154.158	354.794	40.2996	46.3669	534.127	105.038	336.424	186.338	137.735
ENSG00000136854	128.191	2.07427	0.298921	6.94399	3.81165e-12	6.32391e-10	STXBP1	6812	46.297	67.3827	91.9504	135.411	55.9709	158.939	28.9857	68.3784	316.292	173.852	80.2666	57.9521	61.9901	46.4069	76.2006	48.9309	137.503	30.3944	53.8227	72.905	147.704	103.119	200.127	837.334	22.867	62.5501	61.8416	143.957	435.16	97.3735	37.0421	72.8373	128.642	89.9656	648.824	169.103	38.994	308.49	167.725	124.225	106.388
ENSG00000227800	24.3175	2.87371	0.411438	6.94285	3.84256e-12	6.32443e-10	NA	NA	8.41764	7.67651	26.7298	21.7448	7.10741	43.8789	42.6261	3.41892	0	42.7346	0	53.1228	56.0863	0.814156	44.8853	31.8051	49.7543	43.2535	0	7.50492	19.6938	77.0982	1.15016	4.8178	8.31528	31.2751	75.4678	42.2129	31.1571	84.533	12.7332	8.82876	30.8317	16.4726	12.0899	22.5016	15.4162	0.946288	35.1052	124.225	4.74949
ENSG00000132481	91.6268	-2.08262	0.300151	-6.92645	4.31543e-12	7.03025e-10	TRIM47	91107	15.9935	48.6179	68.4282	65.2343	25.7644	47.7792	11.0828	27.3514	42.1723	33.0222	29.1879	19.3174	32.471	16.2831	49.0607	25.2809	99.5087	58.4507	9.68808	19.2984	102.05	21.202	28.7539	35.6517	88.3499	22.0765	70.227	93.0849	125.667	28.891	17.3635	60.6977	43.5896	72.2259	24.9858	107.735	25.3914	50.1533	46.8069	389.021	54.1441
ENSG00000207308	85.2882	1.72183	0.248467	6.92611	4.32569e-12	7.03025e-10	NA	NA	53.0312	93.824	12.8303	118.608	143.037	166.74	164.537	70.6577	41.118	117.52	150.109	97.5528	91.5092	52.106	237.996	167.18	167.355	56.1126	114.104	152.243	65.3477	131.067	170.223	152.242	65.4829	75.4281	120.539	80.0963	130.86	58.8521	94.9203	17.6575	120.137	225.548	81.4052	38.8664	145.094	60.5625	44.8566	67.0162	77.8916
ENSG00000281856	0.841794	-2.64363	0.385718	-6.92662	4.31013e-12	7.03025e-10	LOC388436	388436	0	0	0	0	0	0.975086	0	0	2.10861	0.971242	0	0	1.47596	0	1.04384	1.63103	0	0	0	0	0	0	0	0	0	0.919854	3.14449	0	2.07714	1.07004	0	1.10359	0	0	0	0	0	0	1.95029	0.81727	0
ENSG00000244620	315.144	2.65072	0.387068	6.90697	4.95111e-12	8.01317e-10	NA	NA	188.555	79.3239	413.777	264.891	177.685	448.54	476.56	60.401	5.27154	666.272	18.7636	575.658	562.339	58.6193	478.08	285.43	447.789	596.197	25.8349	130.8	475.338	1135.27	23.0031	50.1051	125.769	229.964	970.599	626.699	369.73	996.206	165.532	175.472	596.433	245.822	135.407	276.838	223.082	29.3349	575.335	1512.77	45.5951
ENSG00000058668	9367.36	1.01167	0.146537	6.90415	5.05042e-12	8.13998e-10	ATP2B4	493	13120.6	11020.1	2761.72	7928.93	10659.3	11687.4	16493.7	8418.53	7486.64	7478.56	8791.8	11674.5	10995.9	9747.89	9007.33	15569.8	14386.2	4709.96	9847.4	14281.9	7839.04	12256.7	8465.15	7037.84	9910.78	9246.38	9515.23	7218.41	16105.1	7869.06	8498.84	9615.62	6674.52	8204.61	10105.5	8554.01	12046.4	6933.45	10691.5	10743.8	13177.9
ENSG00000124159	48.0181	3.39315	0.534043	6.89952	5.21771e-12	8.37486e-10	MATN4	8785	0.841764	0.852945	146.479	5.93039	29.3181	0.975086	0.852522	0	25.3034	3.88497	4.1697	1.93174	0	0	96.0336	127.22	113.078	1.16901	1.07645	1.07213	3.5807	510.776	2.30031	17.3441	1.03941	2.75956	3.14449	575.828	14.54	0	3.47269	0	45.7159	8.86985	9.67191	2.72747	195.877	5.67773	1.95029	10.6245	113.988
ENSG00000162374	17.1732	-3.35854	0.475862	-6.89515	5.38086e-12	8.60119e-10	ELAVL4	1996	3.36706	3.41178	0	0.988398	0.888427	0	0	7.97748	4.21723	0	1.04242	0.965869	0	0	11.4823	0.815514	2.71387	33.9014	2.15291	3.2164	0.895174	1.92746	1.15016	4.8178	0	8.27869	15.7225	3.24715	0	14.9805	0	1.10359	3.18948	2.53424	0	1.36373	0.906837	0	14.6271	0	1.89979
ENSG00000237975	23.408	1.34115	0.437309	6.89111	5.53571e-12	8.81244e-10	FLG-AS1	339400	2.52529	5.97062	43.8368	17.7912	0.888427	2.92526	95.4824	7.97748	9.48877	17.4824	2.08485	117.836	5.90382	39.0795	11.4823	6.52412	47.9451	2.33803	1.07645	3.2164	14.3228	8.67355	1.15016	176.331	2.07882	9.19854	0	136.38	31.1571	2.14008	33.5694	6.62157	224.327	3.80136	169.258	0.681866	2.72051	13.248	3.90057	6.53816	11.3988
ENSG00000186583	52.9632	2.4049	0.351607	6.84035	7.90014e-12	1.25251e-09	SPATC1	375686	5.89235	63.118	16.0379	12.8492	46.1982	20.4768	11.9353	11.3964	86.4532	135.974	77.1394	52.1569	36.8989	96.8846	63.6745	4.07757	21.711	40.9155	86.1163	24.659	28.6456	94.4453	301.341	13.4898	23.9064	34.9545	12.578	47.6248	357.268	24.6109	93.7627	15.4503	29.7685	17.7397	59.6434	34.0933	62.5718	30.2812	46.8069	24.5181	108.288
ENSG00000261377	221.892	3.01258	0.451239	6.8392	7.96347e-12	1.25742e-09	PDCD6IPP2	646278	12.6265	331.796	7.48433	5.93039	23.0991	42.9038	15.3454	54.7028	33.7378	227.271	11.4667	77.2695	23.6153	468.14	32.3592	461.581	30.7572	26.8873	2312.22	127.584	65.3477	31.803	60.9583	81.9026	702.641	86.4663	12.578	15.1534	9.34712	27.821	13.8908	26.4863	11.6948	8.86985	20.1498	1364.41	11.7889	707.824	61.434	80.9098	25.6472
ENSG00000267203	23.7392	2.27998	0.33149	6.83385	8.2665e-12	1.29998e-09	NA	NA	8.41764	8.52945	0	36.5707	55.9709	39.0034	17.903	49.0045	20.0318	50.5046	20.8485	11.5904	5.90382	8.95572	28.1838	26.0965	102.223	4.67605	17.2233	43.9574	26.8552	42.404	83.9614	10.5992	13.5123	54.2714	23.0596	25.9772	52.967	39.5914	83.3447	6.62157	35.0843	35.4794	0	5.45493	18.1367	15.1406	35.1052	13.0763	22.7975
ENSG00000042286	153.405	1.61523	0.236355	6.83316	8.3062e-12	1.30096e-09	AIFM2	84883	88.3853	36.6766	449.06	241.169	244.317	165.765	104.008	532.212	156.037	195.22	335.66	192.208	174.163	91.9997	233.821	165.549	294.003	42.0845	172.233	65.4	153.97	180.217	240.383	46.2509	44.6946	272.277	84.9012	199.158	176.557	246.109	300.967	35.315	126.516	120.377	45.9416	93.4157	272.958	547.901	197.954	161.82	488.247
ENSG00000263724	26.3076	3.26104	0.481488	6.82811	8.60392e-12	1.34218e-09	DLGAP1-AS3	201477	0.841764	1.70589	76.9817	74.1299	28.4297	8.77577	2.55756	74.0766	3.16292	12.6261	15.6364	31.8737	0	9.76988	31.3153	83.1825	19.9017	0	2.15291	26.8033	101.155	26.0206	66.7091	30.8339	2.07882	26.6758	1.04816	97.4144	2.07714	0	34.7269	1.10359	13.8211	0	7.25393	51.14	40.8077	462.735	2.92543	28.6045	99.7392
ENSG00000198576	56	-2.71418	0.394558	-6.82453	8.8216e-12	1.37063e-09	ARC	23237	11.7847	0	103.711	17.7912	5.33056	29.2526	9.37774	37.6081	0	7.76994	8.33939	23.1809	23.6153	2.44247	17.7453	7.33963	16.2832	156.648	27.9878	0	14.3228	23.1295	2.30031	26.0161	3.11823	3.67942	15.7225	12.9886	22.8485	102.724	133.12	45.2474	18.0737	73.493	14.5079	1.36373	0.906837	9.46288	186.252	46.5844	22.7975
ENSG00000206120	195.446	3.13576	0.564393	6.81594	9.36488e-12	1.44924e-09	NA	NA	146.467	0.852945	0	0.988398	1.77685	169.665	135.551	0	2.10861	4.85621	1.04242	8.69282	504.777	11.3982	8.35075	3.26206	17.1879	2060.97	1.07645	0	2.68552	111.792	10.3514	1.92712	1.03941	16.5574	2210.58	9.74144	8.30855	2252.43	1.15756	23.1755	29.7685	3.80136	8.86592	2.72747	1.81367	0.946288	609.465	0	2.84969
ENSG00000165449	187.765	2.75091	0.408068	6.81481	9.43907e-12	1.45493e-09	SLC16A9	220963	1.68353	169.736	2.13838	274.775	134.152	311.052	217.393	10.2568	632.584	193.277	10.4242	505.15	231.725	32.5663	15.6577	128.036	119.41	23.3803	62.4343	34.3082	649.897	312.248	118.466	1729.59	2.07882	21.1567	1.04816	334.456	421.659	39.5914	107.654	30.9007	530.517	11.4041	492.461	110.462	189.529	152.352	78.9866	384.117	49.3946
ENSG00000175730	45.8283	1.13581	0.166654	6.8086	9.85524e-12	1.51307e-09	NA	NA	29.4618	24.7354	66.2898	31.6287	39.0908	92.6332	58.824	47.8649	30.5749	33.9935	27.103	50.2252	64.942	57.8051	62.6306	35.8826	94.9855	91.1831	59.205	26.8033	73.4043	49.1501	48.3066	52.0322	40.537	41.3935	42.9747	47.6248	68.5455	60.9922	39.3572	34.2114	53.158	19.0068	77.3753	38.1845	27.2051	53.9384	49.7323	49.8535	50.3445
ENSG00000008086	251.506	2.11261	0.31099	6.80551	1.00694e-11	1.53772e-09	CDKL5	6792	806.41	84.4416	39.56	120.585	541.94	459.265	532.826	486.627	523.991	155.399	264.776	40.5665	53.1344	52.9202	320.46	285.43	180.925	784.408	38.7523	120.079	117.268	126.248	633.736	68.4128	39.4976	432.332	82.8049	120.144	587.83	531.809	169.004	104.842	47.8422	864.177	113.645	139.101	232.15	362.428	632.868	93.1688	282.119
ENSG00000130208	43.5473	2.95396	0.437436	6.80514	1.0095e-11	1.53772e-09	APOC1	341	1.68353	285.737	1.06919	2.9652	15.1033	40.9536	17.903	2.27928	8.43446	52.4471	7.29697	113.973	306.999	68.3891	3.13153	0.815514	2.71387	1.16901	5.38227	19.2984	72.5091	79.9894	88.562	1.92712	22.867	0.919854	12.578	7.57668	42.5813	20.3307	92.6052	45.2474	9.56845	1.26712	23.3738	3.40933	53.5034	35.0127	30.2294	2.45181	16.1482
ENSG00000150275	40.3531	-4.38539	0.584594	-6.80111	1.03819e-11	1.56912e-09	PCDH15	65217	0.841764	81.8828	1.06919	2.9652	0.888427	0	0.852522	1.13964	2.10861	0	0	0	0	5.69909	2.08769	0	0	1.16901	0	2.14426	0	0	1.15016	1.92712	29.1035	0.919854	2.09633	0	0	0	0	2.20719	0	0	0	0.681866	0	0	0	0	0
ENSG00000213931	7.72545	3.90809	0.491142	6.80163	1.03439e-11	1.56912e-09	HBE1	3046	3.36706	76.7651	11.7611	0	34.6486	0.975086	1.70504	5.6982	0	4.85621	3.12727	6.76108	45.7546	4.88494	4.17538	0.815514	18.0925	8.18309	0	1.07213	8.95174	14.4559	9.20125	1.92712	1.03941	27.5956	41.9265	9.74144	8.30855	5.35019	10.4181	0	6.37896	7.60273	0	1.36373	2.72051	14.1943	1.95029	0	8.54907
ENSG00000007402	430.948	-2.69005	0.392606	-6.79743	1.06498e-11	1.60338e-09	CACNA2D2	9254	46.297	119.412	89.812	32.6171	54.194	138.462	28.1332	30.7703	34.7921	139.859	42.7394	24.1467	141.692	45.5928	64.7183	30.9895	145.644	3600.56	218.52	213.354	63.5574	441.387	154.121	94.4289	55.0888	91.0656	912.95	38.9658	390.502	502.918	41.6723	84.9768	45.7159	125.445	67.7034	47.0488	39.9008	60.5625	692.352	47.4017	68.3926
ENSG00000198929	49.6272	2.87913	0.427217	6.78955	1.12485e-11	1.68698e-09	NOS1AP	9722	127.106	104.059	3.20757	8.89559	61.3014	113.11	1.70504	22.7928	99.1049	1.94248	18.7636	12.5563	109.221	7.32741	15.6577	8.15514	205.35	9.35211	15.0704	46.1017	31.3311	16.3834	118.466	4.8178	1.03941	14.7177	0	41.1305	263.796	23.5408	10.4181	9.93235	7.44212	20.2739	4.02996	16.3648	15.4162	170.332	204.78	17.9799	35.1462
ENSG00000222032	2.14866	-2.68995	0.394795	-6.7865	1.14887e-11	1.71636e-09	NA	NA	0.841764	0	0	0	0	0.975086	0	0	0	0	0	0.965869	2.95191	0.814156	0	0	2.71387	1.16901	0	0	0	8.67355	0	0	0	2.75956	1.04816	0	2.07714	3.21012	0	0	0	2.53424	0	0	0.906837	0	0	0	0
ENSG00000181585	22.9111	-2.21964	0.326994	-6.77229	1.2676e-11	1.88649e-09	TMIE	259236	14.31	10.2353	10.6919	5.93039	6.21899	8.77577	3.41009	1.13964	2.10861	42.7346	2.08485	24.1467	26.5672	3.25663	24.0084	12.2327	39.8035	30.3944	1.07645	12.8656	3.5807	14.4559	6.90094	2.89068	3.11823	6.43898	7.33714	6.4943	13.5014	25.6809	8.10295	29.7971	2.12632	27.8767	1.61199	11.5917	11.7889	6.62402	26.3289	0.81727	33.2464
ENSG00000158352	145.997	2.92757	0.441881	6.75186	1.45966e-11	2.15581e-09	SHROOM4	57477	2.52529	20.4707	67.359	386.464	264.751	26.3273	2.55756	68.3784	173.961	197.162	67.7575	475.208	7.37978	3.25663	232.777	508.065	290.384	1010.03	155.009	9.64919	180.825	519.449	50.6069	667.747	1.03941	195.929	4.19265	219.724	32.1956	17.1206	273.185	15.4503	5.3158	6.33561	740.707	0	225.802	49.207	17.5526	227.201	70.2924
ENSG00000170967	21.7421	2.30886	0.3395	6.7524	1.45424e-11	2.15581e-09	DDI1	414301	2.52529	5.97062	7.48433	81.0487	43.5329	13.6512	14.4929	90.0316	36.9008	31.0797	20.8485	18.3515	14.7596	8.14156	10.4384	35.8826	21.711	4.67605	3.22936	12.8656	31.3311	17.3471	14.952	50.1051	8.31528	18.3971	18.8669	37.8834	4.15428	9.63035	15.0483	8.82876	29.7685	10.137	29.8217	27.9565	26.2983	69.079	8.77629	23.7008	19.9478
ENSG00000118898	156.39	-1.5868	0.235083	-6.74712	1.50813e-11	2.21895e-09	PPL	5493	157.41	63.118	24.5914	156.167	91.5079	39.0034	116.795	136.757	95.942	118.492	38.5697	135.222	175.639	92.8138	105.428	48.1153	118.506	146.127	103.34	96.4919	139.647	93.4816	106.965	83.8297	33.2611	73.5884	98.5274	59.531	828.778	156.226	70.6114	91.5984	150.969	119.109	143.467	50.4581	74.3607	123.017	123.843	77.6407	65.5429
ENSG00000226673	36.8947	2.83584	0.421784	6.74452	1.53533e-11	2.25045e-09	LINC01108	102216342	4.20882	2.55884	39.56	5.93039	149.256	7.80069	4.26261	4.55856	27.412	171.91	15.6364	54.0887	2.95191	4.88494	2.08769	8.97066	6.33237	10.5211	97.9573	26.8033	3.5807	13.4922	10.3514	88.6475	3.11823	12.878	3.14449	11.9062	29.0799	25.6809	35.8845	2.20719	5.3158	5.06849	5.64195	367.526	135.119	115.447	1.95029	2.45181	23.7474
ENSG00000211920	31.6825	2.78438	0.415762	6.70338	2.03653e-11	2.97387e-09	NA	NA	12.6265	8.52945	8.55352	21.7448	29.3181	75.0816	41.7736	6.83784	1.05431	100.038	0	54.0887	44.2787	4.88494	57.4114	27.7275	57.896	91.1831	0	19.2984	42.9684	132.994	1.15016	4.8178	12.4729	30.3552	104.816	53.0367	40.5042	97.3735	15.0483	29.7971	59.537	22.8082	18.5378	13.6373	19.9504	0.946288	45.8317	134.85	2.84969
ENSG00000150510	129.539	2.89464	0.440088	6.69453	2.1637e-11	3.14774e-09	FAM124A	220108	21.0441	1.70589	19.2454	668.157	58.6362	378.333	0.852522	665.55	107.539	35.9359	18.7636	1.93174	82.6535	6.51325	263.049	60.3481	28.948	15.1972	204.526	6.43279	283.77	12.5285	227.731	1348.98	5.19705	22.0765	16.7706	546.603	10.3857	518.969	8.10295	56.2833	179.674	15.2055	108.003	305.476	62.5718	1459.18	50.7074	314.649	189.03
ENSG00000132470	232.269	-2.31935	0.345281	-6.69141	2.21031e-11	3.20355e-09	ITGB4	3691	56.3982	175.707	90.8812	44.4779	31.0949	93.6083	65.6442	39.8874	51.6611	106.837	70.8848	94.6552	110.697	126.194	59.4991	26.0965	60.6098	374.084	82.8869	180.118	53.7105	52.0413	79.3608	36.6153	87.3105	44.153	56.6008	48.7072	202.521	64.2023	68.2963	84.9768	42.5264	83.63	57.2255	28.6384	51.6897	145.728	894.206	16.3454	52.2443
ENSG00000144339	6.15689	3.44712	0.500187	6.68847	2.25512e-11	3.25635e-09	TMEFF2	23671	1.68353	0.852945	2.13838	11.8608	8.88427	2.92526	5.96765	2.27928	5.27154	1.94248	1.04242	48.2935	4.42787	0.814156	7.30691	8.15514	18.9971	1.16901	0	0	6.26622	25.0569	2.30031	0.96356	0	9.19854	3.14449	4.32953	0	2.14008	10.4181	3.31078	19.1369	2.53424	6.44794	0.681866	4.53419	0	1.95029	6.53816	2.84969
ENSG00000266074	12616.5	1.94563	0.291682	6.68202	2.35669e-11	3.3904e-09	BAHCC1	57597	1358.61	10461.4	29572.7	12837.3	13502.3	3202.18	18025.7	10469.9	9498.25	17281.3	21608.4	16325.1	4703.87	29597.8	16852.9	19103.4	22851.7	7722.5	19458	15013.1	18601.7	26445.6	3591.94	24944.6	25149.6	18523.1	5338.3	28067.3	8170.42	4527.33	16483.7	2321.96	15810.3	812.225	20602	15854.8	23185.1	19133	435.889	19402.8	20319.2
ENSG00000091490	2655.37	1.79962	0.269668	6.68076	2.37709e-11	3.40713e-09	SEL1L3	23231	2270.24	693.445	2779.89	2981.01	4666.02	2568.38	440.754	3828.05	1816.57	3611.08	5630.13	1296.2	6057.32	1084.46	3626.31	5521.85	6740.36	725.957	401.517	1359.46	4618.2	3208.25	1846	1014.63	90.4287	3424.62	1539.75	3847.87	1063.49	4098.25	1577.76	5870.02	2749.33	2083.15	2638.82	3667.76	5242.43	8208.11	5460.8	4619.21	3482.32
ENSG00000222022	1.51837	-3.16435	0.467828	-6.67793	2.42344e-11	3.46079e-09	NA	NA	0	0	0	0	0	0.975086	0	0	0	0.971242	0	0.965869	0	0	0	0	0	0	1.07645	0	1.79035	2.89118	1.15016	0	0	0	0	0	0	1.07004	0	0	0	2.53424	0	0	0	0	0	0	0
ENSG00000221643	40.2503	1.18647	0.177479	6.67728	2.4341e-11	3.46329e-09	SNORA77	677843	49.6641	54.5885	27.7989	24.71	33.7602	33.1529	56.2664	34.1892	46.3895	36.9072	41.697	42.4982	53.1344	46.4069	42.7976	44.0378	32.5665	14.0282	69.9695	61.1115	35.807	42.404	31.0542	43.3602	39.4976	33.1148	34.5894	17.3181	84.1241	32.1012	41.6723	38.6258	32.958	30.4109	44.3296	38.1845	26.2983	51.0996	66.3097	20.4318	55.094
ENSG00000119946	159.164	2.79453	0.424649	6.67172	2.52828e-11	3.58416e-09	CNNM1	26507	34.5123	3.41178	136.856	118.608	103.057	713.763	159.422	17.0946	40.0637	540.982	107.37	99.4845	20.6634	8.95572	186.848	667.091	616.049	4.67605	208.832	24.659	123.534	626.423	64.4088	200.421	5.19705	106.703	7.33714	274.925	560.827	83.463	49.7753	7.72516	128.642	34.2123	104.779	158.193	228.523	163.708	113.117	232.105	343.863
ENSG00000107331	5349.97	1.56856	0.23532	6.66916	2.57269e-11	3.63385e-09	ABCA2	20	1478.14	2006.98	19724.4	3002.75	2739.91	11034.1	9295.89	1742.51	1703.76	9860.05	4542.88	4046.03	3433.07	5638.03	4993.75	4155.05	7624.17	6798.98	4986.13	3335.4	7966.16	12886	2199.1	9394.71	3964.31	4163.26	6308.9	4369.58	18731.6	6761.57	4802.74	3062.48	6376.84	1335.55	21495.8	6235.67	5765.67	3810.7	5882.06	7259.81	3132.76
ENSG00000225778	348.147	-2.643	0.393404	-6.66531	2.64111e-11	3.71699e-09	PROSER2-AS1	219731	58.0817	75.0592	116.542	174.947	480.639	69.2311	17.903	25.0721	5.27154	69.9294	13.5515	254.989	196.302	220.636	35.4907	113.356	146.549	142.62	57.0521	40.741	26.8552	495.356	11.5016	6.74492	68.6011	38.6339	392.013	273.843	61.2756	74.9027	112.284	963.438	76.5476	57.0205	4.02996	23.8653	394.474	240.357	63.3843	27.7872	89.2903
ENSG00000168209	961.871	2.43143	0.368098	6.64826	2.96577e-11	4.15882e-09	DDIT4	54541	702.032	163.766	1745.99	520.886	100.392	3444	31.5433	2133.41	119.137	789.62	975.709	198.969	2131.28	277.627	353.863	30.174	140.217	490.986	2192.74	945.62	531.734	264.061	2432.58	492.379	820.095	3530.4	1875.16	66.0253	363.499	3500.1	1830.11	294.66	161.6	206.541	179.736	345.706	329.182	147.621	4786.98	4448.4	193.779
ENSG00000188747	258.715	2.19552	0.331904	6.63373	3.27303e-11	4.57318e-09	NOXA1	10811	124.581	17.9119	2282.72	26.6868	188.346	331.529	445.016	258.698	231.948	144.715	264.776	130.392	82.6535	64.3183	468.686	81.5514	369.991	182.366	781.506	146.882	122.639	277.554	185.175	214.874	72.7587	289.754	110.057	88.7554	1230.7	236.479	607.721	101.531	38.2738	207.808	664.944	259.791	591.258	322.684	435.889	178.165	559.489
ENSG00000165300	278.306	3.17443	0.514593	6.63116	3.33069e-11	4.63705e-09	SLITRK5	26050	8.41764	1.70589	26.7298	5.93039	25.7644	7.80069	14.4929	167.527	21.0861	142.773	1376	36.703	112.173	2.44247	555.325	1.63103	10.8555	32.7324	1292.82	2.14426	1.79035	1115.03	1276.67	2.89068	1.03941	279.636	328.075	3.24715	4.15428	633.463	12.7332	1048.42	593.244	24.0753	1.61199	8.86426	70.7333	46.3681	1114.59	1.63454	121.587
ENSG00000055118	845.215	2.69869	0.412735	6.62717	3.42186e-11	4.74697e-09	KCNH2	3757	19.3606	3730.78	109.057	347.916	469.978	821.997	153.454	9.11713	50.6068	1261.64	94.8606	1554.08	6597.52	919.997	85.5952	11.4172	270.483	58.4507	34.4465	124.367	3197.56	1610.39	2188.75	31.7975	711.996	52.4317	259.945	117.98	2174.76	777.918	1465.48	121.395	214.758	176.13	440.072	96.825	1158.94	619.819	1009.27	1111.49	349.562
ENSG00000117676	5014.86	0.964878	0.145685	6.6233	3.51267e-11	4.85561e-09	RPS6KA1	6195	5616.25	3712.87	9027.17	3327.94	5605.08	6010.43	3556.72	9447.62	5579.39	6655.92	9610.1	2979.71	7726.63	5386.46	7691.04	2850.22	4196.55	7160.21	7557.78	4918.94	4124.07	3921.41	7582.98	3674.05	5039.06	6848.32	4857.19	5204.1	3968.37	6843.97	7608.67	4347.06	2458.03	5226.88	4004.17	6263.62	6768.63	9583.06	5953.25	5692.29	10309.2
ENSG00000258711	21.5598	2.69519	0.404373	6.62082	3.57201e-11	4.92012e-09	NA	NA	3.36706	1.70589	3.20757	45.4663	54.194	4.87543	10.2303	2.27928	24.2491	16.5111	6.25454	10.6246	2.95191	0	62.6306	15.4948	31.6618	8.18309	6.45872	3.2164	112.792	71.3158	2.30031	19.2712	3.11823	10.1184	7.33714	18.4005	4.15428	3.21012	19.6786	8.82876	149.906	7.60273	10.4779	19.7741	33.553	32.1738	37.0554	110.331	3.79959
ENSG00000258913	3.22771	-3.85462	0.554167	-6.61723	3.65982e-11	5.02326e-09	C14orf144	145195	0	0	0	0	0	0	0	1.13964	0	0	0	0	2.95191	0	0	1.63103	0	1.16901	0	0	0	0	0	0	0	0.919854	0	0	0	5.35019	0	1.10359	0	0	0	0.681866	0	0	0.975143	0	0
ENSG00000139174	333.101	2.15619	0.326805	6.61571	3.69782e-11	5.05755e-09	PRICKLE1	144165	47.1388	39.2355	51.3211	814.44	780.039	285.7	115.943	798.888	895.107	118.492	402.376	396.006	817.679	74.0882	652.402	352.302	441.457	156.648	1260.53	34.3082	241.697	138.777	210.479	1288.28	34.3005	1142.46	197.055	391.822	75.8155	171.206	201.416	34.2114	399.748	157.123	387.682	518.218	798.017	1235.85	33.1549	755.975	445.502
ENSG00000183723	921.235	1.79312	0.271429	6.61304	3.7651e-11	5.1315e-09	CMTM4	146223	2000.03	1244.45	657.552	223.378	967.497	2350.93	1039.22	1267.28	1442.29	507.96	1813.82	138.119	332.09	1462.22	1239.04	402.864	373.61	286.408	1883.79	727.977	220.213	256.352	1398.59	250.526	1636.03	1222.49	275.667	339.868	1673.13	1697.08	637.818	1964.4	145.653	1684	314.337	1495.33	1031.07	1276.54	1748.43	129.129	1004.99
ENSG00000138028	69.3316	2.37394	0.359891	6.60928	3.86202e-11	5.23436e-09	CGREF1	10669	17.6771	12.7942	257.675	44.4779	30.2065	338.355	28.9857	46.7253	31.6292	143.744	58.3757	7.72695	44.2787	39.8937	63.6745	170.443	155.595	135.606	94.7279	7.50492	133.381	244.787	32.2044	32.761	15.5912	21.1567	8.38531	67.1077	100.741	77.0428	42.8299	114.774	28.7053	24.0753	30.6277	65.4592	73.4538	190.204	143.346	200.231	100.689
ENSG00000174697	6.96191	-4.5102	0.403817	-6.60907	3.86752e-11	5.23436e-09	LEP	3952	0.841764	0.852945	2.13838	0	0.888427	3.90034	4.26261	0	1.05431	2.91373	1.04242	1.93174	0	8.14156	1.04384	0	2.71387	2.33803	0	8.57705	2.68552	2.89118	0	1.92712	2.07882	0.919854	2.09633	4.32953	5.19284	1.07004	1.15756	5.51797	3.18948	5.06849	0.805993	2.0456	1.81367	0	1.95029	0.81727	0.949897
ENSG00000095209	585.164	1.11276	0.168394	6.60817	3.89094e-11	5.24776e-09	TMEM38B	55151	458.762	610.709	950.51	945.897	836.898	452.44	716.118	721.393	1209.29	589.544	1471.9	578.556	557.911	552.812	775.576	1124.59	669.422	727.126	398.288	932.755	333.005	608.112	402.555	302.558	387.7	734.964	794.508	654.841	314.686	590.661	586.885	662.157	516.696	300.308	232.126	694.822	828.849	1164.88	550.956	358.782	985.993
ENSG00000102362	257.67	2.81648	0.434049	6.6045	3.98856e-11	5.34914e-09	SYTL4	94121	9.25941	11.9412	198.869	213.494	165.247	193.067	456.099	338.473	18.9775	612.854	20.8485	580.487	314.379	2.44247	113.779	234.868	752.647	250.169	16.1468	33.2361	639.154	432.714	235.782	71.3034	1.03941	159.135	659.295	1170.06	241.987	707.295	120.387	20.9683	561.349	51.952	339.323	84.5514	171.392	149.514	176.501	1023.22	336.264
ENSG00000138175	377.219	0.714269	0.108151	6.60405	4.00077e-11	5.34914e-09	ARL3	403	624.589	267.825	287.612	470.478	318.057	378.333	314.58	336.194	486.036	419.576	407.588	592.078	290.763	347.645	567.851	435.485	367.277	294.591	524.233	322.712	335.69	314.175	473.864	456.727	358.597	344.945	371.05	505.473	309.494	478.307	366.948	314.525	464.601	816.026	332.875	470.488	276.585	331.201	552.906	536.129	578.487
ENSG00000225741	8.40188	3.46246	0.484936	6.6038	4.00741e-11	5.34914e-09	NA	NA	12.6265	6.82356	3.20757	0	2.66528	27.3024	25.5756	1.13964	28.4663	30.1085	6.25454	0.965869	1.47596	4.88494	9.39459	26.912	3.6185	0	4.30582	16.082	16.1131	5.78237	4.60063	5.78136	8.31528	12.878	1.04816	19.4829	30.1185	25.6809	0	1.10359	0	11.4041	4.02996	12.2736	9.06837	0	4.87572	0	1.89979
ENSG00000114026	1121.17	1.21695	0.184348	6.60204	4.05539e-11	5.39464e-09	OGG1	4968	1840.1	1344.24	729.188	540.654	1490.78	1097.95	278.775	1576.12	1870.34	802.246	2007.71	1054.73	1514.33	1454.9	1756.79	566.782	623.286	1728.97	1629.75	1116.09	474.442	799.894	1540.06	1028.12	1619.4	1436.81	1694.88	609.381	1541.24	2072.66	1077.69	1085.94	702.749	1884.21	1316.19	972.341	1201.56	1120.41	1552.43	657.903	1741.16
ENSG00000131187	113.624	2.25229	0.342113	6.59934	4.12998e-11	5.47511e-09	F12	2161	39.5629	63.9709	1713.91	70.1763	247.871	93.6083	16.1979	259.838	144.44	39.8209	318.982	51.1911	29.5191	24.4247	158.664	101.939	111.269	86.507	87.1928	48.2459	65.3477	90.5904	102.364	28.9068	114.335	121.421	73.3714	76.8492	273.144	21.4008	678.333	29.7971	47.8422	44.3492	45.9416	184.104	267.517	161.815	25.3537	293.4	437.903
ENSG00000187017	44.8022	3.31594	0.388649	6.58522	4.542e-11	6.00085e-09	ESPN	83715	3.36706	143.295	82.3276	17.7912	34.6486	31.2028	12.7878	15.955	11.5974	49.5333	36.4848	19.3174	534.296	72.4599	14.6138	17.9413	33.4711	4.67605	4.30582	5.36066	400.143	56.8599	60.9583	15.417	125.769	21.1567	73.3714	20.5653	332.342	5.35019	69.4539	12.1395	9.56845	8.86985	59.6434	3.40933	68.9196	144.782	19.5029	98.8897	16.1482
ENSG00000197496	56.9834	2.70386	0.414114	6.57367	4.90899e-11	6.46372e-09	SLC2A10	81031	0	19.6177	25.6606	9.88398	177.685	228.17	27.2807	37.6081	118.082	40.7922	19.8061	7.72695	8.85573	39.0795	16.7015	96.2307	115.792	24.5493	120.563	5.36066	12.5324	17.3471	90.8623	89.6111	8.31528	83.7068	3.14449	36.801	35.3113	50.2918	26.624	20.9683	7.44212	6.33561	21.7618	6.81866	10.882	313.221	52.6577	10.6245	95.9396
ENSG00000278873	8.48726	2.62758	0.385993	6.57107	4.9955e-11	6.55542e-09	PRO1804	100133319	3.36706	1.70589	0	16.8028	16.8801	4.87543	5.96765	17.0946	14.7603	8.74118	3.12727	2.89761	2.95191	2.44247	1.04384	6.52412	8.14162	3.50704	8.61163	4.28853	11.6373	9.63728	25.3034	2.89068	3.11823	13.7978	7.33714	6.4943	12.4628	11.7704	23.1513	11.0359	14.8842	17.7397	0	4.0912	2.72051	8.5166	18.5277	3.26908	1.89979
ENSG00000128266	43.4529	2.53019	0.385688	6.56856	5.08052e-11	6.64453e-09	GNAZ	2781	14.31	15.353	6.41514	7.90719	42.6445	30.2277	5.96765	39.8874	10.5431	62.1595	9.38181	44.43	16.2355	12.2123	50.1045	1.63103	657.662	86.507	10.7645	80.4099	17.9035	132.994	35.6548	4.8178	9.35469	95.6649	18.8669	47.6248	39.4656	192.607	15.0483	17.6575	5.3158	70.9588	11.2839	8.1824	20.8573	26.4961	24.3786	9.80724	12.3487
ENSG00000082397	797.901	3.07795	0.49404	6.55687	5.49481e-11	7.1383e-09	EPB41L3	23136	433.509	117.706	394.531	45.4663	244.317	34.128	45.1836	13119.5	1198.75	24.281	1753.36	8.69282	42.8027	5.69909	2110.65	88.0756	185.448	1131.61	1828.9	100.78	49.2346	50.1138	4214.17	4.8178	25.9853	2433.02	34.5894	230.547	18.6942	19.2607	415.566	121.395	5.3158	77.2944	111.227	316.386	198.597	1060.79	236.96	32.6908	1565.43
ENSG00000165138	420.586	1.70982	0.260937	6.55689	5.49416e-11	7.1383e-09	ANKS6	203286	270.206	116.001	616.923	271.81	135.041	2518.65	313.728	178.924	239.328	523.499	281.454	169.027	451.642	265.415	182.673	146.793	356.422	399.803	533.921	226.22	314.206	401.874	218.53	818.063	90.4287	320.109	354.279	443.777	1034.41	643.093	214.149	680.918	536.896	243.287	1527.36	356.616	416.238	415.421	1054.13	183.886	341.013
ENSG00000214814	19.7797	2.78673	0.421927	6.55633	5.51463e-11	7.14016e-09	FER1L6	654463	1.68353	12.7942	3.20757	23.7216	11.5495	9.75086	8.52522	18.2343	7.38015	2.91373	9.38181	141.983	17.7115	0.814156	10.4384	50.5619	11.7601	2.33803	4.30582	0	43.8635	26.0206	0	103.101	2.07882	24.8361	48.2155	90.9201	34.2728	19.2607	6.94539	2.20719	280.674	6.33561	9.67191	7.50053	30.8325	17.0332	6.826	8.1727	14.2485
ENSG00000054598	552.447	3.40983	0.470076	6.55395	5.60337e-11	7.23095e-09	FOXC1	2296	5.89235	47.7649	7.48433	4578.26	597.023	834.674	27.2807	42.1667	3508.73	1236.39	53.1636	676.108	13.2836	43.9644	61.5868	19.5723	129.361	315.634	43.0582	192.984	3877	285.263	194.376	4385.16	6.23646	79.1075	6.28898	1606.26	122.551	119.844	101.866	71.7337	80.8002	17.7397	3752.7	136.373	484.251	51.0996	112.141	5320.43	88.3404
ENSG00000253669	74.4659	1.42221	0.216911	6.55232	5.665e-11	7.28628e-09	GASAL1	401472	96.8029	48.6179	102.642	84.0139	57.7477	87.7577	115.09	50.1442	203.481	65.0732	82.3515	59.8839	75.2737	35.8229	94.9898	74.2118	70.5607	68.9718	129.174	81.482	53.7105	48.1864	110.415	83.8297	33.2611	46.9126	58.6972	45.4601	113.204	59.9222	71.769	34.2114	73.3581	39.2808	37.0757	66.141	69.8265	114.501	69.2352	27.7872	146.284
ENSG00000233008	11.7594	2.45832	0.368421	6.54885	5.79808e-11	7.43283e-09	LOC101927560	101927560	21.0441	1.70589	5.34595	22.7332	15.9917	25.3522	12.7878	11.3964	17.9232	12.6261	1.04242	6.76108	5.90382	1.62831	4.17538	10.6017	18.9971	2.33803	7.53518	13.9377	34.0166	22.1657	14.952	3.85424	1.03941	24.8361	1.04816	6.4943	19.7328	8.56031	10.4181	4.41438	29.7685	16.4726	13.7019	11.5917	11.7889	0	52.6577	1.63454	6.64928
ENSG00000229855	39.0842	3.61361	0.5375	6.54161	6.08617e-11	7.77649e-09	LOC102467226	102467226	1.68353	0	5.34595	22.7332	4.44213	776.168	41.7736	1.13964	9.48877	2.91373	9.38181	28.9761	416.219	0	1.04384	0.815514	0.904624	0	5.38227	61.1115	14.3228	1181.53	0	30.8339	0	10.1184	7.33714	7.57668	40.5042	14.9805	19.6786	3.31078	116.948	0	303.053	1.36373	5.44102	6.62402	25.3537	7.35543	2.84969
ENSG00000167081	2843.11	1.99819	0.306395	6.53603	6.31744e-11	8.04552e-09	PBX3	5090	1375.44	872.563	6517.78	6587.68	4634.92	861.976	645.359	5016.7	5277.86	2292.13	6456.77	5099.79	1656.02	671.679	3564.73	8490.32	5286.62	1629.6	4011.94	685.092	4480.35	3705.53	3292.9	6139.8	1270.16	5470.37	1400.35	6586.3	515.13	1364.3	3922.99	1479.92	6047.26	143.185	4443.44	4288.94	5093.71	6061.92	1717.23	7089.82	5221.58
ENSG00000233723	50.1259	2.86297	0.443612	6.53192	6.49311e-11	8.24222e-09	LINC01122	400955	5.05059	7.67651	11.7611	4.94199	14.2148	14.6263	31.5433	7.97748	4.21723	3.88497	13.5515	68.5767	84.1295	39.8937	24.0084	17.1258	49.7543	127.422	2.15291	66.4722	18.7987	15.4196	2.30031	6.74492	20.7882	5.51913	90.1421	64.943	47.7742	70.6225	1.15756	18.7611	11.6948	6.33561	8.86592	53.8674	4.53419	3.78515	93.6138	53.1226	5.69938
ENSG00000260828	15.644	2.39944	0.363124	6.53116	6.52627e-11	8.25732e-09	NA	NA	9.25941	0.852945	8.55352	16.8028	7.10741	55.5799	83.5471	0	2.10861	23.3098	0	17.3856	23.6153	11.3982	24.0084	5.7086	10.8555	16.3662	10.7645	36.4525	17.0083	34.6942	6.90094	23.1254	12.4729	11.0383	31.4449	36.801	34.2728	46.0117	0	2.20719	23.3895	7.60273	33.0457	13.6373	1.81367	5.67773	28.2792	11.4418	0.949897
ENSG00000243587	53.9123	1.87029	0.286529	6.52032	7.01585e-11	8.84794e-09	NA	NA	21.0441	29.0001	67.359	99.8282	47.975	14.6263	15.3454	39.8874	16.8689	41.7634	28.1454	171.925	54.6104	17.0973	68.8937	57.086	143.835	28.0563	17.2233	13.9377	106.526	84.808	87.4119	28.9068	22.867	126.94	41.9265	247.866	63.3527	54.572	133.12	68.4229	81.8634	3.80136	18.5378	60.0042	55.3171	33.1201	27.304	170.809	31.3466
ENSG00000211917	96.5622	2.58063	0.399055	6.516	7.22074e-11	9.07687e-09	NA	NA	46.297	32.4119	86.6044	76.1067	41.756	124.811	132.141	13.6757	2.10861	210.759	6.25454	142.949	156.451	14.6548	181.629	81.5514	142.026	141.451	7.53518	17.1541	118.163	350.797	2.30031	12.5263	31.1823	77.2678	281.956	216.477	104.895	303.891	45.145	55.1797	244.527	92.4999	45.9416	97.5069	61.6649	7.57031	213.556	527.139	16.1482
ENSG00000181433	151.077	0.894478	0.61074	6.50646	7.69414e-11	9.64075e-09	SAGE1	55511	0	0	16.0379	366.696	652.105	0	0.852522	105.987	3.16292	0.971242	81.3091	0	5.90382	0	42.7976	810.621	624.191	0	0	0	51.0249	63.606	0	0.96356	0	1.83971	0	145.039	0	2.14008	240.773	1.10359	1.06316	0	0	0	1955.14	375.676	0.975143	0	2712.91
ENSG00000211692	53.664	2.12081	0.326232	6.49859	8.10784e-11	1.01265e-08	NA	NA	65.6576	72.5004	13.8995	133.434	52.4172	83.8574	0	36.4685	73.8015	129.175	22.9333	133.29	23.6153	48.0352	11.4823	53.0084	16.2832	60.7887	129.174	146.882	142.333	45.2952	23.0031	173.441	67.5617	11.0383	8.38531	137.463	23.8871	16.0506	17.3635	19.8647	54.2212	19.0068	167.646	116.599	82.5222	74.7568	3.90057	157.733	18.048
ENSG00000134072	193.915	2.30996	0.35719	6.49451	8.33045e-11	1.03711e-08	CAMK1	8536	155.726	115.148	274.782	31.6287	200.784	67.2809	11.9353	590.334	531.371	43.7059	1214.42	74.3719	208.11	96.8846	1048.02	42.4067	119.41	293.422	93.6515	109.357	32.2263	39.5128	1044.34	64.5585	242.183	381.74	231.644	67.1077	138.13	179.766	351.9	49.6618	32.958	519.52	75.7633	100.916	213.107	236.572	165.774	36.7772	823.561
ENSG00000228366	34.5518	1.42619	0.219465	6.48714	8.74819e-11	1.08564e-08	NA	NA	16.8353	19.6177	164.655	33.6055	21.3222	50.7045	27.2807	25.0721	43.2266	30.1085	111.539	33.8054	25.0912	26.8672	42.7976	20.3879	19.9017	37.4084	19.3762	72.905	15.218	30.8393	36.805	47.2144	31.1823	55.1913	75.4678	22.73	19.7328	29.9611	79.872	55.1797	19.1369	17.7397	13.7019	16.3648	35.3667	57.7236	28.2792	16.3454	53.1942
ENSG00000153944	8840.65	1.78525	0.275795	6.48109	9.10647e-11	1.12517e-08	MSI2	124540	8895.77	6591.56	7557.04	21935.5	7110.08	5548.24	4967.64	2035.4	4252.02	3190.53	609.818	11720.8	5176.18	5651.06	5270.37	19072.4	14472.2	11410.7	2158.29	4697.01	19162.1	19352.6	914.374	21300.5	7609.52	6021.37	6728.16	19269.7	5213.62	8015.66	3537.52	4171.59	27927.1	3024.62	21904.5	10172.8	5292.3	1315.34	5292.1	21634.8	2779.4
ENSG00000215018	21.6641	2.37551	0.364218	6.48078	9.12468e-11	1.12517e-08	COL28A1	340267	2.52529	11.0883	31.0065	58.3155	131.487	168.69	5.96765	12.536	95.942	14.5686	18.7636	14.488	1.47596	11.3982	21.9207	61.9791	5.42775	5.84507	20.4526	5.36066	32.2263	17.3471	48.3066	38.5424	5.19705	11.0383	7.33714	7.57668	12.4628	25.6809	210.677	18.7611	25.5159	10.137	19.3438	8.1824	30.8325	5.67773	33.1549	17.1627	18.048
ENSG00000204791	25.1135	2.26385	0.347874	6.47896	9.23543e-11	1.13214e-08	SMPD5	392275	0.841764	32.4119	18.1762	5.93039	30.2065	8.77577	3.41009	9.11713	12.6517	35.9359	33.3576	23.1809	14.7596	45.5928	37.5784	7.33963	14.474	12.8591	52.7462	8.57705	32.2263	34.6942	128.818	13.4898	10.3941	17.4772	4.19265	27.0596	125.667	16.0506	38.1996	4.41438	14.8842	15.2055	16.9258	19.7741	27.2051	32.1738	26.3289	27.7872	66.4928
ENSG00000274833	7.35632	3.14314	0.449406	6.4789	9.23945e-11	1.13214e-08	NA	NA	0.841764	1.70589	34.2141	11.8608	6.21899	0	7.67269	5.6982	3.16292	17.4824	13.5515	16.4198	0	4.07078	14.6138	4.07757	8.14162	3.50704	32.2936	7.50492	3.5807	10.601	10.3514	21.1983	2.07882	17.4772	4.19265	6.4943	1.03857	0	15.0483	1.10359	12.7579	2.53424	9.67191	4.0912	24.4846	11.3555	0	13.0763	12.3487
ENSG00000147689	83.4356	2.70228	0.421655	6.47708	9.35125e-11	1.14224e-08	FAM83A	84985	4.20882	16.206	49.1827	393.383	46.1982	185.266	29.8383	13.6757	21.0861	9.71242	11.4667	76.3037	237.629	4.07078	13.57	26.912	22.6156	68.9718	8.61163	1.07213	669.59	80.9531	6.90094	161.878	15.5912	11.9581	19.9151	140.71	32.1956	58.8521	206.047	12.1395	907.939	16.4726	138.631	55.913	180.461	114.501	36.0803	1083.7	30.3967
ENSG00000159674	836.069	1.38629	0.214102	6.47644	9.39145e-11	1.14355e-08	SPON2	10417	750.854	458.032	2020.77	797.637	867.104	379.308	434.786	1826.84	418.56	688.61	1791.93	961.04	835.391	731.926	1104.39	747.011	1045.75	222.113	1160.42	400.977	844.149	2415.1	1193.86	441.311	869.987	2809.24	1252.56	832.352	1075.96	1230.54	3096.49	433.713	1978.54	357.328	477.954	1094.4	913.185	493.963	1016.1	645.644	901.452
ENSG00000145794	193.981	-2.70577	0.413943	-6.47012	9.7928e-11	1.18869e-08	MEGF10	84466	41.2465	110.03	9.62271	59.3039	19.5454	85.8076	189.26	5.6982	3.16292	40.7922	11.4667	64.7132	329.138	344.388	22.9646	34.2516	37.9942	10.5211	15.0704	393.472	16.1131	29.8756	10.3514	21.1983	44.6946	3.67942	18.8669	84.4258	24.9257	69.5525	8.10295	93.8056	56.3475	54.4862	10.4779	33.4115	10.882	9.46288	31.2046	34.3254	26.5971
ENSG00000106012	768.619	1.12444	0.174009	6.46227	1.03144e-10	1.24811e-08	IQCE	23288	880.486	435.002	768.748	651.355	932.848	719.613	369.994	1258.16	1096.48	1153.84	1795.05	642.303	1025.79	516.175	1469.73	622.237	679.373	744.662	1782.61	566.086	952.465	797.966	1231.82	1252.63	581.03	885.82	502.07	882.142	920.172	1030.45	1033.71	717.337	436.959	682.978	1175.14	700.959	1119.04	1213.14	701.128	1056.73	1372.6
ENSG00000130635	358.226	2.79542	0.442147	6.45253	1.09997e-10	1.3269e-08	COL5A1	1289	75.7588	46.059	1073.47	49.4199	205.227	249.622	30.6908	31.9099	6.32584	88.383	126.133	342.884	231.725	50.4777	191.023	1047.94	3318.16	1816.65	6.45872	25.7312	67.1381	2772.64	94.3128	30.8339	9.35469	339.426	143.598	287.914	330.265	3478.7	221.095	89.3912	44.6527	30.4109	45.1356	3.40933	287.467	63.4013	323.748	416.808	403.706
ENSG00000229582	9.56309	2.02243	0.308802	6.44764	1.13609e-10	1.36622e-08	LOC51145	51145	11.7847	1.70589	23.5222	12.8492	5.33056	2.92526	7.67269	7.97748	24.2491	20.3961	19.8061	15.4539	2.95191	3.25663	7.30691	19.5723	20.8064	12.8591	18.2997	3.2164	15.218	12.5285	6.90094	17.3441	4.15764	14.7177	7.33714	33.5539	5.19284	3.21012	6.94539	7.72516	14.8842	3.80136	21.7618	7.50053	18.1367	11.3555	2.92543	23.7008	11.3988
ENSG00000261218	134.627	1.67241	0.259704	6.44037	1.1918e-10	1.4288e-08	LOC105369213	105369213	62.2906	197.03	298.304	209.54	402.457	57.5301	49.4462	86.6127	380.605	93.2392	432.606	122.665	224.345	64.3183	225.47	172.074	126.647	63.1267	115.181	79.3377	120.849	131.067	297.89	47.2144	71.7193	112.222	37.7339	133.133	275.221	116.634	290.549	37.5222	71.2318	122.911	22.5678	132.282	312.859	183.58	42.9063	137.301	317.266
ENSG00000149600	1858.39	0.758603	0.118147	6.42083	1.35532e-10	1.61983e-08	COMMD7	149951	1630.5	1535.3	4553.68	1588.36	1631.15	1527.96	1274.52	2003.49	1952.58	1702.59	2753.04	1762.71	1681.11	2057.37	2113.78	2178.24	2328.5	2505.2	1828.9	2008.1	2099.18	1239.35	1391.69	1670.81	2088.18	1864.54	1567	3099.94	1308.6	1289.4	2200.53	1249.27	1497.99	1302.6	1754.65	2756.79	2039.48	2326.92	1772.81	3274.8	2776.55
ENSG00000188848	294.268	1.66564	0.448426	6.41244	1.43213e-10	1.70639e-08	BEND4	389206	24.4112	42.6473	25.6606	16.8028	57.7477	2987.66	17.903	87.7523	30.5749	2205.69	104.242	12.5563	107.745	66.7608	56.3676	18.7568	54.2775	415	177.615	330.217	59.0815	126.248	154.121	7.70848	7.27587	88.306	72.3233	15.1534	1399.99	31.0311	10.4181	61.8013	18.0737	726.061	20.9558	813.467	17.2299	6.62402	53.6329	22.8836	14.2485
ENSG00000162599	600.641	2.79177	0.444998	6.4111	1.44469e-10	1.71609e-08	NFIA	4774	28.62	1374.09	36.3525	6.91879	72.851	576.276	120.206	37.6081	29.5206	313.711	46.9091	15.4539	643.517	127.823	44.8853	4562.8	189.066	1879.77	47.364	182.262	2573.63	301.647	2032.33	24.089	16.6306	101.184	602.694	14.071	493.32	2005.25	19.6786	204.165	92.495	2036.26	62.8674	23.8653	68.9196	139.104	2743.08	404.549	90.2402
ENSG00000120279	76.4786	3.36593	0.502629	6.40416	1.51196e-10	1.79052e-08	MYCT1	80177	4.20882	29.8531	13.8995	0	26.6528	253.522	0.852522	1.13964	7.38015	8.74118	15.6364	14.488	11.8076	8.14156	12.5261	2.44654	318.428	932.873	3.22936	7.50492	3.5807	515.594	54.0573	0	0	12.878	11.5298	7.57668	12.4628	28.891	4.63026	38.6258	15.9474	16.4726	2.41798	2.72747	7.2547	9.46288	177.476	2.45181	24.6973
ENSG00000149260	138.894	1.76407	0.27598	6.39428	1.61303e-10	1.9044e-08	CAPN5	726	99.3282	35.8237	510.004	70.1763	118.161	100.434	25.5756	304.284	42.1723	340.906	327.321	121.7	401.46	32.5663	148.226	57.9015	85.9393	68.9718	242.202	61.1115	85.0416	70.3521	95.463	130.081	22.867	142.577	82.8049	87.673	228.485	425.875	87.9749	112.567	178.611	269.897	61.2554	197.059	218.548	638.745	131.644	98.8897	685.826
ENSG00000237993	44.8002	2.77527	0.4389	6.38367	1.72894e-10	2.03507e-08	NA	NA	19.3606	40.0884	69.4974	5.93039	229.214	92.6332	1.70504	74.0766	218.242	11.6549	111.539	2.89761	5.90382	2.44247	45.9291	87.26	18.9971	9.35211	59.205	131.872	2.68552	25.0569	274.887	95.3924	1.03941	45.9927	6.28898	1.08238	92.4326	31.0311	42.8299	24.2791	0	65.8903	15.3139	8.86426	97.0316	146.675	3.90057	1.63454	100.689
ENSG00000211689	1219.51	1.9619	0.308208	6.37919	1.78028e-10	2.08916e-08	TARP	445347	905.739	1711.86	379.563	2008.43	1312.21	1717.13	28.1332	697.46	2024.27	2695.2	790.157	1533.8	273.052	1003.85	278.706	1021.84	433.315	1613.24	3193.84	2447.68	2709.69	1380.06	495.717	5315	934.43	333.907	258.896	2094.41	749.847	385.214	468.814	401.708	1199.25	418.15	3132.09	3723.67	1226.04	1422.27	199.904	2736.22	650.679
ENSG00000122574	53.9129	-2.97762	0.458467	-6.37872	1.78577e-10	2.08929e-08	WIPF3	644150	3.36706	23.8825	1.06919	0.988398	5.33056	14.6263	10.2303	9.11713	4.21723	131.118	1.04242	6.76108	13.2836	8.14156	5.21922	5.7086	20.8064	54.9436	22.6055	0	22.3794	1.92746	26.4536	1.92712	2.07882	0.919854	4.19265	36.801	13.5014	13.9105	9.26052	5.51797	4.25264	15.2055	1.61199	1.36373	0.906837	3.78515	41.9312	2.45181	2.84969
ENSG00000272078	58.4588	1.22591	0.192071	6.37786	1.79582e-10	2.09475e-08	NA	NA	43.7718	38.3825	305.788	90.9327	77.2931	53.6297	12.7878	91.1713	107.539	35.9359	67.7575	75.3378	66.418	33.3804	86.639	37.5137	58.8006	65.4648	90.4221	32.164	51.0249	72.2796	34.5047	119.481	42.6158	68.0692	64.9861	31.3891	54.0056	55.642	70.6114	25.3827	53.158	40.5479	49.9715	32.0477	60.7581	98.414	103.365	74.3716	41.7955
ENSG00000279415	114.676	1.31612	0.206389	6.37521	1.82713e-10	2.12488e-08	NA	NA	274.415	113.442	76.9817	89.9443	47.975	88.7328	150.896	168.667	70.6386	87.4118	100.073	146.812	123.98	65.1325	87.6829	67.6877	64.2283	73.6479	156.086	224.076	68.0332	76.1345	127.667	99.2467	165.266	124.18	123.683	60.6134	90.3555	207.587	81.0295	130.224	135.021	143.185	115.257	55.913	104.286	87.0585	73.1357	76.0061	57.9437
ENSG00000165233	1835.52	1.59323	0.207667	6.3709	1.87921e-10	2.17893e-08	CARD19	84270	1565.68	980.034	34760.4	553.503	2465.38	1733.7	2372.57	2341.96	1180.82	1920.15	4928.58	1273.02	1499.57	1638.08	3327.77	1251.81	2129.49	144.958	2595.33	2341.54	1397.37	1727	2122.04	873.949	2161.97	1961.13	2169.7	2305.47	3249.68	1760.21	4028.32	1061.66	1342.77	1350.75	2565.47	2617.69	2421.26	1937.05	3036.6	2794.25	5239.63
ENSG00000143776	290.336	3.4953	0.466844	6.36867	1.90673e-10	2.20426e-08	CDC42BPA	8476	103.537	246.501	8.55352	9.88398	62.1899	1655.7	42.6261	9.11713	18.9775	149.571	30.2303	111.075	81.1776	20.3539	10.4384	13.0482	431.506	362.394	13.9939	98.6361	27.7504	87.6992	774.055	10.5992	6.23646	27.5956	33.5412	3.24715	2206.96	319.942	38.1996	279.209	90.3687	73.493	29.0157	3.40933	58.0376	100.307	1586.56	8.98997	39.8957
ENSG00000204116	375.521	1.68346	0.264652	6.36523	1.95e-10	2.24759e-08	CHIC1	53344	209.599	34.1178	254.467	751.183	520.618	804.446	803.075	348.73	100.159	430.26	311.685	524.467	397.032	35.0087	420.669	694.818	762.598	264.197	332.624	398.833	477.128	778.692	327.795	331.465	20.7882	280.556	535.612	526.038	414.389	392.704	427.141	417.159	834.581	329.452	21.7618	420.712	557.705	177.902	441.74	311.38	430.303
ENSG00000205336	2440.37	2.23636	0.353249	6.3621	1.99017e-10	2.28711e-08	ADGRG1	9289	756.746	400.031	2842.98	2768.5	772.931	2797.52	2476.57	818.262	113.865	1784.17	109.454	2483.25	6272.81	214.123	1950.94	2920.36	8694.34	9673.59	1093.68	1487.05	7428.16	9943.74	872.969	1026.19	167.345	1050.47	7731.25	10509.9	4679.79	3638.13	1217.76	410.537	6079.15	633.561	1813.48	4174.39	510.549	542.223	2222.35	5496.96	745.669
ENSG00000223351	20.9144	3.03709	0.585024	6.36153	1.99748e-10	2.28874e-08	ZNF385D-AS2	100874221	0	23.0295	0	2.9652	4.44213	34.128	0	0	0	0.971242	0	5.79521	0	20.3539	4.17538	0	3.6185	0	0	211.21	36.7021	0	1.15016	0	30.1429	4.59927	0	1.08238	79.9698	0	0	2.20719	0	1.26712	12.8959	14.3192	0	0	1.95029	13.0763	0.949897
ENSG00000255366	3.3226	-2.70915	0.422677	-6.35762	2.04904e-10	2.34091e-08	NA	NA	0.841764	0	1.06919	2.9652	1.77685	0	1.70504	1.13964	1.05431	5.82745	1.04242	0	0	0	0	1.63103	0	0	1.07645	1.07213	0	7.70982	2.30031	0.96356	0	0	2.09633	1.08238	1.03857	3.21012	0	0	2.12632	0	0	0	1.81367	2.83887	1.95029	1.63454	1.89979
ENSG00000150627	72.8046	2.57263	0.407988	6.35097	2.13963e-10	2.43723e-08	WDR17	116966	51.3476	5.97062	133.649	3.95359	103.946	130.662	5.96765	119.662	41.118	430.26	3.12727	0	11.8076	35.8229	37.5784	225.082	392.607	24.5493	149.627	49.3181	61.767	26.0206	83.9614	9.6356	15.5912	45.0729	5.24082	92.0025	118.397	6.42023	4.63026	28.6935	9.56845	19.0068	21.7618	42.9576	130.585	52.0459	283.767	35.1426	175.731
ENSG00000273654	103.746	-1.20004	0.189116	-6.34525	2.22071e-10	2.52219e-08	NA	NA	161.619	58.0003	76.9817	41.5127	78.1815	43.8789	83.5471	47.8649	71.6929	64.102	60.4606	117.836	81.1776	95.2563	91.8583	108.463	94.9855	160.155	81.8105	57.8951	51.9201	121.43	72.4598	44.3238	69.6405	56.1111	290.341	64.943	85.1626	55.642	101.866	62.9049	103.127	105.171	77.3753	98.8706	146.001	41.6367	67.2849	44.9499	133.935
ENSG00000018236	82.3659	3.09481	0.525759	6.34356	2.24518e-10	2.53516e-08	CNTN1	1272	0	1.70589	2.13838	789.73	5.33056	66.3058	220.803	1.13964	426.994	6.79869	11.4667	3.86348	67.894	4.07078	2.08769	8.15514	4.52312	0	1.07645	2.14426	507.564	27.9481	3.45047	1764.28	1.03941	1.83971	1.04816	475.166	20.7714	23.5408	1.15756	16.5539	5.3158	1.26712	868.86	0	6.34786	1.89258	29.2543	116.052	13.2986
ENSG00000198336	130.493	2.79718	0.449901	6.34382	2.24136e-10	2.53516e-08	MYL4	4635	6.73412	202.148	22.453	0	22.2107	70.2062	35.8059	0	9.48877	258.35	6.25454	108.177	410.316	87.1147	4.17538	1.63103	21.711	10.5211	6.45872	55.7508	42.0732	164.797	615.334	2.89068	32.2217	6.43898	97.4792	2.16477	206.675	90.9533	192.156	29.7971	30.8317	44.3492	58.8375	45.0032	147.814	44.4756	196.979	11.4418	42.7454
ENSG00000167363	169.325	1.90575	0.300803	6.34253	2.26019e-10	2.54472e-08	FN3K	64122	52.1894	301.09	187.108	48.4315	129.71	168.69	71.6118	64.9595	32.6835	199.105	61.503	143.915	488.541	111.539	44.8853	47.2998	243.344	38.5774	86.1163	56.823	303.464	198.528	243.833	57.8136	33.2611	66.2295	93.2866	79.0139	328.188	225.778	174.792	76.148	45.7159	88.6985	186.99	64.7773	229.43	162.762	402.734	126.677	196.629
ENSG00000103245	953.191	-1.15781	0.182613	-6.33948	2.30543e-10	2.58815e-08	CIAO3	64428	505.059	680.65	3247.13	281.694	745.39	536.297	421.998	639.338	411.18	643.933	691.127	431.744	701.079	539.786	874.741	1042.23	1026.75	1434.38	941.897	331.289	608.718	1299.1	579.679	758.322	526.981	2023.68	716.944	488.155	1478.92	783.268	737.369	734.994	640.023	632.294	930.921	808.012	856.054	742.836	1406.16	472.382	929.949
ENSG00000214140	62.4981	-1.64245	0.258963	-6.33861	2.31853e-10	2.59535e-08	PRCD	768206	27.7782	28.1472	9.62271	16.8028	31.0949	33.1529	52.8563	72.937	14.7603	34.9647	9.38181	34.7713	92.9852	20.3539	29.2276	11.4172	20.8064	14.0282	9.68808	13.9377	34.0166	42.404	69.0094	14.4534	48.8523	106.703	62.8898	18.4005	55.0441	126.265	70.6114	12.1395	43.5896	21.5411	44.3296	53.1856	14.5094	23.6572	50.7074	40.0462	12.3487
ENSG00000198133	587.459	1.29647	0.204961	6.32637	2.50994e-10	2.80154e-08	TMEM229B	161145	324.921	344.59	286.543	384.487	348.263	664.034	162.832	774.956	872.966	854.693	732.824	563.102	1030.22	481.981	1416.5	592.879	801.497	1826	754.594	212.282	701.817	981.075	664.79	158.024	475.011	326.548	877.313	543.356	362.461	1052.92	370.421	168.85	414.633	832.499	310.307	756.19	857.868	1177.18	793.767	518.967	842.559
ENSG00000237020	22.4516	2.69613	0.426139	6.3192	2.62921e-10	2.92626e-08	NA	NA	17.6771	6.82356	21.3838	21.7448	9.77269	32.1778	30.6908	7.97748	1.05431	69.9294	1.04242	39.6006	45.7546	4.88494	34.4468	23.6499	37.9942	37.4084	3.22936	7.50492	31.3311	106.974	0	5.78136	2.07882	23.9162	84.9012	88.7554	23.8871	95.2334	5.78782	8.82876	39.3369	15.2055	2.41798	9.54613	11.7889	0	23.4034	84.1788	2.84969
ENSG00000187944	8.99401	-2.53234	0.398208	-6.31784	2.65239e-10	2.94362e-08	C2orf66	401027	0	1.70589	7.48433	9.88398	3.55371	2.92526	5.11513	1.13964	0	0.971242	1.04242	7.72695	5.90382	0.814156	2.08769	0	3.6185	11.6901	3.22936	3.2164	0.895174	6.74609	1.15016	2.89068	2.07882	0.919854	16.7706	3.24715	6.23141	5.35019	3.47269	1.10359	2.12632	8.86985	1.61199	3.40933	1.81367	4.73144	2.92543	1.63454	2.84969
ENSG00000229865	2.25341	-3.85648	0.570617	-6.31334	2.73076e-10	3.02197e-08	NA	NA	0	0.852945	0	0	0	0	0	0	1.05431	0	1.04242	0	0	0	0	0.815514	0	1.16901	0	0	0.895174	0	0	0	0	0	1.04816	0	0	0	0	0	0	0	0	0	0	0	0.975143	0	0
ENSG00000232682	43.17	2.67411	0.426639	6.31129	2.76722e-10	3.05361e-08	NA	NA	5.05059	0.852945	20.3146	119.596	43.5329	6.8256	8.52522	91.1713	358.464	36.9072	11.4667	10.6246	7.37978	2.44247	13.57	24.4654	9.04624	0	4.30582	22.5148	153.97	29.8756	8.05109	263.052	1.03941	32.1949	13.6261	325.797	5.19284	6.42023	76.3993	2.20719	177.548	31.678	55.6135	59.3224	24.4846	115.447	45.8317	165.089	8.54907
ENSG00000163069	93.1477	2.04649	0.324896	6.30582	2.86669e-10	3.15442e-08	SGCB	6443	15.1518	19.6177	90.8812	169.016	21.3222	268.149	28.1332	278.072	101.214	122.376	54.206	11.5904	28.0432	29.3096	57.4114	19.5723	50.659	14.0282	266.961	41.8131	42.0732	88.6629	152.971	77.0848	4.15764	158.215	64.9861	19.4829	57.1213	104.864	59.0358	40.833	9.56845	39.2808	261.948	43.6394	52.5966	88.9511	294.493	207.587	520.544
ENSG00000075340	1030.36	2.60499	0.419607	6.29763	3.02232e-10	3.31628e-08	ADD2	119	68.1829	2719.19	29.9373	14.826	141.26	4812.05	220.803	30.7703	398.528	1254.84	56.2909	276.239	3565.91	1694.26	102.297	21.2034	335.616	37.4084	5503.91	1909.47	1620.27	524.268	2326.77	112.737	887.656	112.222	232.692	49.7896	3450.13	1805.15	370.421	178.782	159.474	205.274	1140.48	60.6861	691.917	336.879	1478.32	136.484	150.084
ENSG00000168754	100.296	2.71072	0.437015	6.29696	3.03543e-10	3.32128e-08	FAM178B	51252	7.57588	615.827	9.62271	8.89559	4.44213	65.3308	21.313	2.27928	3.16292	110.722	6.25454	110.109	1115.82	92.8138	6.26306	0	39.8035	7.01408	7.53518	4.28853	92.2029	69.3884	184.025	7.70848	38.4582	7.35884	14.6743	8.65906	145.4	73.8327	69.4539	26.4863	25.5159	19.0068	39.4936	21.1379	119.703	120.179	197.954	7.35543	73.1421
ENSG00000165905	77.5381	-1.96912	0.312235	-6.29411	3.09177e-10	3.37342e-08	LARGE2	120071	21.8859	7.67651	35.2833	4.94199	36.4255	111.16	23.0181	26.2117	18.9775	125.29	16.6788	15.4539	78.2256	51.2918	77.2444	9.78617	49.7543	52.6056	46.2875	43.9574	69.8236	163.834	58.658	21.1983	7.27587	113.142	52.4082	15.1534	64.3913	111.284	10.4181	11.0359	36.1475	26.6095	41.9116	42.9576	16.3231	35.959	161.874	17.9799	11.3988
ENSG00000198478	202.747	2.15281	0.343323	6.29074	3.15956e-10	3.43773e-08	SH3BGRL2	83699	57.24	640.562	134.718	315.299	186.57	312.028	175.619	15.955	95.942	186.478	13.5515	45.3958	28.0432	74.0882	66.806	352.302	397.13	433.704	34.4465	458.872	526.362	578.237	201.277	174.404	27.0247	78.1876	45.071	53.0367	473.587	86.6731	64.8236	49.6618	806.939	549.931	515.029	156.147	85.2427	12.3017	161.874	164.271	41.7955
ENSG00000197822	340.672	2.54352	0.409083	6.28854	3.20461e-10	3.477e-08	OCLN	100506658	14.31	12.7942	488.62	1161.37	783.592	336.405	33.2483	273.514	599.901	134.031	222.036	806.501	23.6153	6.51325	550.106	1952.34	1114.5	219.775	234.667	88.9869	848.625	1168.04	108.115	699.545	25.9853	567.55	4.19265	631.029	76.8541	5.35019	361.16	37.5222	635.77	6.33561	666.556	368.89	788.042	442.863	66.3097	613.77	575.638
ENSG00000263366	33.4934	2.42219	0.385233	6.28754	3.22541e-10	3.48982e-08	NA	NA	30.3035	29.0001	254.467	2.9652	9.77269	117.01	86.9572	13.6757	35.8464	60.217	22.9333	0	5.90382	93.628	73.0691	38.3292	18.9971	7.01408	23.682	18.2262	41.178	9.63728	12.6517	46.2509	75.877	27.5956	11.5298	86.5906	191.097	41.7315	5.78782	1.10359	1.06316	8.86985	25.7918	19.0923	28.112	19.8721	57.5335	4.08635	12.3487
ENSG00000117525	109.132	2.66467	0.429681	6.28592	3.25914e-10	3.51653e-08	F3	2152	42.93	0	55.5979	213.494	116.384	51.6796	5.11513	105.987	192.938	57.3033	51.0788	43.4641	33.947	5.69909	36.5345	69.3187	60.6098	9.35211	82.8869	139.377	111.002	27.9481	37.9552	1701.65	1.03941	229.044	22.0114	51.9544	33.2342	68.4825	63.6661	48.5582	107.379	38.0136	281.291	128.191	97.9384	222.378	37.0554	75.1889	89.2903
ENSG00000175287	88.5169	-1.60368	0.25502	-6.28476	3.2835e-10	3.53299e-08	PHYHD1	254295	66.4994	52.0297	70.5666	56.3387	34.6486	38.0284	16.1979	23.9325	26.3577	45.6484	23.9757	56.0204	39.8508	44.7786	92.9021	45.6688	102.223	282.901	19.3762	22.5148	88.6223	17.3471	25.3034	52.0322	57.1676	66.2295	115.298	156.945	86.2012	55.642	17.3635	23.1755	147.779	27.8767	37.0757	103.644	19.0436	91.79	132.619	32.6908	46.545
ENSG00000131188	230.7	1.66981	0.222195	6.27948	3.39708e-10	3.64511e-08	PRR7	80758	80.8094	105.765	4464.94	474.431	176.797	347.131	115.09	131.059	233.002	232.127	299.176	273.341	181.543	94.4421	465.554	227.529	378.133	319.141	263.731	250.879	318.682	528.123	250.734	185.967	164.227	202.368	260.993	190.499	306.378	167.996	415.566	132.431	280.674	129.246	239.38	344.343	243.032	454.218	513.9	450.316	270.721
ENSG00000121281	4090.97	1.52399	0.242882	6.27827	3.42367e-10	3.65887e-08	ADCY7	113	6157.51	2560.54	5314.94	1369.92	4073.44	5224.51	1246.39	9690.36	3454.97	3457.62	7982.88	2665.8	7835.85	4477.05	9373.72	1533.98	3784.04	7217.49	10126.2	2238.61	2006.98	4057.29	8481.25	1610.11	6298.83	5504.41	5122.38	4066.51	3780.39	5753.6	7260.25	2090.21	1883.92	5728.66	2709.75	3333.64	8847.1	5026.68	5038.57	5214.18	10910.5
ENSG00000182257	109.39	1.62812	0.259336	6.27804	3.42875e-10	3.65887e-08	PRR34	55267	129.632	11.9412	136.856	154.19	158.14	49.7294	45.1836	154.991	175.015	194.248	281.454	203.798	82.6535	17.0973	165.971	141.9	130.266	135.606	149.627	35.3803	181.72	152.269	138.019	189.821	5.19705	186.73	119.491	168.852	57.1213	127.335	180.58	104.842	180.737	188.801	132.989	98.1888	278.399	174.117	59.4837	183.069	182.38
ENSG00000136944	16.4899	3.69093	0.474041	6.27544	3.48651e-10	3.70363e-08	LMX1B	4010	3.36706	6.82356	55.5979	20.7564	13.3264	10.7259	0.852522	116.243	3.16292	16.5111	323.151	1.93174	4.42787	2.44247	20.8769	12.2327	20.8064	0	1.07645	4.28853	27.7504	72.2796	194.376	19.2712	0	102.104	2.09633	45.4601	1.03857	2.14008	68.2963	4.41438	3.18948	1.26712	8.86592	0.681866	13.6026	654.832	0.975143	24.5181	19.9478
ENSG00000264714	33.6925	2.8606	0.460805	6.27529	3.48976e-10	3.70363e-08	NA	NA	1.68353	0.852945	0	194.714	14.2148	3.90034	0.852522	3.41892	67.4757	10.6837	6.25454	36.703	19.1874	1.62831	6.26306	6.52412	37.0896	38.5774	6.45872	2.14426	281.98	42.404	4.60063	226.437	1.03941	4.59927	47.1674	102.826	4.15428	88.8132	19.6786	2.20719	47.8422	1.26712	132.989	6.81866	6.34786	0	12.6769	126.677	17.0981
ENSG00000124920	564.31	-1.91579	0.30497	-6.27014	3.60729e-10	3.81792e-08	MYRF	745	183.505	153.53	128.303	429.953	303.842	244.747	142.371	959.577	209.807	361.302	661.939	811.33	454.594	107.469	610.649	520.298	663.994	1304.62	784.735	67.5443	215.737	410.548	198.977	166.696	87.3105	220.765	440.229	1709.08	311.571	297.471	425.984	688.643	219.011	173.596	103.167	158.193	279.306	721.072	223.308	676.7	584.187
ENSG00000225792	54.8814	2.48518	0.398544	6.26599	3.70456e-10	3.91023e-08	LOC105375304	105375304	11.7847	4.26473	54.5287	96.863	104.834	39.9785	57.9715	28.491	112.811	21.3673	41.697	76.3037	1.47596	3.25663	73.0691	193.277	127.552	3.50704	10.7645	3.2164	101.155	69.3884	9.20125	108.882	4.15764	80.0273	2.09633	173.181	40.5042	35.3113	26.624	7.72516	153.095	25.3424	161.199	23.1835	55.3171	46.3681	9.75143	198.597	42.7454
ENSG00000196565	424.37	3.47296	0.453329	6.26285	3.78004e-10	3.97908e-08	HBG2	3048	74.917	1338.27	4.27676	40.5243	162.582	583.101	77.5795	39.8874	12.6517	73.8144	15.6364	89.8258	23460.3	436.388	78.2883	28.543	187.257	79.4929	20.4526	246.59	101.155	394.165	72.4598	51.0687	114.335	102.104	15556.8	34.6362	2092.72	39.5914	33.5694	20.9683	30.8317	484.04	502.939	113.872	54.4102	736.212	225.258	26.1526	44.6452
ENSG00000272502	39.8975	1.37393	0.219212	6.2587	3.88198e-10	4.07534e-08	NA	NA	21.0441	71.6474	86.6044	27.6752	27.5412	52.6546	73.3168	22.7928	6.32584	35.9359	36.4848	30.9078	67.894	40.7078	21.9207	28.543	50.659	47.9296	38.7523	35.3803	35.807	51.0776	31.0542	7.70848	66.5223	38.6339	61.8416	29.2243	72.6998	41.7315	42.8299	28.6935	26.579	31.678	23.3738	51.14	48.9692	29.3349	58.5086	30.239	37.046
ENSG00000183092	101.018	-1.68506	0.338508	6.25646	3.93818e-10	4.12315e-08	BEGAIN	57596	70.7082	17.9119	1303.34	64.2459	25.7644	65.3308	7756.24	143.595	230.893	46.6196	157.406	65.6791	188.922	50.4777	126.305	31.8051	46.1358	113.394	86.1163	30.0197	284.665	79.0257	110.415	1311.41	46.7735	53.3516	91.1902	103.909	408.158	87.7432	23.1513	37.5222	271.106	60.8218	85.4352	26.5928	128.771	77.5956	23.4034	83.3616	254.572
ENSG00000189152	4.52638	-2.02233	0.323361	-6.25604	3.94875e-10	4.12315e-08	GRAPL	400581	3.36706	0	3.20757	0	0	0	4.26261	1.13964	0	4.85621	6.25454	0	10.3317	0.814156	2.08769	0.815514	2.71387	1.16901	1.07645	7.50492	2.68552	1.92746	0	2.89068	2.07882	2.75956	24.1078	3.24715	3.11571	5.35019	2.31513	4.41438	2.12632	7.60273	3.22397	2.0456	0.906837	1.89258	9.75143	0.81727	0.949897
ENSG00000106031	25.6023	2.69851	0.523578	6.25423	3.99476e-10	4.16002e-08	HOXA13	3209	5.89235	2.55884	3.20757	83.0255	31.0949	0.975086	0	25.0721	7.38015	52.4471	33.3576	264.648	0	0.814156	11.4823	1.63103	3.6185	0	7.53518	2.14426	17.9035	238.041	35.6548	1801.86	0	4.59927	0	83.3435	2.07714	1.07004	6.94539	1.10359	243.464	2.53424	1.61199	31.3659	4.53419	177.902	0	168.358	26.5971
ENSG00000189319	2261.52	0.759647	0.121937	6.22986	4.66862e-10	4.84875e-08	FAM53B	9679	2107.78	1728.92	4322.74	1557.72	1635.59	2407.49	1799.67	2884.43	1738.55	3081.75	3694.35	1796.52	3239.72	1914.9	3384.14	1436.94	1922.33	2615.08	2621.17	3105.97	2265.69	2626.16	3547.08	2473.46	2863.58	3459.57	3230.44	2446.18	1958.74	4525.19	4934.7	1375.08	1446.96	2069.21	2131.85	1856.72	2312.44	2486.85	1933.71	2586.66	3287.59
ENSG00000067606	156.177	1.75002	0.281152	6.22848	4.70979e-10	4.87846e-08	PRKCZ	5590	35.3541	22.1766	271.574	137.387	132.376	294.476	152.601	157.27	133.897	153.456	225.164	83.0647	103.317	28.4955	196.243	71.7653	250.581	202.239	73.1989	107.213	491.451	395.128	105.814	367.116	12.4729	135.219	107.961	117.98	431.006	511.478	250.034	192.025	215.822	179.931	248.246	341.615	243.032	247.928	476.845	210.856	219.426
ENSG00000231419	38.8907	-2.11325	0.473566	-6.22766	4.73454e-10	4.89105e-08	LINC00689	154822	1.68353	1.70589	2.13838	2.9652	4.44213	3.90034	0.852522	2.27928	1.05431	13.5974	1.04242	15.4539	17.7115	0.814156	1.04384	0	9.04624	7.01408	1.07645	3.2164	3.5807	5.78237	4.60063	14.4534	2.07882	2.75956	11.5298	1.08238	6.23141	13.9105	2.31513	2.20719	5.3158	5.06849	9.67191	0.681866	0.906837	1.89258	0.975143	1.63454	2.84969
ENSG00000180539	1132.66	1.7003	0.273387	6.22591	4.78775e-10	4.9329e-08	C9orf139	401563	1189.41	835.886	2460.21	353.847	1368.18	557.749	1637.69	544.748	287.826	2497.06	1150.84	768.832	274.528	2050.05	1033.41	989.219	1374.12	1094.2	463.952	334.505	1374.99	2422.81	570.478	768.921	1649.54	1981.37	713.799	2957.07	933.673	1388.91	1546.51	535.243	873.918	486.575	982.505	4068.7	2087.54	445.702	1077.53	2195.19	1798.16
ENSG00000272068	18.6172	2.63104	0.420128	6.22251	4.8927e-10	5.0277e-08	NA	NA	0	6.82356	161.448	59.3039	38.2023	6.8256	1.70504	11.3964	37.9551	1.94248	37.5273	45.3958	13.2836	4.07078	34.4468	5.7086	37.9942	8.18309	3.22936	1.07213	35.807	31.803	23.0031	60.7043	1.03941	56.1111	3.14449	31.3891	9.34712	8.56031	190.998	14.3467	32.958	2.53424	56.4195	4.0912	9.97521	20.8183	0.975143	13.0763	61.7433
ENSG00000121691	20148.2	1.40023	0.225251	6.2188	5.00987e-10	5.13452e-08	CAT	847	8463.1	11769.8	31220.4	32418.5	37906.5	11451.4	13462.2	15949.3	39409	15449.5	56246.1	22677.6	9255.72	6992.79	24226.6	72829.5	20196.6	5719.98	18717.4	5658.71	21151.2	16752.5	16503.6	34381.8	9624.94	20947.8	7583.46	30002.6	12962.4	8215.76	23036.7	7978.99	29200.8	12723.2	41758.5	62295.3	52186.7	48345.9	6151.2	29238.7	35003.7
ENSG00000254352	4.40697	3.27777	0.526168	6.21671	5.0769e-10	5.18953e-08	NA	NA	1.68353	0.852945	18.1762	0	9.77269	12.6761	15.3454	2.27928	0	3.88497	2.08485	0	1.47596	8.14156	3.13153	0	3.6185	0	8.61163	5.36066	0.895174	5.78237	5.75078	0.96356	0	4.59927	1.04816	1.08238	6.23141	2.14008	0	2.20719	7.44212	1.26712	5.64195	0.681866	11.7889	0.946288	1.95029	0.81727	8.54907
ENSG00000072786	7951.19	0.85868	0.138204	6.21331	5.18792e-10	5.27524e-08	STK10	6793	8517.81	6913.12	17608.5	5867.13	8922.47	9280.87	7572.1	11051.1	8578.9	9257.88	11357.2	7042.15	10606.2	8455.01	14130.5	6179.15	8839.99	12544.7	13270.5	9104.54	5902.78	9075.42	11487.8	3266.47	10303.7	9706.3	12482.6	7190.27	9889.25	8656.61	8920.19	5636.06	4452.52	13501.2	4337.05	7233.92	7556.68	7391.46	8473.02	8725.18	11810.1
ENSG00000198959	347.438	2.31331	0.374631	6.21365	5.17683e-10	5.27524e-08	TGM2	7052	50.5059	583.415	203.146	124.538	135.041	469.016	63.0866	641.618	536.642	556.522	320.024	75.3378	984.462	110.725	263.049	16.3103	115.792	1439.06	11.841	69.6886	247.068	150.341	1067.35	24.089	65.4829	167.414	103.768	80.0963	420.62	177.626	119.229	86.0804	25.5159	77.2944	90.2712	37.5027	271.144	1171.5	353.002	329.36	300.167
ENSG00000070526	43.6689	2.30957	0.372292	6.20973	5.30743e-10	5.38268e-08	ST6GALNAC1	55808	5.89235	98.0887	6.41514	51.3967	134.152	19.5017	8.52522	4.55856	16.8689	54.3895	16.6788	105.28	101.841	25.2388	24.0084	3.26206	22.6156	7.01408	12.9174	13.9377	295.408	191.782	65.5589	67.4492	16.6306	12.878	44.0229	38.9658	36.3499	41.7315	109.969	8.82876	34.0211	30.4109	20.9558	21.1379	104.286	19.8721	24.3786	174.896	15.1984
ENSG00000262488	10.8802	-1.69559	0.273323	-6.20436	5.49182e-10	5.55518e-08	NA	NA	5.05059	12.7942	9.62271	3.95359	10.6611	7.80069	5.96765	0	8.43446	15.5399	5.21212	24.1467	5.90382	9.76988	6.26306	2.44654	11.7601	3.50704	1.07645	6.43279	2.68552	26.0206	4.60063	0	8.31528	10.1184	9.43347	8.65906	3.11571	19.2607	8.10295	2.20719	3.18948	3.80136	2.41798	8.1824	6.34786	2.83887	12.6769	4.90362	0
ENSG00000197182	895.801	1.65654	0.267449	6.19942	5.66717e-10	5.71766e-08	MIRLET7BHG	400931	650.684	149.265	1245.61	1101.08	1819.5	507.045	205.458	1358.45	1796.54	1309.23	829.769	1615.9	655.324	162.017	2114.83	1800.66	1478.16	679.197	2784.79	91.1312	2535.13	688.101	576.228	1790.29	41.5764	998.962	346.942	739.267	561.866	1264.79	659.812	355.358	1686.17	785.615	1001.04	1076.67	1747.48	938.718	535.354	1642.71	1007.84
ENSG00000154027	590.244	-2.41537	0.387331	-6.19362	5.87992e-10	5.91693e-08	AK5	26289	243.27	72.5004	11.7611	125.527	72.851	96.5335	102.303	58.1217	119.137	1838.56	23.9757	370.894	242.057	63.5042	550.106	131.298	132.98	2775.24	117.333	3989.4	128.01	149.378	70.1595	66.4856	66.5223	381.74	381.532	142.874	100.741	185.117	25.4664	81.666	163.727	229.349	85.4352	100.916	104.286	83.2734	602.639	67.0162	37.046
ENSG00000212747	27.6009	0.555771	0.468081	6.19083	5.98464e-10	6.00675e-08	RTL8B	441518	2.52529	2.55884	12.8303	1.9768	3.55371	17.5515	11.9353	19.3739	12.6517	21.3673	5.21212	0	1.47596	1.62831	49.0607	18.7568	30.7572	12.8591	2.15291	0	2.68552	7.70982	96.6131	1.92712	0	6.43898	0	3.24715	160.978	11.7704	3.47269	79.4588	1.06316	82.3629	1.61199	0	8.16154	129.642	162.849	21.249	34.1963
ENSG00000163393	1082.15	2.59344	0.425488	6.19006	6.01415e-10	6.02081e-08	SLC22A15	55356	542.096	577.444	1681.84	93.8978	5980	1993.08	11.0828	2005.77	3307.36	366.158	3789.21	40.5665	118.076	193.769	1805.85	2630.85	822.303	237.31	2306.84	1059.27	50.1298	1111.18	4353.34	1594.69	17.67	1645.62	165.61	71.4372	2780.25	681.615	1034.86	314.525	4.25264	1104.93	1057.46	494.353	4510.61	3534.39	97.5143	10.6245	3872.73
ENSG00000272405	33.0523	2.36487	0.38208	6.18656	6.14918e-10	6.14017e-08	NA	NA	1.68353	5.97062	65.2206	88.9559	86.1774	12.6761	0.852522	38.7478	66.4214	2.91373	65.6727	84.0306	30.9951	5.69909	56.3676	10.6017	105.841	18.7042	6.45872	5.36066	65.3477	78.0619	36.805	120.445	4.15764	115.902	6.28898	82.2611	24.9257	26.751	237.301	36.4186	63.7896	2.53424	114.451	8.1824	22.6709	51.0996	12.6769	26.9699	80.7412
ENSG00000198719	47.4762	2.32964	0.377521	6.18177	6.33874e-10	6.31322e-08	DLL1	28514	91.7523	28.1472	40.6292	9.88398	1.77685	124.811	36.6584	2.27928	6.32584	23.3098	11.4667	102.382	118.076	17.0973	9.39459	1.63103	27.1387	46.7605	51.6698	13.9377	19.6938	20.2383	16.1022	27.9432	4.15764	19.3169	374.194	7.57668	28.0414	528.599	25.4664	22.0719	9.56845	51.952	55.6135	13.6373	6.34786	11.3555	111.166	14.7109	12.3487
ENSG00000075275	238.73	1.71937	0.278465	6.17925	6.44058e-10	6.39825e-08	CELSR1	9620	186.03	186.795	256.606	113.666	143.037	127.736	39.216	192.599	638.91	335.078	1120.61	61.8156	569.719	156.318	185.804	162.287	241.535	68.9718	956.967	126.512	180.825	369.108	302.491	1027.16	86.2711	249.281	132.069	153.698	261.719	571.401	419.038	103.738	87.1792	163.459	273.231	90.6882	634.786	897.081	306.195	263.161	703.874
ENSG00000278730	1066	1.01171	0.163749	6.17865	6.46509e-10	6.40622e-08	NA	NA	1396.49	1653.86	928.057	1025.96	1295.33	1059.92	1470.6	1125.97	1100.7	894.514	1128.94	1449.77	113.649	1504.56	1172.24	1264.86	1105.45	727.126	1237.92	1570.67	977.53	869.282	1023.64	1106.17	1926.03	900.538	475.866	1139.75	1085.3	1047.57	1328.88	796.795	1074.86	923.731	1589.42	967.568	967.595	1042.81	762.562	953.754	1277.61
ENSG00000167281	108.871	-1.52756	0.247247	-6.17515	6.60999e-10	6.53312e-08	RBFOX3	146713	43.7718	25.5884	340.002	53.3735	31.9834	106.284	104.008	59.2613	33.7378	67.9869	69.8424	42.4982	61.9901	48.8494	62.6306	39.1447	56.0867	90.014	73.1989	53.6066	39.3877	45.2952	104.664	391.205	51.9705	75.4281	67.0825	25.9772	102.818	96.3035	67.1387	65.1121	92.495	54.4862	216.812	32.7296	45.3419	88.0048	93.6138	24.5181	91.1901
ENSG00000248654	12.8504	2.24438	0.358961	6.17256	6.71938e-10	6.62438e-08	NA	NA	7.57588	2.55884	0	62.2691	22.2107	13.6512	0.852522	22.7928	6.32584	20.3961	13.5515	17.3856	23.6153	2.44247	37.5784	16.3103	16.2832	1.16901	3.22936	10.7213	24.1697	26.0206	8.05109	5.78136	0	6.43898	7.33714	18.4005	3.11571	12.8405	4.63026	15.4503	45.7159	8.86985	20.9558	12.2736	28.112	22.7109	28.2792	19.6145	15.1984
ENSG00000158578	1815.32	2.76493	0.460403	6.17166	6.75779e-10	6.64538e-08	ALAS2	212	350.174	2261.16	62.013	9.88398	96.8385	1701.52	453.541	13.6757	51.6611	5832.31	48.9939	797.808	8944.29	1189.48	61.5868	10.6017	192.685	28.0563	51.6698	1145.04	997.224	3950.32	4215.32	137.789	308.705	61.6302	5151.72	21.6477	3357.69	1031.52	559.104	162.228	115.885	2328.97	1293.62	520.946	2205.43	493.016	1944.44	220.663	481.598
ENSG00000180592	393.44	0.0249715	0.415776	6.17095	6.78808e-10	6.65832e-08	SKIDA1	387640	22.7276	12.7942	1063.84	747.229	709.853	16.5765	18.7555	405.712	503.959	144.715	472.218	992.913	122.504	21.1681	433.195	1783.53	1290.9	294.591	305.713	8.57705	740.309	1230.68	54.0573	891.293	20.7882	1161.78	36.6857	1769.7	65.4298	89.8832	612.352	203.061	800.56	6.33561	290.157	381.163	398.102	805.291	4.87572	751.071	739.02
ENSG00000239552	354.976	2.74699	0.4563	6.1693	6.85932e-10	6.71124e-08	NA	NA	90.0688	0.852945	140.064	943.92	901.753	82.8823	0.852522	782.933	421.723	352.561	924.63	1243.07	1.47596	3.25663	893.53	907.668	1052.98	86.507	262.655	3.2164	1162.83	1004.2	416.357	629.205	1.03941	842.587	221.163	1307.52	138.13	87.7432	692.224	98.2199	1238.58	91.2327	401.384	290.475	934.042	510.996	156.998	1425.32	557.59
ENSG00000244242	116.527	2.11485	0.343736	6.16797	6.91717e-10	6.73758e-08	IFITM10	402778	25.2529	57.1473	1630.52	58.3155	90.6195	181.366	118.5	47.8649	172.906	76.7281	166.788	31.8737	76.7497	42.3361	211.9	13.8637	25.3295	72.4788	116.257	87.9148	25.9601	46.2589	835.013	127.19	30.1429	105.783	64.9861	12.9886	170.325	125.195	101.866	51.869	20.2001	178.664	74.1513	19.0923	80.7085	61.5087	109.216	16.3454	391.358
ENSG00000250942	34.1177	2.43027	0.394632	6.16789	6.92093e-10	6.73758e-08	NA	NA	2.52529	24.7354	105.85	53.3735	36.4255	36.0782	63.9391	41.0271	4.21723	2.91373	51.0788	33.8054	1.47596	46.4069	64.7183	20.3879	48.8497	0	13.9939	26.8033	65.3477	68.4247	9.20125	81.9026	20.7882	61.6302	14.6743	143.957	4.15428	6.42023	112.284	1.10359	97.8108	16.4726	98.3311	1.36373	34.4598	30.2812	0	80.9098	65.5429
ENSG00000070193	61.697	1.56224	0.609739	6.16106	7.22605e-10	7.01556e-08	FGF10	2255	0.841764	0	0	626.645	1.77685	0	0	263.257	132.843	0	0	0	4.42787	0	0	35.8826	0	0	9.68808	2.14426	457.434	1.92746	18.4025	917.309	0	0.919854	0	263.019	0	0	0	1.10359	131.832	0	116.063	0.681866	0	673.757	0	410.27	0
ENSG00000185989	2274.22	1.01518	0.164793	6.1607	7.24259e-10	7.01556e-08	RASA3	22821	2438.59	1266.62	4955.7	862.872	2104.68	2776.07	1404.1	3236.58	2277.3	2909.84	4658.59	2009.97	2932.72	1727.64	4489.57	1861.82	3662.82	1785.08	2669.61	3115.61	2169.9	5058.61	3519.48	1691.05	2117.28	3075.99	4842.52	2060.86	3199.83	3882.1	2623.04	1378.39	1552.21	4303.14	1744.97	1765.35	2983.49	1698.59	2447.61	1249.61	2541.92
ENSG00000172260	1525.41	2.64102	0.437024	6.15677	7.42414e-10	7.17353e-08	NEGR1	257194	208.758	3715.43	148.617	103.782	379.358	124.811	8.52522	96.8695	1525.58	3883.03	621.285	78.2354	650.896	1965.37	263.049	56.2705	22.6156	141.451	3886	3423.32	565.75	17.3471	132.268	8210.5	2761.71	258.479	56.6008	1309.68	535.902	781.128	48.6177	40.833	175.422	345.924	4280.63	278.201	842.452	707.824	2151.17	3751.27	603.185
ENSG00000164535	3102.37	-0.717075	0.116568	-6.15151	7.67474e-10	7.39727e-08	DAGLB	221955	2593.48	2925.6	5310.67	2894.03	1718.22	2692.21	2460.38	2847.96	2307.88	2320.3	3239.85	2293.94	2619.82	3792.34	3238	1830.01	2158.43	2750.69	3742.83	2694.27	1831.53	2031.54	2815.58	1928.08	4653.44	2604.11	2883.5	1922.31	2855.03	3787.94	3371.99	2790.99	1927.51	2672.36	2229.38	2222.2	2551.84	3286.46	3309.64	1772.66	3300.89
ENSG00000174837	1655.69	2.17496	0.35548	6.1484	7.827e-10	7.52535e-08	ADGRE1	2015	1109.45	876.828	604.092	2778.39	2423.63	4682.36	506.398	962.996	5669.01	448.714	1027.83	595.941	392.604	420.105	5056.38	1118.89	3172.52	1677.53	9340.39	1047.47	3697.96	612.931	3068.62	629.205	327.414	1503.96	1717.94	2131.21	537.979	1473.44	413.251	171.057	624.075	2829.48	805.993	3329.55	1233.3	1236.8	818.145	2986.31	2799.35
ENSG00000070182	916.161	2.55942	0.4226	6.14526	7.98325e-10	7.65663e-08	SPTB	6710	109.429	2056.45	14.9687	12.8492	89.7311	1175.95	291.562	84.3334	160.255	2128.96	56.2909	225.048	6386.46	499.892	168.059	19.5723	703.798	223.282	71.046	367.741	676.752	858.681	2969.7	59.7407	208.921	122.341	878.361	47.6248	2690.93	1122.47	270.87	176.575	174.358	399.143	566.613	89.3245	1185.24	626.443	1682.12	40.0462	358.111
ENSG00000101210	40.2179	2.50927	0.41011	6.14397	8.04815e-10	7.69986e-08	EEF1A2	1917	8.41764	12.7942	95.1579	50.4083	59.5246	5.85052	6.82017	23.9325	40.0637	27.1948	53.1636	45.3958	8.85573	13.0265	17.7453	25.2809	18.0925	28.0563	9.68808	4.28853	730.462	255.388	28.7539	8.67204	8.31528	19.3169	9.43347	12.9886	10.3857	49.2218	221.095	13.2431	11.6948	5.06849	4.02996	4.0912	154.162	162.762	5.85086	211.673	34.1963
ENSG00000253764	15.822	2.52971	0.408521	6.14018	8.24288e-10	7.86678e-08	LOC101928058	101928058	20.2023	5.97062	0	24.71	0.888427	22.427	36.6584	4.55856	15.8146	54.3895	6.25454	0.965869	7.37978	3.25663	4.17538	3.26206	3.6185	15.1972	37.6759	17.1541	25.9601	6.74609	1.15016	9.6356	2.07882	15.6375	23.0596	9.74144	61.2756	63.1323	2.31513	7.72516	15.9474	1.26712	37.0757	31.3659	2.72051	6.62402	61.434	5.72089	1.89979
ENSG00000212260	3.2867	3.25948	0.530913	6.13619	8.45246e-10	8.04703e-08	NA	NA	0	0	1.06919	7.90719	7.99584	4.87543	0	4.55856	4.21723	0.971242	2.08485	8.69282	2.95191	0	7.30691	13.0482	13.5694	1.16901	4.30582	0	10.7421	12.5285	1.15016	4.8178	0	6.43898	0	7.57668	0	0	1.15756	1.10359	10.6316	0	2.41798	1.36373	10.882	1.89258	0	3.26908	6.64928
ENSG00000138030	79.8149	1.09952	0.179319	6.12889	8.84932e-10	8.40426e-08	KHK	3795	63.9741	65.6768	146.479	54.3619	52.4172	128.711	98.04	113.964	112.811	95.1817	161.576	39.6006	45.7546	56.1768	116.911	90.5221	87.7485	104.042	89.3457	53.6066	110.106	117.575	94.3128	107.919	73.7981	79.1075	25.1559	98.4968	114.243	111.284	90.29	103.738	30.8317	70.9588	150.721	77.0509	48.9692	109.769	108.241	121.773	247.923
ENSG00000078900	128.557	2.23196	0.36596	6.12471	9.08464e-10	8.58576e-08	TP73	7161	60.607	154.383	67.359	57.3271	106.611	59.4802	30.6908	353.289	247.762	26.2235	467.006	362.201	109.221	54.5485	247.391	5.7086	50.659	39.7465	1035.55	23.5869	24.1697	69.3884	167.923	312.193	38.4582	212.486	33.5412	21.6477	95.5483	92.0233	300.967	52.9725	63.7896	21.5411	348.995	92.052	40.8077	320.792	27.304	12.2591	545.241
ENSG00000254330	10.0763	3.49645	0.494064	6.12491	9.07332e-10	8.58576e-08	NA	NA	0	18.7648	5.34595	8.89559	21.3222	0	10.2303	9.11713	1.05431	10.6837	0	33.8054	0	17.0973	3.13153	6.52412	19.9017	0	2.15291	22.5148	16.1131	4.81864	3.45047	0.96356	29.1035	11.9581	0	15.1534	15.5785	3.21012	3.47269	0	18.0737	0	3.22397	1.36373	9.97521	1.89258	0.975143	3.26908	2.84969
ENSG00000204424	9.42055	3.27482	0.515192	6.1232	9.17161e-10	8.64692e-08	LY6G6F	259215	3.36706	5.97062	11.7611	4.94199	16.8801	6.8256	0	7.97748	0	5.82745	0	17.3856	5.90382	0.814156	6.26306	0.815514	140.217	59.6197	1.07645	9.64919	0	31.803	10.3514	0.96356	0	27.5956	5.24082	10.8238	0	5.35019	5.78782	0	7.44212	20.2739	0	0.681866	1.81367	2.83887	2.92543	0.81727	3.79959
ENSG00000138083	26.3742	-4.09022	0.517134	-6.1172	9.52316e-10	8.95662e-08	SIX3	6496	3.36706	5.97062	1.06919	0.988398	0.888427	0.975086	62.2341	2.27928	2.10861	10.6837	3.12727	225.048	1.47596	79.7873	1.04384	0.815514	0.904624	3.50704	1.07645	3.2164	4.47587	0	1.15016	5.78136	34.3005	0	3.14449	0	3.11571	2.14008	0	1.10359	4.25264	2.53424	0	0	0.906837	0.946288	0.975143	0	0
ENSG00000279410	129.153	1.36217	0.222736	6.11486	9.66392e-10	9.06704e-08	NA	NA	205.391	100.648	28.8681	126.515	50.6403	132.612	233.591	124.221	114.92	72.8431	141.77	177.72	106.269	95.2563	97.0775	100.308	87.7485	81.8309	175.462	280.899	83.2512	79.0257	106.965	159.951	165.266	100.264	98.5274	100.662	87.2398	162.646	149.326	100.427	163.727	150.787	100.749	47.7306	114.261	62.455	89.7132	38.4117	64.593
ENSG00000108239	143.642	2.58538	0.428893	6.11189	9.8459e-10	9.21553e-08	TBC1D12	23232	35.3541	32.4119	345.348	1.9768	33.7602	86.7826	29.8383	624.523	8.43446	74.7856	41.697	3.86348	249.436	20.3539	66.806	50.5619	52.4682	74.8169	149.627	21.4426	8.95174	41.4403	1564.21	187.894	8.31528	351.384	31.4449	5.41191	61.2756	44.9416	206.047	88.2876	6.37896	41.815	6.44794	6.81866	71.6401	213.861	65.3346	5.72089	461.65
ENSG00000074047	34.317	4.03862	0.515826	6.10677	1.01665e-09	9.49275e-08	GLI2	2736	0.841764	24.7354	1.06919	340.009	6.21899	32.1778	1.70504	632.501	1.05431	3.88497	4.1697	2.89761	230.249	1.62831	1.04384	6.52412	4.52312	5.84507	1.07645	1.07213	232.745	4.81864	5.75078	2.89068	3.11823	0	2.09633	1600.84	8.30855	7.49027	2.31513	6.62157	135.021	5.06849	0.805993	250.927	0	45.4218	7.80115	509.159	2.84969
ENSG00000160886	5.15818	-2.8883	0.466017	-6.09453	1.09759e-09	1.0224e-07	LY6K	54742	0	1.70589	0	0	0.888427	0.975086	0	2.27928	0	0.971242	0	0	0	1.62831	0	8.97066	0	1.16901	0	2.14426	0	2.89118	0	0	2.07882	0	5.24082	8.65906	0	5.35019	1.15756	0	0	1.26712	1.61199	1.36373	1.81367	0	7.80115	6.53816	0.949897
ENSG00000047634	202.214	2.07813	0.342066	6.09372	1.10313e-09	1.0251e-07	SCML1	6322	53.8729	114.295	277.989	35.5823	69.2973	214.519	287.3	319.099	68.53	99.0667	165.745	28.0102	41.3268	115.61	234.865	53.8239	208.064	66.6338	73.1989	306.63	78.7753	132.031	1520.51	76.1212	387.7	593.306	61.8416	55.2015	437.237	59.9222	97.2354	24.2791	73.3581	150.787	191.02	48.4125	69.8265	104.092	341.3	13.8936	483.498
ENSG00000158528	155.777	2.95241	0.519527	6.08461	1.16779e-09	1.08259e-07	PPP1R9A	55607	8.41764	6.82356	6.41514	2.9652	10.6611	35.1031	9.37774	5.6982	65.3671	26.2235	0	132.324	441.311	0.814156	7.30691	685.032	94.0809	3.50704	164.697	6.43279	5.37105	1656.65	17.2523	2.89068	0	9.19854	1142.5	98.4968	7.26998	1657.49	278.973	709.611	4.25264	13.9383	675.422	1.36373	0.906837	10.4092	1039.5	18.7972	17.0981
ENSG00000260473	16.5845	2.07765	0.339243	6.0816	1.1899e-09	1.10045e-07	NA	NA	63.1323	3.41178	9.62271	4.94199	7.99584	28.2775	34.9534	14.8153	51.6611	3.88497	13.5515	25.1126	14.7596	6.51325	42.7976	13.8637	14.474	1.16901	17.2233	4.28853	17.9035	23.1295	18.4025	30.8339	2.07882	23.9162	8.38531	4.32953	5.19284	37.4513	9.26052	4.41438	22.3264	20.2739	29.8217	10.228	15.4162	7.57031	15.6023	9.80724	24.6973
ENSG00000237854	228.357	0.990004	0.162868	6.07791	1.21758e-09	1.12339e-07	NA	NA	250.846	322.413	224.53	208.552	236.321	239.871	321.401	208.554	327.89	197.162	257.479	287.829	30.9951	289.025	286.013	219.373	202.636	199.901	278.802	440.646	220.213	219.73	231.181	248.599	397.055	161.894	107.961	220.806	205.637	250.389	239.616	187.611	233.895	198.938	245.022	157.511	189.529	190.204	156.023	188.789	227.975
ENSG00000164136	243.077	2.27581	0.376985	6.07361	1.25065e-09	1.15116e-07	IL15	3600	1110.29	186.795	419.123	40.5243	277.189	325.679	24.7231	180.063	31.6292	77.6994	29.1879	28.9761	255.34	48.8494	487.475	30.174	79.6069	291.084	102.263	42.8853	34.0166	100.228	194.376	17.3441	459.419	255.72	205.44	80.0963	59.1984	212.938	53.248	139.053	45.7159	2086.95	16.9258	197.741	107.914	41.6367	730.382	79.2752	323.915
ENSG00000137699	8.89451	2.96009	0.469219	6.0657	1.31377e-09	1.20355e-07	TRIM29	23650	0.841764	34.9708	2.13838	2.9652	8.88427	9.75086	2.55756	1.13964	1.05431	4.85621	2.08485	26.0785	33.947	15.469	6.26306	1.63103	3.6185	1.16901	2.15291	0	17.9035	20.2383	32.2044	0.96356	2.07882	0	4.19265	4.32953	3.11571	8.56031	60.1934	1.10359	6.37896	3.80136	0.805993	0	6.34786	4.73144	1.95029	20.4318	7.59918
ENSG00000164542	102.542	1.7799	0.293555	6.06581	1.31289e-09	1.20355e-07	KIAA0895	23366	47.9806	140.736	35.2833	462.57	65.7436	121.886	11.9353	37.6081	163.418	51.4758	45.8666	82.0989	26.5672	55.3626	66.806	341.701	168.26	33.9014	78.5811	223.003	158.446	105.046	42.5558	274.615	111.217	116.822	23.0596	164.522	124.628	24.6109	53.248	43.0402	57.4107	54.4862	344.965	220.243	49.8761	86.1122	52.6577	189.607	94.9897
ENSG00000176049	157.831	2.36526	0.393075	6.06246	1.34055e-09	1.2252e-07	JAKMIP2	9832	457.078	13.6471	7.48433	18.7796	23.9875	261.323	46.0362	14.8153	46.3895	62.1595	36.4848	32.8396	720.266	17.9114	26.0961	26.912	99.5087	522.549	65.6637	78.2656	49.2346	99.2639	35.6548	36.6153	324.296	20.2368	956.973	322.55	21.8099	629.183	12.7332	66.2157	123.327	242.02	48.3596	175.922	31.7393	56.7773	824.971	26.1526	291.618
ENSG00000111231	723.921	-0.744599	0.122844	-6.06133	1.35e-09	1.23094e-07	GPN3	51184	1032	1058.51	344.279	580.19	677.869	463.166	663.262	390.897	740.124	656.56	845.406	669.347	658.276	1067.36	794.365	795.127	455.026	1047.44	713.689	584.312	450.273	357.543	318.593	418.185	625.725	499.481	526.178	663.501	386.348	571.401	507.013	860.804	313.632	794.485	444.102	842.105	700.078	758.923	689.426	647.278	676.327
ENSG00000100122	29.3412	1.75328	0.288641	6.05916	1.36835e-09	1.24475e-07	CRYBB1	1414	21.8859	8.52945	76.9817	22.7332	30.2065	12.6761	34.1009	12.536	72.7472	14.5686	80.2666	20.2833	38.3748	20.3539	19.833	8.15514	15.3786	42.0845	99.0338	18.2262	18.7987	37.5854	20.7028	76.1212	19.7488	39.5537	14.6743	24.8948	11.4243	13.9105	52.0904	9.93235	21.2632	3.80136	77.3753	18.4104	37.1803	51.0996	5.85086	13.0763	64.593
ENSG00000121039	168.807	1.19232	0.197055	6.04985	1.4498e-09	1.31576e-07	RDH10	157506	113.638	171.442	189.247	261.926	245.206	166.74	129.583	322.518	189.775	108.779	278.327	65.6791	308.475	109.097	154.489	184.306	98.604	146.127	215.291	83.6263	223.794	162.87	251.884	968.378	100.823	204.208	137.309	153.698	145.4	160.506	170.162	172.161	222.201	120.377	88.6592	177.285	219.455	253.605	125.793	165.089	269.771
ENSG00000067715	35.416	3.01067	0.52998	6.04936	1.4542e-09	1.31668e-07	SYT1	6857	9.25941	0.852945	56.6671	0	47.0866	43.8789	10.2303	0	32.6835	14.5686	12.5091	0.965869	1.47596	0	2.08769	0.815514	4.52312	383.436	45.2111	22.5148	5.37105	300.683	5.75078	3.85424	1.03941	17.4772	5.24082	0	2.07714	4.28015	2.31513	6.62157	1.06316	5.06849	4.83596	0	73.4538	0	168.7	1.63454	2.84969
ENSG00000154734	103.925	3.84521	0.461159	6.04145	1.52732e-09	1.37872e-07	ADAMTS1	9510	8.41764	12.7942	6.41514	237.216	398.904	92.6332	4.26261	19.3739	5815.56	31.0797	29.1879	2.89761	16.2355	8.14156	24.0084	48.9309	8.14162	3.50704	10.7645	4.28853	585.444	95.409	58.658	10710.9	6.23646	9.19854	37.7339	99.5792	28.0414	35.3113	12.7332	17.6575	38.2738	36.7465	1791.72	11.5917	12.6957	31.2275	163.824	65.3816	17.0981
ENSG00000255092	115.248	1.16318	0.192496	6.04119	1.52982e-09	1.37872e-07	NA	NA	88.3853	203.854	204.215	79.0719	209.669	70.2062	156.011	35.3289	92.779	72.8431	136.558	230.843	60.5142	133.522	103.341	89.7066	113.078	162.493	49.5169	221.931	102.945	119.502	95.463	109.846	208.921	70.8288	96.431	122.309	171.364	130.545	82.1871	94.9091	205.19	172.329	74.1513	92.7338	109.727	43.5293	79.9617	132.398	48.4447
ENSG00000198208	233.153	-1.86752	0.308582	-6.04051	1.53627e-09	1.38133e-07	RPS6KL1	83694	53.8729	390.649	376.355	122.561	82.6237	80.9321	35.8059	251.861	27.412	338.963	37.5273	51.1911	101.841	127.823	104.384	87.26	168.26	28.0563	64.5872	43.9574	147.704	46.2589	202.428	43.3602	134.084	113.142	176.091	44.3777	177.595	99.5136	79.872	60.6977	77.6107	53.2191	58.0315	13.6373	11.7889	698.361	692.352	72.7371	32.2965
ENSG00000182921	2.79835	-1.90513	0.315917	-6.03928	1.54802e-09	1.38229e-07	NA	NA	0.841764	4.26473	0	0	3.55371	0.975086	1.70504	5.6982	1.05431	0.971242	0	0.965869	2.95191	2.44247	1.04384	3.26206	0	0	0	2.14426	4.47587	2.89118	0	0.96356	1.03941	0.919854	0	3.24715	0	1.07004	2.31513	2.20719	17.0106	0	0.805993	4.77306	2.72051	2.83887	0	3.26908	3.79959
ENSG00000232444	21.1519	2.97928	0.505758	6.03939	1.54698e-09	1.38229e-07	NA	NA	0	29.8531	0	20.7564	17.7685	9.75086	102.303	6.83784	1.05431	0.971242	0	86.9282	0	23.6105	9.39459	22.8344	40.7081	28.0563	0	5.36066	92.2029	6.74609	0	8.67204	39.4976	3.67942	25.1559	68.1901	11.4243	0	3.47269	0	5.3158	15.2055	60.4494	10.228	6.34786	2.83887	0	27.7872	0
ENSG00000258803	8.49374	-2.87954	0.468357	-6.03971	1.54395e-09	1.38229e-07	LOC101927690	101927690	1.68353	11.9412	2.13838	0	0.888427	3.90034	5.11513	3.41892	0	0.971242	1.04242	0.965869	5.90382	0.814156	2.08769	0.815514	0	23.3803	2.15291	1.07213	0.895174	0	2.30031	0.96356	0	2.75956	15.7225	0	0	16.0506	0	4.41438	1.06316	3.80136	0.805993	0.681866	0	0	7.80115	0	0.949897
ENSG00000235361	39.29	1.87009	0.309362	6.03648	1.57516e-09	1.4033e-07	NA	NA	154.043	31.559	6.41514	4.94199	18.657	70.2062	28.1332	88.892	68.53	42.7346	61.503	32.8396	54.6104	35.8229	68.8937	2.44654	2.71387	32.7324	110.875	39.6689	40.2828	8.67355	50.6069	76.1212	18.7094	68.0692	27.2523	17.3181	63.3527	72.7626	19.6786	37.5222	53.158	108.972	51.5835	24.5472	61.6649	16.0869	25.3537	22.0663	23.7474
ENSG00000235126	2.77791	-2.62725	0.432103	-6.03446	1.59491e-09	1.41765e-07	NA	NA	1.68353	0	0	0	0.888427	0	0	0	1.05431	0	1.04242	0	1.47596	0.814156	1.04384	0	1.80925	0	2.15291	1.07213	1.79035	0.963728	1.15016	0	0	0	4.19265	1.08238	0	1.07004	0	0	0	0	2.41798	0	0.906837	0.946288	5.85086	0	0
ENSG00000101115	60.1774	1.42912	0.45178	6.02838	1.65607e-09	1.46864e-07	SALL4	57167	2.52529	8.52945	33.1449	3.95359	1.77685	62.4055	2.55756	1.13964	12.6517	24.281	1.04242	5.79521	20.6634	24.4247	2.08769	1.63103	54.2775	360.056	17.2233	6.43279	14.3228	194.673	10.3514	129.117	11.4335	15.6375	5.24082	1.08238	11.4243	18.1907	1.15756	3.31078	148.842	3.80136	78.1813	163.648	4.53419	5.67773	16.5774	7.35543	98.7893
ENSG00000205038	34.9123	3.01046	0.407437	6.02035	1.74045e-09	1.53996e-07	PKHD1L1	93035	21.0441	7.67651	3.20757	11.8608	46.1982	53.6297	5.96765	33.0496	5.27154	59.2458	5.21212	2.89761	8.85573	8.95572	14.6138	8.15514	616.049	21.0422	2.15291	45.0295	13.4276	28.9118	127.667	14.4534	3.11823	42.3133	11.5298	77.9315	6.23141	31.0311	4.63026	28.6935	29.7685	102.637	2.41798	6.81866	15.4162	16.0869	16.5774	1.63454	3.79959
ENSG00000160318	96.2635	1.32382	0.219886	6.0186	1.75933e-09	1.55313e-07	CLDND2	125875	122.898	108.324	407.361	61.2807	67.5204	86.7826	27.2807	69.5181	49.5524	117.52	97.9878	36.703	146.12	99.3271	60.5429	27.7275	76.8931	80.6619	149.627	61.1115	73.4043	132.031	85.1116	97.3196	89.3893	101.184	164.562	63.8606	195.251	113.424	126.175	58.4905	59.537	31.678	116.869	154.102	68.9196	91.79	71.1855	90.717	122.537
ENSG00000249295	3.59109	3.26981	0.543037	6.01785	1.76751e-09	1.55681e-07	LOC101928924	101928924	0	0	1.06919	23.7216	10.6611	2.92526	0.852522	1.13964	2.10861	0.971242	2.08485	8.69282	0	0	3.13153	12.2327	10.8555	4.67605	1.07645	0	8.05657	12.5285	0	9.6356	0	7.35884	0	8.65906	0	0	3.47269	0	5.3158	0	10.4779	3.40933	11.7889	4.73144	0	5.72089	6.64928
ENSG00000075461	73.2648	2.86944	0.496006	6.01705	1.77622e-09	1.56094e-07	CACNG4	27092	2.52529	4.26473	0	44.4779	73.7394	16.5765	3.41009	61.5406	9.48877	4.85621	17.7212	2.89761	11.8076	4.88494	46.973	1093.6	1102.74	1.16901	3.22936	5.36066	10.7421	7.70982	4.60063	8.67204	4.15764	57.9508	11.5298	379.916	4.15428	19.2607	15.0483	1.10359	38.2738	2.53424	1.61199	169.103	144.187	509.103	14.6271	58.0262	176.681
ENSG00000189275	3.15065	-1.99342	0.509415	-6.01571	1.79105e-09	1.57042e-07	LINC01164	399827	0	3.41178	2.13838	0	0.888427	0	0.852522	0	0	0.971242	0	5.79521	1.47596	0	4.17538	0	0	116.901	0	0	0	0.963728	0	0.96356	8.31528	0.919854	0	4.32953	1.03857	2.14008	2.31513	1.10359	0	5.06849	0	0	0	0	0	0	0
ENSG00000211924	48.8501	2.31508	0.386146	6.0146	1.80336e-09	1.57766e-07	NA	NA	22.7276	11.0883	40.6292	32.6171	8.88427	76.0567	72.4643	15.955	8.43446	101.98	4.1697	86.9282	72.3218	4.07078	77.2444	32.6206	57.896	98.1971	5.38227	22.5148	42.0732	150.341	4.60063	9.6356	14.5517	26.6758	139.406	85.5082	43.6199	144.455	24.3089	27.5899	80.8002	43.0821	11.2839	23.8653	25.3914	2.83887	47.782	177.348	3.79959
ENSG00000154736	61.7718	2.89434	0.502366	6.01153	1.83777e-09	1.60415e-07	ADAMTS5	11096	0	28.1472	8.55352	8.89559	426.445	8.77577	2.55756	120.802	417.506	6.79869	371.103	3.86348	1.47596	0.814156	329.855	30.9895	5.42775	4.67605	9.68808	0	18.7987	0	269.137	150.315	0	9.19854	3.14449	27.0596	11.4243	8.56031	3.47269	11.0359	8.50529	0	33.8517	1.36373	307.418	214.807	3.90057	107.88	197.579
ENSG00000231443	64.9699	1.20657	0.200774	6.00587	1.90314e-09	1.65748e-07	NA	NA	48.8223	118.559	80.1893	76.1067	50.6403	135.537	109.975	39.8874	64.3127	71.8719	19.8061	84.9965	36.8989	74.9024	40.7099	85.629	78.7023	54.9436	83.9634	55.7508	65.3477	106.974	31.0542	95.3924	94.5863	79.1075	55.5527	42.2129	126.705	109.144	50.9328	3.31078	249.843	31.678	139.437	77.7328	74.3607	28.3887	45.8317	96.4379	94.0398
ENSG00000229294	6.78772	2.93389	0.459185	6.005	1.91335e-09	1.66264e-07	NA	NA	1.68353	11.0883	0	8.89559	11.5495	5.85052	2.55756	2.27928	6.32584	4.85621	0	28.0102	2.95191	4.88494	1.04384	10.6017	1.80925	5.84507	3.22936	0	29.5408	12.5285	3.45047	3.85424	1.03941	0	3.14449	8.65906	9.34712	2.14008	1.15756	8.82876	20.2001	5.06849	7.25393	8.1824	7.2547	0	2.92543	11.4418	0.949897
ENSG00000112210	56.7314	1.62679	0.270826	6.00202	1.94881e-09	1.68968e-07	RAB23	51715	7.57588	32.4119	9.62271	228.32	58.6362	54.6048	64.7916	84.3334	123.354	39.8209	12.5091	38.6348	28.0432	35.8229	18.7892	112.541	33.4711	8.18309	47.364	79.3377	93.0981	58.7874	69.0094	128.153	15.5912	69.9089	16.7706	82.2611	60.237	27.821	28.9391	32.0042	81.8634	25.3424	186.99	81.1421	38.994	72.8642	32.1797	125.86	26.5971
ENSG00000108924	59.7215	3.09422	0.447992	6.00162	1.95353e-09	1.69e-07	HLF	3131	9.25941	11.0883	14.9687	140.353	91.5079	75.0816	4.26261	17.0946	1.05431	26.2235	6.25454	4.82935	345.374	3.25663	13.57	25.2809	181.829	57.2817	7.53518	31.0918	31.3311	43.3677	32.2044	8.67204	2.07882	6.43898	967.455	265.184	10.3857	31.0311	2.31513	17.6575	68.0423	48.1506	6.44794	7.50053	13.6026	2.83887	151.147	1024.04	12.3487
ENSG00000206172	446.593	2.75278	0.47358	6.00063	1.96559e-09	1.69665e-07	HBA1	3039	71.55	313.031	144.341	6.91879	17.7685	273.024	117.648	0	15.8146	1486.97	3.12727	36.703	3205.78	170.159	19.833	4.07757	44.3266	38.5774	32.2936	550.004	72.5091	1728.93	749.902	117.554	96.6652	31.2751	2408.68	8.65906	994.949	260.019	41.6723	15.4503	42.5264	576.54	164.422	114.554	345.505	48.2607	249.637	8.1727	57.9437
ENSG00000262319	61.9564	-1.66275	0.276936	-5.99889	1.98669e-09	1.71106e-07	NA	NA	29.4618	25.5884	3.20757	8.89559	7.99584	42.9038	75.0219	3.41892	37.9551	44.6771	50.0363	39.6006	69.3699	33.3804	64.7183	18.7568	19.9017	40.9155	20.4526	42.8853	17.9035	32.7667	37.9552	51.0687	37.4188	31.2751	259.945	57.3663	68.5455	96.3035	9.26052	57.3869	39.3369	36.7465	39.4936	28.6384	26.2983	17.9795	64.3595	7.35543	14.2485
ENSG00000176842	114.926	2.92172	0.552569	5.99794	1.99835e-09	1.71729e-07	IRX5	10265	0	3.41178	26.7298	251.053	28.4297	2.92526	0.852522	0	215.079	492.42	10.4242	346.747	0	0.814156	4.17538	8.97066	6.33237	0	1.07645	0	47.4442	196.6	12.6517	850.824	0	2.75956	2.09633	24.8948	2.07714	1.07004	15.0483	5.51797	398.685	0	2349.47	60.6861	22.6709	19.8721	2.92543	192.876	7.59918
ENSG00000255201	17.4656	-2.23383	0.370988	-5.99481	2.03725e-09	1.74687e-07	NA	NA	19.3606	5.11767	4.27676	3.95359	1.77685	7.80069	1.70504	1.13964	6.32584	10.6837	13.5515	0.965869	33.947	7.32741	2.08769	0.815514	4.52312	49.0986	13.9939	4.28853	0	3.85491	2.30031	6.74492	3.11823	14.7177	16.7706	0	2.07714	14.9805	5.78782	5.51797	7.44212	16.4726	6.44794	23.8653	1.81367	1.89258	4.87572	1.63454	2.84969
ENSG00000119514	126.263	1.55435	0.259366	5.99342	2.05468e-09	1.75793e-07	GALNT12	79695	93.4359	18.7648	199.939	48.4315	42.6445	441.714	94.6299	148.153	111.757	163.169	84.4363	59.8839	81.1776	93.628	60.5429	110.094	182.734	196.394	78.5811	72.905	112.792	136.849	88.562	55.8865	18.7094	110.383	122.635	187.252	227.447	200.097	71.769	134.639	70.1686	73.493	168.452	82.5058	134.212	237.518	193.078	63.7471	138.685
ENSG00000103489	3826.88	1.10252	0.184008	5.99247	2.06674e-09	1.76436e-07	XYLT1	64131	6468.96	4152.14	1830.45	2384.02	1351.3	5322.02	6500.48	10094.9	2579.89	3082.72	6457.82	4491.29	4635.98	4934.6	3151.36	2900.78	3332.64	3661.35	4569.55	5228.79	2600.48	3032.85	4436.15	2942.71	6536.85	4148.54	3611.97	3050.15	3637.07	4853.69	3586.14	2152.01	3723.19	2379.65	4537.74	2820.88	3916.63	2251.22	1927.86	3126.06	2819.29
ENSG00000260261	215.069	1.19422	0.19941	5.98848	2.1181e-09	1.80424e-07	NA	NA	147.309	222.619	173.209	304.427	208.78	428.063	254.904	134.478	148.657	289.43	84.4363	412.426	110.697	187.256	174.322	196.539	278.624	206.915	232.514	139.377	285.561	578.237	104.664	414.331	324.296	387.259	220.114	265.184	593.023	329.572	116.914	32.0042	581.549	72.2259	759.245	267.973	256.635	107.877	170.65	359.599	186.18
ENSG00000259448	68.6684	1.25213	0.209001	5.98764	2.12912e-09	1.80966e-07	LINC02352	102725022	141.416	72.5004	222.392	21.7448	66.632	40.9536	70.7593	44.446	72.7472	60.217	132.388	23.1809	81.1776	41.522	45.9291	26.912	35.2803	40.9155	80.734	39.6689	42.9684	73.2433	78.2106	86.7204	37.4188	70.8288	119.491	51.9544	145.4	77.0428	134.277	68.4229	52.0949	76.0273	171.676	75.0053	89.7769	53.9384	73.1357	54.7571	168.132
ENSG00000175426	28.7001	2.17682	0.363242	5.98113	2.21598e-09	1.87938e-07	PCSK1	5122	21.8859	5.97062	3.20757	26.6868	73.7394	31.2028	5.96765	36.4685	82.236	27.1948	10.4242	43.4641	10.3317	14.6548	30.2715	13.8637	24.4249	4.67605	35.523	33.2361	43.8635	26.0206	44.8561	73.2306	2.07882	24.8361	8.38531	93.0849	29.0799	19.2607	21.9937	14.3467	57.4107	29.1438	77.3753	7.50053	19.9504	18.9258	6.826	27.7872	13.2986
ENSG00000280255	12.0989	2.9387	0.484758	5.9801	2.23001e-09	1.88716e-07	NA	NA	0	0.852945	1.06919	15.8144	20.4338	3.90034	11.0828	3.41892	22.1405	3.88497	4.1697	28.9761	0	0.814156	10.4384	18.7568	15.3786	0	7.53518	0	13.4276	14.4559	2.30031	58.7772	3.11823	14.7177	0	38.9658	3.11571	2.14008	5.78782	2.20719	23.3895	0	21.7618	2.0456	6.34786	8.5166	1.95029	45.7671	3.79959
ENSG00000146540	504.708	1.13223	0.189429	5.97745	2.26655e-09	1.91391e-07	C7orf50	84310	320.712	289.148	2299.83	340.009	257.644	470.967	255.756	1002.88	578.815	572.061	823.515	283.966	910.665	346.831	587.684	229.16	491.211	704.915	938.668	573.59	583.654	508.848	692.394	404.695	427.198	772.678	298.727	542.274	745.692	530.739	770.938	337.7	314.696	410.547	491.655	710.505	699.172	1219.77	346.176	622.76	920.45
ENSG00000247675	5.78641	-2.28747	0.381337	-5.97595	2.2876e-09	1.92749e-07	LRP4-AS1	100507401	38.7212	2.55884	3.20757	0.988398	0.888427	1.95017	0	3.41892	3.16292	4.85621	1.04242	2.89761	5.90382	0	1.04384	4.89309	1.80925	3.50704	1.07645	3.2164	0.895174	1.92746	4.60063	0.96356	2.07882	0.919854	2.09633	0	2.07714	4.28015	0	0	1.06316	3.80136	1.61199	0.681866	0.906837	0.946288	4.87572	0	0.949897
ENSG00000111981	7.82003	2.8312	0.453904	5.97508	2.29974e-09	1.93353e-07	ULBP1	80329	1.68353	0	13.8995	2.9652	6.21899	5.85052	10.2303	13.6757	17.9232	8.74118	16.6788	9.65869	11.8076	0	1.04384	13.0482	3.6185	2.33803	17.2233	5.36066	5.37105	5.78237	31.0542	5.78136	0	0	2.09633	14.071	3.11571	0	16.2059	8.82876	6.37896	5.06849	3.22397	1.36373	3.62735	38.7978	1.95029	4.90362	27.547
ENSG00000248409	3.16861	-3.07969	0.502308	-5.97459	2.3067e-09	1.93518e-07	NA	NA	0	1.70589	0	0	0.888427	0	0.852522	0	0	0	0	0	0	0	0	0	2.71387	0	0	0	3.5807	0	0	0	0	0	0	0	7.26998	2.14008	1.15756	0	1.06316	0	0.805993	0.681866	0.906837	0.946288	0.975143	0	0
ENSG00000144061	24.0441	1.8498	0.308521	5.97407	2.31411e-09	1.93722e-07	NPHP1	4867	14.31	5.97062	31.0065	11.8608	34.6486	35.1031	17.903	10.2568	16.8689	19.4248	1.04242	35.7372	7.37978	19.5398	10.4384	65.2412	105.841	4.67605	24.7584	8.57705	56.396	77.0982	3.45047	68.4128	6.23646	32.1949	11.5298	42.2129	16.6171	9.63035	13.8908	7.72516	9.56845	15.2055	157.975	53.8674	20.8573	10.4092	13.652	64.5644	20.8977
ENSG00000115255	89.3761	1.58067	0.264804	5.9685	2.39443e-09	1.99835e-07	REEP6	92840	12.6265	34.9708	528.18	55.3503	60.413	55.5799	105.713	94.5902	64.3127	265.149	214.739	38.6348	82.6535	92.8138	98.1213	50.5619	123.029	90.014	105.492	32.164	312.416	126.248	103.514	137.789	42.6158	48.7523	20.9633	69.2725	128.783	47.0817	130.805	61.8013	57.4107	40.5479	117.675	174.558	140.56	384.193	99.4646	186.338	102.589
ENSG00000266664	2.15673	-1.78659	0.300274	-5.9683	2.39742e-09	1.99835e-07	NA	NA	4.20882	0	1.06919	0	0	0.975086	0	0	1.05431	0	4.1697	0	0	0.814156	3.13153	0.815514	0	1.16901	1.07645	5.36066	0	0	1.15016	0.96356	1.03941	0.919854	6.28898	1.08238	4.15428	2.14008	2.31513	1.10359	2.12632	0	1.61199	0	0	0	1.95029	0	1.89979
ENSG00000110811	83.6341	2.1281	0.357563	5.96772	2.40593e-09	2.00114e-07	P3H3	10536	35.3541	16.206	81.2585	40.5243	13.3264	274.974	15.3454	11.3964	20.0318	54.3895	19.8061	20.2833	35.4229	13.8407	13.57	89.7066	101.318	153.141	45.2111	21.4426	86.8319	342.123	36.805	258.234	11.4335	28.5155	71.2751	6.4943	280.414	67.4124	23.1513	72.8373	139.274	58.2876	675.422	101.598	33.553	37.8515	231.109	87.4479	19.9478
ENSG00000260947	43.1738	1.92607	0.489839	5.96632	2.42672e-09	2.01412e-07	NA	NA	248.321	3.41178	2.13838	0	3.55371	50.7045	38.3635	5.6982	1.05431	5.82745	3.12727	1.93174	178.591	6.51325	3.13153	0.815514	57.896	534.239	4.30582	2.14426	9.84692	11.5647	12.6517	15.417	2.07882	8.27869	28.3004	5.41191	78.9312	22.4708	2.31513	1.10359	4.25264	141.918	80.5993	2.72747	0.906837	1.89258	24.3786	2.45181	0.949897
ENSG00000204188	58.6876	1.04312	0.174847	5.96222	2.48838e-09	2.0609e-07	GGNBP1	449520	66.4994	16.206	29.9373	51.3967	53.3056	57.5301	40.0685	33.0496	46.3895	71.8719	40.6545	98.5187	51.6584	36.637	80.376	69.3187	132.075	80.6619	47.364	20.3705	90.4126	117.575	39.1053	80.939	57.1676	81.867	59.7453	100.662	82.0469	46.0117	59.0358	28.6935	87.1792	41.815	162.004	60.0042	68.0128	56.7773	41.9312	58.0262	37.9959
ENSG00000275966	17.3096	2.77116	0.465675	5.95121	2.66161e-09	2.19968e-07	NA	NA	5.89235	0.852945	233.083	29.652	10.6611	4.87543	5.96765	23.9325	7.38015	46.6196	91.7333	10.6246	1.47596	4.07078	29.2276	7.33963	0.904624	0	62.4343	0	26.8552	4.81864	16.1022	45.2873	2.07882	53.3516	1.04816	61.6958	4.15428	1.07004	9.26052	14.3467	1.06316	0	72.5393	40.912	37.1803	36.9052	0	28.6045	34.1963
ENSG00000147655	9.15735	4.13162	0.511616	5.94529	2.75966e-09	2.27587e-07	RSPO2	340419	0	0.852945	1.06919	3.95359	0	14.6263	1.70504	12.536	8.43446	2.91373	1.04242	0.965869	0	0	2.08769	2.44654	0.904624	0	10.7645	26.8033	3.5807	0.963728	1067.35	20.2348	0	25.7559	1.04816	7.57668	203.559	29.9611	26.624	5.51797	15.9474	0	6.44794	21.8197	0.906837	7.57031	0.975143	1.63454	4.74949
ENSG00000057294	93.0174	2.8377	0.498739	5.94045	2.84249e-09	2.33427e-07	PKP2	5318	5.89235	3.41178	7.48433	2.9652	93.2848	197.942	3.41009	276.933	35.8464	2.91373	30.2303	0.965869	1.47596	4.07078	7.30691	7.33963	271.387	11.6901	1437.07	12.8656	8.05657	6.74609	254.185	6.74492	8.31528	89.2259	5.24082	1.08238	452.816	17.1206	1231.65	12.1395	6.37896	8.86985	2.41798	2.72747	2.72051	7.57031	13.652	7.35543	180.48
ENSG00000183186	2.87431	-4.12371	0.45785	-5.94062	2.83943e-09	2.33427e-07	C2CD4C	126567	0.841764	0	0	0.988398	0	2.92526	0	0	1.05431	1.94248	0	0.965869	2.95191	0.814156	1.04384	0	1.80925	0	0	1.07213	0.895174	0.963728	0	2.89068	1.03941	0	4.19265	0	0	2.14008	1.15756	1.10359	1.06316	3.80136	0	0	0.906837	0	4.87572	0.81727	1.89979
ENSG00000211923	31.9666	2.40984	0.406926	5.9386	2.87474e-09	2.35577e-07	NA	NA	26.9365	11.0883	19.2454	19.768	16.8801	60.4553	54.5614	9.11713	0	90.3255	0	69.5426	61.9901	3.25663	37.5784	25.2809	48.8497	49.0986	2.15291	26.8033	25.9601	78.0619	0	0.96356	9.35469	22.9964	99.5755	75.7668	36.3499	94.1634	25.4664	24.2791	48.9054	38.0136	12.0899	18.4104	19.0436	0	20.478	94.8033	1.89979
ENSG00000251364	150.954	1.67098	0.28169	5.93519	2.935e-09	2.40009e-07	LOC100506258	100506258	98.4864	33.2649	511.073	69.1879	414.007	295.451	55.4139	227.928	211.916	121.405	273.115	106.246	84.1295	41.522	228.602	79.9204	287.671	15.1972	186.227	78.2656	213.051	301.647	479.615	73.2306	46.7735	233.643	33.5412	201.323	208.752	287.84	236.143	55.1797	212.632	310.445	33.0457	139.101	298.349	176.01	62.4092	130.763	489.197
ENSG00000251798	3.34816	-3.79522	0.585646	-5.92786	3.06906e-09	2.50444e-07	NA	NA	0	0	0	0	0	0	0	0	0	0.971242	1.04242	0	0	0	0	0	0	2.33803	0	0	0	1.92746	0	1.92712	0	0	0	1.08238	0	3.21012	0	0	0	0	0	5.45493	0.906837	0	0	0.81727	0
ENSG00000183098	32.9381	3.08851	0.563711	5.92574	3.10904e-09	2.53175e-07	GPC6	10082	0	2.55884	39.56	3.95359	6.21899	22.427	0.852522	3.41892	46.3895	502.132	4.1697	9.65869	4.42787	0.814156	0	0	2.71387	5.84507	0	6.43279	0	120.466	4.60063	28.9068	1.03941	2.75956	1.04816	2.16477	0	0	1.15756	0	48.9054	1.26712	79.7933	29.3203	4.53419	3.78515	2.92543	35.1426	0
ENSG00000280604	36.5042	2.70084	0.4628	5.9251	3.12099e-09	2.53616e-07	NA	NA	3.36706	87.8534	0	16.8028	7.99584	132.612	7.67269	5.6982	98.0506	20.3961	0	5.79521	10.3317	65.1325	4.17538	10.6017	89.5578	24.5493	0	38.5967	24.1697	70.3521	4.60063	49.1416	13.5123	59.7905	3.14449	2.16477	380.116	1.07004	6.94539	3.31078	126.516	45.6164	39.4936	19.0923	0.906837	3.78515	9.75143	3.26908	0.949897
ENSG00000272511	16.1136	2.60873	0.594401	5.92112	3.1975e-09	2.59291e-07	NA	NA	0	13.6471	0	0	1.77685	29.2526	0	0	1.05431	0	1.04242	0	1.47596	17.0973	0	0	1.80925	0	0	93.2755	10.7421	0.963728	3.45047	1.92712	22.867	6.43898	0	1.08238	89.3169	2.14008	0	0	0	2.53424	7.25393	12.2736	0	0	0.975143	1.63454	0.949897
ENSG00000122548	22.6624	2.88067	0.496194	5.91808	3.25728e-09	2.63589e-07	KIAA0087	9808	1.68353	2.55884	2.13838	31.6287	41.756	2.92526	8.52522	12.536	32.6835	1.94248	0	67.6108	1.47596	0.814156	16.7015	22.8344	23.5202	1.16901	12.9174	0	50.1298	33.7305	1.15016	36.6153	1.03941	11.0383	0	264.101	8.30855	3.21012	1.15756	5.51797	24.4527	2.53424	24.9858	5.45493	10.882	0.946288	5.85086	214.942	4.74949
ENSG00000124882	2224.89	2.79988	0.495735	5.91661	3.28649e-09	2.65399e-07	EREG	2069	449.502	313.884	296.166	1887.84	1269.56	651.357	345.271	332.775	8745.48	314.682	156.364	25.1126	7.37978	60.2476	742.173	6918.82	305.763	53.7746	103.34	2025.26	1206.69	19.2746	3725.36	25302.1	151.754	1055.07	6.28898	104.991	778.927	22.4708	106.496	238.376	48.9054	989.622	72.5393	360.025	62.5718	505.318	2494.42	1604.3	101.639
ENSG00000118242	153.696	-1.69345	0.286237	-5.90923	3.43705e-09	2.76982e-07	MREG	55686	60.607	369.325	37.4217	20.7564	62.1899	145.288	95.4824	38.7478	59.0412	96.1529	36.4848	105.28	56.0863	95.2563	73.0691	31.8051	140.217	125.084	16.1468	48.2459	27.7504	113.72	184.025	17.3441	201.646	110.383	69.1788	37.8834	170.325	49.2218	74.0841	54.0761	180.737	207.808	12.8959	184.786	38.994	29.3349	168.7	13.0763	53.1942
ENSG00000204613	160.921	2.47409	0.424027	5.90859	3.45055e-09	2.77495e-07	TRIM10	10107	25.2529	185.089	1.06919	60.2923	18.657	170.64	68.2017	6.83784	4.21723	340.906	8.33939	13.5222	286.335	90.3713	7.30691	16.3103	57.896	29.2253	4.30582	81.482	40.2828	217.802	708.496	19.2712	13.5123	11.0383	67.0825	80.0963	510.976	255.739	10.4181	32.0042	98.8739	49.4177	135.407	58.6405	229.43	78.5419	318.872	138.119	73.1421
ENSG00000070214	6200.98	1.86856	0.317081	5.90745	3.47446e-09	2.78784e-07	SLC44A1	23446	6055.65	5276.32	1249.88	7963.53	7634.25	3376.72	3958.26	60078.4	7939.99	2255.22	16203.4	2037.98	1633.88	4849.11	5694.17	4893.9	4983.57	6898.35	13387.9	4819.23	3662.16	1710.62	10155.9	3657.67	8377.65	6062.76	1236.83	4358.75	2042.86	3945.23	4675.4	2490.81	2170.97	2761.06	1291.2	5927.46	8780.91	41151.2	2554.88	3376.14	9829.53
ENSG00000178038	660.633	-1.89155	0.319486	-5.90714	3.48094e-09	2.78784e-07	ALS2CL	259173	308.086	73.3533	1130.13	197.68	169.689	678.66	581.42	172.086	7.38015	788.648	129.261	403.733	737.978	78.159	531.316	755.982	1513.44	769.211	69.9695	177.974	366.126	763.272	178.274	42.3966	87.3105	141.658	415.073	409.141	1207.86	474.027	463.026	329.975	225.39	805.889	99.9431	338.206	723.656	437.185	1272.56	903.901	1255.76
ENSG00000196526	148.042	-2.10223	0.355117	-5.89643	3.71461e-09	2.96886e-07	AFAP1	60312	13.4682	259.295	32.0757	0.988398	23.9875	96.5335	25.5756	54.7028	21.0861	88.383	63.5879	14.488	104.793	24.4247	32.3592	9.78617	132.075	146.127	36.5994	264.817	43.8635	222.621	624.535	23.1254	12.4729	24.8361	251.559	12.9886	50.8899	395.914	8.10295	80.5624	25.5159	229.349	12.0899	27.2747	33.553	18.9258	235.01	10.6245	20.8977
ENSG00000151468	126.77	2.65011	0.459923	5.89321	3.78755e-09	3.02094e-07	CCDC3	83643	14.31	6.82356	17.107	68.1995	57.7477	192.092	3.41009	25.0721	333.161	113.635	11.4667	15.4539	14.7596	2.44247	102.297	468.921	431.506	31.5634	181.921	22.5148	119.058	15.4196	20.7028	2.89068	3.11823	364.262	11.5298	835.599	54.0056	95.2334	24.3089	39.7294	48.9054	7.60273	498.909	137.737	13.6026	497.748	27.304	1.63454	143.434
ENSG00000152192	1659.42	-3.79365	0.586196	-5.89183	3.8195e-09	3.03446e-07	POU4F1	5457	0	6038.85	1.06919	6.91879	4.44213	21.4519	1.70504	1.13964	4.21723	37.8784	10.4242	11.5904	8.85573	1857.09	1.04384	3.26206	0	0	7.53518	6.43279	2.68552	6.74609	4.60063	14.4534	1833.52	1.83971	307.112	0	87.2398	6.42023	4.63026	9.93235	8.50529	1.26712	0	16.3648	5.44102	3.78515	11.7017	0	6.64928
ENSG00000175497	138.119	2.77621	0.57255	5.8918	3.82012e-09	3.03446e-07	DPP10	57628	0.841764	0.852945	13.8995	1.9768	3.55371	8.77577	0.852522	1.13964	424.886	130.146	0	0	0	8.95572	1.04384	1.63103	0.904624	0	250.814	656.145	41.178	1.92746	73.61	1896.29	2.07882	0	3.14449	376.669	305.339	2.14008	0	4.41438	2.12632	2.53424	2631.57	0.681866	0.906837	0.946288	3.90057	33.5081	0
ENSG00000236056	16.7869	-2.13048	0.360564	-5.88848	3.89771e-09	3.08977e-07	NA	NA	5.89235	7.67651	9.62271	1.9768	5.33056	2.92526	0.852522	88.892	8.43446	2.91373	6.25454	2.89761	8.85573	4.07078	4.17538	12.2327	2.71387	2.33803	7.53518	20.3705	4.47587	4.81864	3.45047	2.89068	6.23646	1.83971	23.0596	1.08238	3.11571	1.07004	4.63026	3.31078	2.12632	76.0273	2.41798	4.77306	3.62735	10.4092	2.92543	7.35543	4.74949
ENSG00000130758	432.715	1.0905	0.185439	5.88082	4.08238e-09	3.22628e-07	MAP3K10	4294	275.257	182.53	1824.04	278.728	272.747	502.169	298.383	496.883	318.401	332.165	703.636	265.614	512.157	296.353	725.471	241.392	463.168	426.69	903.145	145.81	436.845	573.418	509.519	515.505	361.715	481.084	474.818	362.598	332.342	540.369	540.583	167.746	386.99	255.959	538.403	570.722	533.22	638.745	714.78	585.166	984.093
ENSG00000268555	194.466	2.75497	0.48593	5.88065	4.08653e-09	3.22628e-07	NA	NA	1.68353	121.118	442.645	48.4315	7.99584	82.8823	459.509	31.9099	37.9551	201.047	9.38181	6.76108	20.6634	7.32741	15.6577	39.9602	380.847	7.01408	3.22936	61.1115	879.061	347.906	27.6038	2952.35	7.27587	45.9927	24.1078	714.372	144.361	40.6615	166.689	4.41438	78.6739	46.8835	305.471	47.7306	451.605	17.9795	26.3289	960.293	46.545
ENSG00000077782	1033.77	-2.04634	0.346878	-5.87841	4.14219e-09	3.26359e-07	FGFR1	2260	1295.48	501.532	372.078	237.216	276.301	408.561	98.8925	120.802	419.614	707.064	364.848	207.662	1853.8	493.379	264.092	80.7359	183.639	4908.69	580.209	85.7705	62.6622	233.222	316.293	334.355	357.557	642.978	1729.47	46.5424	125.667	1490.56	390.099	230.651	556.033	344.657	428.788	1184.4	142.373	242.25	750.86	84.1788	165.282
ENSG00000167880	446.667	-2.40025	0.405306	-5.87273	4.28671e-09	3.37062e-07	EVPL	2125	13.4682	210.678	97.2963	301.462	152.809	756.667	11.0828	19.3739	23.1948	249.609	11.4667	184.481	64.942	48.0352	151.357	34.2516	255.104	319.141	12.9174	23.5869	1409.9	76.1345	49.4567	43.3602	183.976	23.9162	410.88	760.915	35.3113	1478.79	64.8236	673.193	59.537	291.438	26.5978	45.685	468.835	75.7031	87.7629	610.501	30.3967
ENSG00000089558	56.7905	1.7274	0.294043	5.87216	4.30142e-09	3.37535e-07	KCNH4	23415	69.8664	25.5884	76.9817	29.652	13.3264	274.974	4.26261	22.7928	111.757	79.6418	57.3333	61.8156	115.125	58.6193	46.973	9.78617	27.1387	153.141	340.159	31.0918	37.5973	43.3677	24.1533	82.8662	31.1823	69.9089	22.0114	11.9062	62.3141	169.066	27.7816	67.3193	62.7265	10.137	156.363	102.962	17.2299	52.0459	89.7132	15.5281	36.0961
ENSG00000198417	79.8783	1.95352	0.333272	5.86865	4.39355e-09	3.4407e-07	MT1F	4494	42.0882	12.7942	180.693	24.71	98.6154	37.0533	43.4786	239.325	153.929	180.651	230.376	4.82935	44.2787	10.584	58.4553	36.6981	23.5202	46.7605	79.6576	28.9476	50.1298	20.2383	267.986	62.6314	16.6306	50.592	22.0114	96.332	42.5813	105.934	107.654	201.958	21.2632	58.2876	37.8816	79.7784	52.5966	410.689	46.8069	35.9599	279.27
ENSG00000141013	213.544	1.00201	0.170757	5.86746	4.42521e-09	3.45852e-07	GAS8	2622	46.297	176.56	292.958	181.865	158.14	199.893	133.846	136.757	162.363	395.295	234.545	224.082	125.456	241.804	219.207	154.948	208.064	149.634	285.26	119.007	304.359	291.046	177.124	553.083	240.104	220.765	143.598	298.738	355.191	212.938	239.616	113.67	378.485	102.637	581.927	426.166	219.455	321.738	242.811	246.816	379.009
ENSG00000088992	663.195	1.82126	0.311198	5.86421	4.51275e-09	3.51985e-07	TESC	54997	22.7276	1340.83	570.948	449.721	617.456	945.833	135.551	789.771	1138.65	777.965	1773.16	686.733	605.142	1624.24	1049.06	280.537	383.561	217.437	905.298	1445.23	172.769	107.937	762.554	79.9755	1725.42	745.082	129.972	686.231	931.596	124.124	966.566	87.184	172.232	257.226	169.258	970.978	943.111	910.329	138.47	160.185	1584.43
ENSG00000129946	19.5811	-1.8904	0.322413	-5.85307	4.82572e-09	3.75642e-07	SHC2	25759	4.20882	5.11767	13.8995	14.826	13.3264	26.3273	8.52522	0	7.38015	12.6261	13.5515	14.488	7.37978	4.88494	15.6577	1.63103	23.5202	1.16901	6.45872	7.50492	19.6938	36.6216	17.2523	10.5992	4.15764	7.35884	10.4816	9.74144	29.0799	12.8405	11.5756	7.72516	5.3158	8.86985	4.83596	11.5917	0.906837	6.62402	31.2046	8.98997	8.54907
ENSG00000254363	72.639	1.61245	0.275498	5.85126	4.87866e-09	3.79003e-07	LOC101929719	101929719	106.904	47.7649	63.0822	76.1067	88.8427	146.263	79.2845	21.6532	251.979	157.341	97.9878	133.29	22.1393	62.69	72.0252	31.8051	80.5116	80.6619	166.85	101.853	19.6938	129.139	128.818	130.081	20.7882	62.5501	158.273	48.7072	98.664	197.957	48.6177	18.7611	127.579	93.767	14.5079	57.2768	77.0812	48.2607	156.998	25.3354	32.2965
ENSG00000255769	33.1686	1.99046	0.339841	5.84842	4.96258e-09	3.84753e-07	GOLGA2P10	80154	5.89235	25.5884	101.573	14.826	8.88427	121.886	115.943	7.97748	12.6517	29.1373	11.4667	8.69282	10.3317	62.69	5.21922	9.78617	29.8526	7.01408	23.682	8.57705	55.5008	63.606	19.5527	92.5018	60.2858	8.27869	10.4816	41.1305	84.1241	13.9105	3.47269	9.93235	9.56845	7.60273	83.8232	32.0477	35.3667	65.2939	23.4034	81.727	2.84969
ENSG00000152689	2082.83	1.8219	0.312362	5.84535	5.055e-09	3.91138e-07	RASGRP3	25780	393.104	530.532	2315.87	1982.73	5534.01	1245.18	3328.24	996.046	4517.71	1424.81	1042.42	5755.61	653.848	846.723	1669.11	10364.4	6073.65	5670.88	141.015	2149.62	3685.43	3132.11	483.066	6539.68	845.041	3481.65	750.485	4266.75	1104	797.179	3406.71	402.812	742.086	281.301	4162.95	1144.85	3794.21	477.876	2320.84	3506.91	2213.26
ENSG00000211921	48.881	2.36489	0.407383	5.83925	5.24367e-09	4.0493e-07	NA	NA	24.4112	5.11767	23.5222	50.4083	31.0949	76.0567	65.6442	2.27928	6.32584	103.923	2.08485	68.5767	72.3218	2.44247	111.691	53.0084	57.896	66.6338	5.38227	9.64919	68.9284	176.362	1.15016	12.5263	24.9458	48.7523	138.358	101.744	41.5428	127.335	18.521	36.4186	153.095	58.2876	20.9558	34.7752	23.5778	1.89258	79.9617	162.637	6.64928
ENSG00000064652	140.972	1.73623	0.297742	5.83653	5.33007e-09	4.10786e-07	SNX24	28966	264.314	64.8238	68.4282	142.329	218.553	65.3308	43.4786	343.032	281.5	162.197	303.345	59.8839	73.7978	25.2388	197.286	59.5325	206.254	136.775	203.45	60.0394	59.0815	47.2226	464.663	145.498	18.7094	322.869	68.1306	122.309	140.207	174.416	226.883	118.085	58.4738	182.465	119.287	168.421	286.561	488.285	202.83	34.3254	433.153
ENSG00000279281	738.563	1.74475	0.299544	5.83409	5.40861e-09	4.16013e-07	NA	NA	304.719	630.327	992.208	2491.75	668.097	349.081	564.369	160.689	964.691	261.264	51.0788	1312.62	383.748	258.088	460.335	2195.36	1832.77	633.605	184.074	411.699	1731.27	1391.62	72.4598	2354.94	491.641	664.135	774.593	933.014	497.474	762.937	551.001	278.106	2282.61	302.842	1339.56	684.594	267.517	207.237	351.052	772.32	142.485
ENSG00000125255	22.7666	2.45006	0.601894	5.83101	5.50932e-09	4.22922e-07	SLC10A2	6555	0	0.852945	0	9.88398	254.09	0	0	158.41	24.2491	3.88497	3835.08	7.72695	0	0	62.6306	0.815514	0.904624	0	0	1.07213	8.05657	0	10.3514	1.92712	0	245.601	0	9.74144	0	1.07004	482.704	1.10359	2.12632	0	0.805993	0	5.44102	45.4218	0	5.72089	75.0419
ENSG00000065491	1107.09	0.542011	0.0930271	5.82631	5.66652e-09	4.30733e-07	TBC1D22B	55633	1009.28	995.387	1445.55	1628.88	952.393	1153.53	901.115	1643.36	940.442	1324.77	1167.51	1105.92	1347.55	971.288	944.679	1295.04	1093.69	1158.49	1169.03	791.233	1407.21	835.552	987.984	1129.29	1034.21	1305.27	941.251	1627.9	1201.62	1109.63	1074.22	806.728	1121.63	819.828	897.876	1591.48	1291.34	1846.21	1068.76	1503.78	1529.33
ENSG00000114859	177.438	1.05349	0.180762	5.82732	5.63259e-09	4.30733e-07	CLCN2	1181	170.036	209.825	181.762	121.573	108.388	191.117	70.7593	158.41	141.277	178.709	169.915	91.7576	352.753	102.584	146.138	79.1049	195.399	400.972	277.725	60.0394	374.183	251.533	192.076	247.635	84.1922	155.455	162.465	155.863	234.717	209.728	212.992	112.567	145.653	120.377	244.216	182.74	238.498	299.027	205.755	229.653	227.975
ENSG00000157021	4.02701	2.85223	0.465529	5.82725	5.63469e-09	4.30733e-07	NA	NA	0	0.852945	3.20757	8.89559	3.55371	9.75086	4.26261	4.55856	3.16292	24.281	3.12727	1.93174	13.2836	0	1.04384	3.26206	5.42775	1.16901	1.07645	8.57705	8.95174	3.85491	1.15016	2.89068	0	0.919854	1.04816	19.4829	7.26998	1.07004	2.31513	0	12.7579	0	8.05993	21.1379	5.44102	7.57031	0.975143	8.98997	6.64928
ENSG00000165548	81.9776	2.49791	0.43437	5.82688	5.64718e-09	4.30733e-07	TMEM63C	57156	2.52529	8.52945	25.6606	6.91879	12.438	15.6014	6.82017	11.3964	8.43446	12.6261	79.2242	51.1911	123.98	15.469	80.376	5.7086	215.301	87.676	23.682	4.28853	67.1381	79.9894	1514.76	12.5263	7.27587	36.7942	122.635	139.627	51.9284	157.296	23.1513	14.3467	20.2001	11.4041	11.2839	3.40933	3.62735	32.1738	125.793	7.35543	10.4489
ENSG00000277443	1153.07	2.1255	0.366836	5.82643	5.66262e-09	4.30733e-07	MARCKS	4082	112.796	3031.37	838.245	1190.03	4423.48	1012.14	2757.91	1310.59	6392.27	327.309	4179.08	193.174	1926.12	700.174	1320.46	417.543	292.194	1844.7	899.915	1047.47	286.456	279.481	6892.89	44.3238	1853.27	1598.71	280.908	316.056	1497.62	314.591	547.528	637.878	262.601	404.212	55.6135	1133.94	371.803	651.993	593.862	114.418	2109.72
ENSG00000118162	289.916	0.967115	0.166045	5.82412	5.74152e-09	4.34732e-07	KPTN	11133	196.131	194.472	727.049	235.239	188.346	289.601	318.843	229.068	202.427	440.944	295.006	236.638	296.667	389.167	266.18	184.306	167.355	846.366	213.138	175.83	232.745	351.761	198.977	368.08	327.414	314.59	294.534	319.303	196.29	347.763	378.524	115.877	212.632	103.904	439.266	529.81	247.567	416.367	372.505	200.231	328.664
ENSG00000228948	11.4158	1.59651	0.272021	5.82418	5.73935e-09	4.34732e-07	NA	NA	8.41764	6.82356	0	18.7796	20.4338	18.5266	5.96765	9.11713	14.7603	9.71242	26.0606	9.65869	29.5191	12.2123	22.9646	25.2809	9.95087	15.1972	7.53518	13.9377	8.05657	5.78237	10.3514	16.3805	7.27587	11.0383	26.2041	16.2357	5.19284	22.4708	12.7332	9.93235	8.50529	2.53424	3.22397	13.6373	9.97521	26.4961	10.7266	4.90362	23.7474
ENSG00000050327	38.4719	2.04526	0.351106	5.82343	5.76522e-09	4.35678e-07	ARHGEF5	7984	3.36706	8.52945	117.611	153.202	78.1815	16.5765	10.2303	111.685	8.43446	28.166	6.25454	37.6689	16.2355	11.3982	63.6745	177.782	188.162	0	16.1468	22.5148	70.7188	130.103	27.6038	14.4534	3.11823	123.26	26.2041	76.8492	46.7356	8.56031	78.7144	6.62157	123.327	22.8082	22.5678	27.9565	39.9008	54.8847	28.2792	40.0462	79.7914
ENSG00000202190	8.65476	3.05443	0.573251	5.82242	5.80007e-09	4.37461e-07	NA	NA	0	0	2.13838	32.6171	27.5412	0	0	23.9325	50.6068	8.74118	1.04242	0.965869	1.47596	0	2.08769	5.7086	0.904624	0	0	0	59.9767	2.89118	1.15016	84.7933	0	11.9581	0	47.6248	1.03857	0	11.5756	0	77.6107	1.26712	22.5678	21.8197	1.81367	23.6572	3.90057	40.0462	0
ENSG00000104290	180.975	2.28537	0.395667	5.821	5.84949e-09	4.39481e-07	FZD3	7976	21.0441	441.826	21.3838	19.768	36.4255	719.613	803.928	19.3739	180.287	138.888	13.5515	4.82935	32.471	187.256	13.57	26.912	111.269	12.8591	67.8166	78.2656	856.682	125.285	120.766	874.913	174.621	39.5537	85.9494	9.74144	1685.6	60.9922	15.0483	109.256	18.0737	63.3561	1781.24	229.107	12.6957	88.0048	222.333	14.7109	16.1482
ENSG00000280091	96.9677	2.00427	0.345107	5.82104	5.84823e-09	4.39481e-07	NA	NA	59.7653	52.8826	14.9687	150.237	160.805	494.369	46.8887	74.0766	341.596	31.0797	48.9939	42.4982	32.471	32.5663	246.347	44.0378	100.413	128.591	545.762	69.6886	281.98	33.7305	217.38	99.2467	20.7882	69.9089	129.972	81.1787	36.3499	119.844	17.3635	7.72516	57.4107	159.657	81.4052	139.783	86.1495	39.7441	64.3595	129.129	80.7412
ENSG00000155962	319.129	1.90973	0.329048	5.81852	5.93707e-09	4.452e-07	CLIC2	1193	563.982	127.089	534.595	1006.19	135.041	588.952	1069.06	142.455	56.9326	445.8	43.7818	223.116	969.703	92.8138	474.949	97.0462	477.642	307.451	138.863	134.016	868.319	709.303	140.319	72.267	50.9311	33.1148	248.415	1080.22	404.003	86.6731	248.876	91.5984	446.527	271.164	253.082	79.0965	170.485	49.207	170.65	730.64	22.7975
ENSG00000211695	70.0396	2.14885	0.370599	5.81681	5.99808e-09	4.48045e-07	NA	NA	11.7847	39.2355	4.27676	57.3271	85.289	32.1778	5.11513	23.9325	39.0094	314.682	3.12727	45.3958	14.7596	52.9202	27.1399	28.543	41.6127	37.4084	130.251	50.3902	370.602	87.6992	25.3034	238.963	41.5764	17.4772	12.578	239.207	9.34712	40.6615	6.94539	12.1395	44.6527	21.5411	330.457	141.828	121.516	80.4345	7.80115	609.684	15.1984
ENSG00000211918	27.6012	2.4091	0.415254	5.81697	5.99255e-09	4.48045e-07	NA	NA	17.6771	5.97062	4.27676	23.7216	15.9917	48.7543	42.6261	3.41892	0	70.9007	2.08485	53.1228	51.6584	1.62831	46.973	31.8051	42.5173	50.2676	0	12.8656	43.8635	114.684	3.45047	3.85424	5.19705	20.2368	73.3714	74.6844	21.8099	126.265	12.7332	13.2431	45.7159	34.2123	5.64195	15.0011	24.4846	1.89258	39.0057	94.8033	2.84969
ENSG00000229988	12.6244	3.94162	0.498387	5.81248	6.15555e-09	4.58925e-07	HBBP1	3044	0.841764	84.4416	1.06919	0.988398	51.5287	17.5515	0	7.97748	0	2.91373	0	1.93174	91.5092	35.0087	5.21922	0	8.14162	0	3.22936	2.14426	7.16139	5.78237	64.4088	0.96356	3.11823	14.7177	33.5412	9.74144	40.5042	0	11.5756	0	1.06316	0	8.86592	5.45493	3.62735	15.1406	3.90057	0.81727	8.54907
ENSG00000123119	91.6149	2.43531	0.423985	5.80716	6.35425e-09	4.72832e-07	NECAB1	64168	325.763	37.5296	5.34595	14.826	26.6528	276.924	10.2303	33.0496	147.603	141.801	6.25454	0.965869	16.2355	7.32741	6.26306	178.598	33.4711	2.33803	77.5047	35.3803	2.68552	86.7355	89.7122	4.8178	5.19705	54.2714	13.6261	160.193	306.378	165.856	5.78782	163.332	5.3158	43.0821	181.348	4.0912	6.34786	43.5293	222.333	6.53816	18.9979
ENSG00000102145	416.83	2.20783	0.382898	5.80586	6.40367e-09	4.75376e-07	GATA1	2623	13.4682	1048.27	1554.6	127.503	480.639	230.12	83.5471	80.9145	17.9232	369.072	30.2303	655.825	1282.61	722.157	153.445	15.4948	673.04	260.69	18.2997	53.6066	1199.53	573.418	599.231	7.70848	415.764	270.437	206.488	419.964	416.466	265.37	781.356	29.7971	115.885	49.4177	130.571	78.4146	470.649	151.406	374.455	772.32	226.075
ENSG00000174951	48.3734	-1.0858	0.338968	-5.80562	6.41292e-09	4.75376e-07	FUT1	2523	5.89235	37.5296	9.62271	3.95359	9.77269	26.3273	51.1513	3.41892	8.43446	11.6549	11.4667	26.0785	63.4661	11.3982	6.26306	10.6017	74.1792	113.394	4.30582	7.50492	182.616	38.5491	11.5016	3.85424	25.9853	19.3169	29.3486	8.65906	65.4298	47.0817	6.94539	22.0719	14.8842	50.6849	31.4337	1.36373	5.44102	23.6572	77.0363	17.9799	7.59918
ENSG00000143627	143.222	2.95763	0.457575	5.79775	6.72103e-09	4.97005e-07	PKLR	5313	9.25941	1018.42	13.8995	43.4895	4.44213	179.416	23.8706	2.27928	11.5974	140.83	13.5515	72.4402	890.001	131.079	9.39459	4.07757	33.4711	5.84507	9.68808	23.5869	18.7987	67.4609	878.719	3.85424	41.5764	4.59927	62.8898	4.32953	419.582	143.385	65.9812	57.3869	35.0843	32.9452	43.5236	7.50053	10.882	36.9052	219.407	0.81727	18.048
ENSG00000163071	34.3484	2.65669	0.464847	5.79752	6.73028e-09	4.97005e-07	SPATA18	132671	0	8.52945	4.27676	367.684	2.66528	65.3308	5.96765	74.0766	36.9008	125.29	11.4667	0.965869	1.47596	1.62831	7.30691	13.8637	2.71387	3.50704	22.6055	4.28853	93.0981	24.0932	66.7091	23.1254	1.03941	26.6758	0	2.16477	20.7714	17.1206	19.6786	3.31078	4.25264	3.80136	364.309	1.36373	9.06837	156.138	23.4034	65.3816	56.9938
ENSG00000253079	8.26908	1.9796	0.335961	5.79582	6.79888e-09	5.01117e-07	NA	NA	4.20882	8.52945	0	20.7564	7.10741	6.8256	0.852522	12.536	13.706	16.5111	12.5091	8.69282	2.95191	4.88494	5.21922	4.07757	2.71387	3.50704	17.2233	12.8656	8.05657	8.67355	13.8019	6.74492	3.11823	5.51913	13.6261	5.41191	11.4243	20.3307	1.15756	8.82876	13.8211	21.5411	5.64195	1.36373	2.72051	4.73144	14.6271	3.26908	1.89979
ENSG00000250541	27.4252	1.78564	0.307368	5.7951	6.82803e-09	5.02312e-07	NA	NA	24.4112	10.2353	5.34595	21.7448	49.7519	30.2277	5.96765	41.0271	25.3034	42.7346	15.6364	22.215	56.0863	5.69909	39.6661	30.174	60.6098	5.84507	2.15291	24.659	44.7587	38.5491	23.0031	11.5627	0	35.8743	29.3486	23.8124	13.5014	68.4825	3.47269	90.4948	36.1475	34.2123	17.7318	13.6373	38.0872	24.6035	109.216	34.3254	16.1482
ENSG00000178752	129.848	2.34357	0.408165	5.79353	6.89241e-09	5.05379e-07	ERFE	151176	18.5188	450.355	5.34595	2.9652	14.2148	232.07	40.921	9.11713	7.38015	208.817	8.33939	15.4539	888.525	73.2741	14.6138	6.52412	50.659	11.6901	8.61163	26.8033	33.1214	80.9531	147.22	5.78136	42.6158	12.878	67.0825	5.41191	475.665	148.735	82.1871	46.351	38.2738	26.6095	98.3311	58.6405	219.455	142.89	273.04	11.4418	114.938
ENSG00000197665	0.860401	-2.0761	0.36054	-5.79344	6.89572e-09	5.05379e-07	LOC79999	79999	0.841764	0	1.06919	0	1.77685	0	1.70504	0	0	0	1.04242	0	1.47596	0.814156	2.08769	0	0	1.16901	1.07645	1.07213	0.895174	0.963728	1.15016	0.96356	0	0	2.09633	0	1.03857	0	1.15756	0	0	0	0	0.681866	0	0.946288	0	0	0.949897
ENSG00000165633	53.5518	3.6665	0.438705	5.79251	6.93413e-09	5.07237e-07	VSTM4	196740	10.1012	11.0883	1.06919	911.303	51.5287	88.7328	8.52522	2626.87	8.43446	17.4824	14.5939	3.86348	38.3748	4.88494	14.6138	5.7086	13.5694	7.01408	6.45872	7.50492	309.73	6.74609	262.236	6.74492	7.27587	260.319	83.8531	147.204	11.4243	26.751	385.469	7.72516	7.44212	15.2055	4.83596	11.5917	4.53419	29.3349	91.6635	1766.94	8.54907
ENSG00000166091	40.4165	3.62826	0.460616	5.78939	7.06436e-09	5.15792e-07	CMTM5	116173	15.1518	10.2353	62.013	4.94199	41.756	12.6761	0.852522	5.6982	0	20.3961	12.5091	59.8839	14.7596	4.88494	29.2276	1.63103	668.517	350.704	7.53518	37.5246	8.05657	243.823	50.6069	1.92712	0	34.9545	40.8784	19.4829	1.03857	42.8015	30.0967	4.41438	11.6948	63.3561	2.41798	6.1368	11.7889	18.9258	30.2294	0	24.6973
ENSG00000139641	7604.29	-0.60724	0.104942	-5.78641	7.19074e-09	5.24033e-07	ESYT1	23344	6314.92	5511.73	10665.2	5245.43	5856.51	6551.6	6961.69	9504.6	6797.12	6430.59	9419.34	6533.14	7407.82	7004.19	9668.08	7139.83	8336.11	8385.33	9188.61	8455.9	6413.92	7611.52	5329.82	6290.12	11928.3	7471.98	7582.42	6926.17	6097.44	4649.32	6968.54	4712.35	3925.19	6518.07	8146.17	7750.78	6327	7313.86	4491.51	9164.87	10220.9
ENSG00000104432	29.0132	2.92735	0.338511	5.78517	7.24387e-09	5.26917e-07	IL7	3574	15.1518	7.67651	40.6292	0	63.0783	121.886	1283.9	6.83784	15.8146	20.3961	7.29697	31.8737	22.1393	63.5042	31.3153	17.9413	29.8526	2.33803	59.205	16.082	10.7421	57.8237	36.805	1.92712	2.07882	21.1567	29.3486	12.9886	39.4656	23.5408	19.6786	18.7611	80.8002	8.86985	14.5079	23.1835	92.4974	4.73144	25.3537	5.72089	58.8936
ENSG00000131094	11.7853	2.81585	0.481781	5.7845	7.2727e-09	5.28025e-07	C1QL1	10882	1.68353	0	40.6292	13.8376	7.10741	2.92526	2.55756	20.5135	36.9008	3.88497	104.242	0.965869	1.47596	0.814156	16.7015	22.8344	17.1879	3.50704	8.61163	1.07213	51.0249	23.1295	20.7028	9.6356	2.07882	27.5956	2.09633	20.5653	2.07714	3.21012	25.4664	2.20719	1.06316	3.80136	4.83596	2.72747	23.5778	252.659	0.975143	59.6607	20.8977
ENSG00000180828	5.0214	3.75146	0.548186	5.78226	7.37047e-09	5.34125e-07	BHLHE22	27319	0.841764	30.706	0	21.7448	4.44213	1.95017	3.41009	1.13964	0	0.971242	1.04242	3.86348	0	70.0174	2.08769	0.815514	1.80925	0	1.07645	1.07213	0.895174	0	2.30031	0.96356	35.34	0	0	1.08238	7.26998	0	1.15756	1.10359	3.18948	1.26712	0	1.36373	0	1.89258	0	0	0.949897
ENSG00000239218	21.4032	-1.90516	0.329135	-5.77697	7.60573e-09	5.50148e-07	NA	NA	24.4112	19.6177	27.7989	5.93039	6.21899	11.701	4.26261	3.41892	7.38015	15.5399	4.1697	7.72695	33.947	8.14156	2.08769	4.07757	1.80925	57.2817	10.7645	8.57705	1.79035	8.67355	9.20125	14.4534	13.5123	23.9162	42.9747	0	1.03857	38.5214	9.26052	9.93235	17.0106	7.60273	9.67191	12.9555	3.62735	1.89258	16.5774	3.26908	1.89979
ENSG00000231711	699.43	2.08017	0.361894	5.77652	7.6261e-09	5.50596e-07	LINC00899	100271722	388.053	63.9709	1456.24	978.514	948.84	208.668	536.236	834.217	595.684	1352.94	1594.91	1068.25	188.922	14.6548	681.63	1698.72	1493.53	249	1317.58	34.3082	743.89	607.148	274.887	917.309	11.4335	1225.25	424.506	2012.15	557.711	338.132	1952.81	222.926	2231.57	236.952	992.177	2651.78	2273.44	1527.31	263.289	2132.26	3028.27
ENSG00000264522	184.129	-1.54189	0.266737	-5.77596	7.65136e-09	5.51395e-07	OTUD7B	56957	39.5629	229.442	25.6606	59.3039	197.231	142.363	44.3311	88.892	231.948	173.852	20.8485	75.3378	333.566	87.1147	61.5868	42.4067	198.113	161.324	62.4343	144.738	142.333	256.352	195.527	100.21	74.8375	78.1876	224.307	44.3777	143.322	127.335	49.7753	101.531	75.4844	159.657	132.989	39.5483	91.5906	99.3603	163.824	44.9499	38.9458
ENSG00000196220	483.543	2.09859	0.365646	5.76916	7.96668e-09	5.73055e-07	SRGAP3	9901	22.7276	770.21	107.988	619.726	71.9626	178.441	63.0866	262.117	577.76	494.362	105.285	310.044	194.826	773.448	67.8498	245.47	528.301	68.9718	557.603	999.227	478.023	149.378	139.169	2394.45	758.77	218.006	19.9151	279.255	101.78	248.249	37.0421	80.5624	333.832	143.185	2585.62	540.72	217.641	566.827	61.434	656.268	184.28
ENSG00000108244	31.0928	2.90066	0.549715	5.76847	7.99958e-09	5.74358e-07	KRT23	25984	3.36706	30.706	2.13838	0	272.747	1.95017	0	31.9099	348.976	0	320.024	0.965869	11.8076	0	85.5952	0.815514	3.6185	21.0422	68.893	17.1541	0	4.81864	204.728	11.5627	2.07882	5.51913	1.04816	1.08238	1.03857	5.35019	2.31513	0	1.06316	24.0753	0	10.228	19.0436	34.0664	0.975143	6.53816	18.048
ENSG00000268549	26.7258	2.01841	0.349699	5.76043	8.38975e-09	6.0126e-07	NA	NA	4.20882	12.7942	4.27676	106.747	37.3139	23.4021	10.2303	22.7928	13.706	45.6484	3.12727	10.6246	25.0912	4.07078	2.08769	1.63103	35.2803	7.01408	5.38227	20.3705	80.5657	9.63728	17.2523	76.1212	4.15764	8.27869	4.19265	202.406	18.6942	17.1206	9.26052	14.3467	21.2632	8.86985	38.6876	4.77306	20.8573	17.9795	17.5526	31.0563	1.89979
ENSG00000129347	2193.9	0.705642	0.122506	5.76011	8.40574e-09	6.01297e-07	KRI1	65095	1642.28	1741.71	4591.1	1540.91	1879.91	1962.85	1711.01	2068.45	1673.19	2165.87	2324.61	1676.75	2249.36	3141.01	2521.93	1810.44	2290.51	2618.59	2496.3	1608.2	1967.59	2178.99	1486	2228.71	2405.2	2347.47	2142.45	2726.52	2041.83	2227.82	2567.48	1519.65	1734.02	1293.73	3153.85	3052.03	2264.37	3125.59	3147.76	2313.69	2876.29
ENSG00000168405	2567.55	1.01359	0.176057	5.75768	8.52763e-09	6.08895e-07	CMAHP	8418	2974.8	3755.52	3687.64	2276.28	3522.61	2276.83	3680.34	1751.63	1390.63	2266.88	4190.54	5364.44	1077.45	3539.14	2250.53	5061.08	4656.1	1536.08	2164.75	1744.36	2123.35	2782.28	1260.57	977.05	4890.43	2339.19	2104.71	4003.73	1768.68	741.537	2815.2	799.003	4268.59	1891.81	1775.6	5096.95	5149.93	2553.09	1261.84	3534.69	2382.34
ENSG00000135318	296.28	-2.16405	0.374115	-5.75432	8.6991e-09	6.19998e-07	NT5E	4907	50.5059	50.3238	7.48433	105.759	61.3014	216.469	69.0542	67.2388	21.0861	242.81	47.9515	58.918	56.0863	75.7165	129.437	26.912	214.396	1108.22	73.1989	165.108	40.2828	182.145	101.214	34.6882	211	130.619	63.938	28.1419	68.5455	119.844	3.47269	82.7696	94.6213	173.596	24.9858	63.4136	24.4846	26.4961	151.147	60.478	18.9979
ENSG00000159189	277.091	3.14521	0.474008	5.75265	8.78534e-09	6.24998e-07	C1QC	714	7.57588	100.648	1219.95	20.7564	67.5204	368.582	366.584	46.7253	251.979	18.4536	353.382	5.79521	479.686	36.637	85.5952	13.8637	43.422	1987.32	50.5933	71.8328	24.1697	4.81864	4637.43	1.92712	100.823	892.259	16.7706	2.16477	154.747	46.0117	3771.35	150.089	6.37896	12.6712	13.7019	15.0011	9.06837	264.961	598.738	15.5281	916.651
ENSG00000254343	156.128	-1.53076	0.265993	-5.75048	8.89885e-09	6.31916e-07	NA	NA	129.632	374.443	4.27676	184.83	53.3056	161.864	260.872	53.5631	27.412	46.6196	10.4242	254.024	59.0382	159.575	57.4114	148.424	138.408	246.662	19.3762	183.335	133.381	73.2433	23.0031	97.3196	216.197	105.783	113.202	76.8492	244.064	96.3035	31.2542	88.2876	225.39	41.815	124.123	135.01	31.7393	52.0459	74.1109	96.4379	24.6973
ENSG00000267023	562.122	1.04223	0.181473	5.74338	9.28033e-09	6.57803e-07	NA	NA	736.544	1025.24	195.662	568.329	650.328	490.468	889.18	501.442	948.877	438.03	458.666	679.006	64.942	698.546	555.325	583.093	595.243	348.366	517.774	942.404	529.943	428.859	402.555	540.557	811.78	392.778	232.692	436.2	600.293	627.043	529.007	465.717	666.602	514.451	869.666	417.302	454.325	406.904	380.306	447.864	532.892
ENSG00000250361	97.3178	2.50319	0.442728	5.74177	9.36906e-09	6.62882e-07	GYPB	2994	15.9935	135.618	2.13838	11.8608	12.438	103.359	43.4786	1.13964	5.27154	150.542	1.04242	19.3174	305.523	112.354	6.26306	0.815514	18.0925	1.16901	10.7645	30.0197	13.4276	73.2433	265.686	7.70848	18.7094	1.83971	92.2384	15.1534	231.601	104.864	18.521	11.0359	18.0737	45.6164	70.1213	29.3203	181.367	38.7978	187.228	4.08635	28.4969
ENSG00000211915	25.9247	2.45182	0.42866	5.74087	9.41932e-09	6.65227e-07	NA	NA	31.1453	6.82356	11.7611	21.7448	15.1033	39.9785	36.6584	10.2568	1.05431	67.0157	0	54.0887	63.4661	4.88494	25.0523	32.6206	50.659	57.2817	0	20.3705	42.0732	108.901	0	1.92712	3.11823	11.9581	90.1421	97.4144	32.1956	97.3735	9.26052	12.1395	34.0211	13.9383	6.44794	13.6373	19.0436	0.946288	18.5277	116.87	0.949897
ENSG00000167034	31.7793	2.25656	0.393434	5.73975	9.48144e-09	6.67188e-07	NKX3-1	4824	4.20882	6.82356	111.196	2.9652	9.77269	25.3522	11.9353	42.1667	15.8146	16.5111	28.1454	13.5222	13.2836	2.44247	12.5261	19.5723	17.1879	15.1972	73.1989	7.50492	17.9035	22.1657	33.3545	244.744	0	31.2751	5.24082	22.73	8.30855	9.63035	10.4181	8.82876	425.264	7.60273	345.771	9.54613	9.97521	30.2812	23.4034	5.72089	27.547
ENSG00000187123	7.84338	3.03975	0.56312	5.74002	9.46636e-09	6.67188e-07	LYPD6	130574	0	1.70589	14.9687	0	5.33056	4.87543	0	0	41.118	0	0	0.965869	0	0	3.13153	37.5137	16.2832	1.16901	0	0	8.95174	0.963728	9.20125	63.595	1.03941	1.83971	0	11.9062	0	0	2.31513	0	0	0	37.0757	0	9.97521	4.73144	0	8.1727	16.1482
ENSG00000164465	198.936	1.95446	0.341671	5.73671	9.65357e-09	6.78072e-07	DCBLD1	285761	664.152	70.7945	198.869	153.202	363.366	404.661	40.0685	374.942	585.141	146.658	539.976	11.5904	26.5672	227.964	479.124	29.3585	60.6098	282.901	583.438	108.285	40.2828	92.5178	508.369	194.639	34.3005	340.346	47.1674	16.2357	84.1241	48.1517	47.4601	39.7294	164.79	46.8835	263.56	353.207	445.257	379.462	177.476	17.9799	715.272
ENSG00000203799	142.706	2.18727	0.383613	5.73562	9.71583e-09	6.81213e-07	CCDC162P	221262	40.4047	62.265	1500.07	122.561	115.495	36.0782	95.4824	61.5406	32.6835	35.9359	15.6364	268.512	56.0863	21.1681	68.8937	42.4067	1259.24	18.7042	11.841	33.2361	83.2512	2071.05	438.21	69.3763	24.9458	227.204	37.7339	329.044	102.818	66.3424	442.19	40.833	101	30.4109	44.3296	135.691	89.7769	39.7441	53.6329	232.105	200.428
ENSG00000067842	12.0121	-1.61359	0.281569	-5.73029	1.00258e-08	7.01677e-07	ATP2B3	492	3.36706	15.353	17.107	1.9768	8.88427	18.5266	11.0828	7.97748	4.21723	0	6.25454	9.65869	2.95191	8.14156	18.7892	4.89309	4.52312	15.1972	15.0704	10.7213	51.9201	0.963728	9.20125	13.4898	4.15764	3.67942	4.19265	3.24715	1.03857	6.42023	6.94539	22.0719	12.7579	13.9383	2.41798	6.81866	4.53419	14.1943	2.92543	1.63454	12.3487
ENSG00000198189	5456.49	-0.649309	0.113382	-5.72668	1.02412e-08	7.15467e-07	HSD17B11	51170	5504.3	5616.65	6195.96	5024.03	5701.92	3794.06	8769.04	4261.12	7039.61	4507.53	5457.09	7710.53	4203.52	4476.23	6024.02	6984.07	5677.42	4797.63	2688.98	8156.78	3951.3	4032.24	4693.79	3139.28	3818.79	4419.9	4345.69	4685.63	3375.35	3132	5918.63	8094.87	4407.86	6971.7	3776.88	4611.46	4984.88	4940.57	4148.26	3479.94	5523.65
ENSG00000232316	4.86409	3.07899	0.537195	5.7243	1.03862e-08	7.2429e-07	LINC02518	105377957	0	0.852945	11.7611	2.9652	36.4255	4.87543	0.852522	20.5135	8.43446	1.94248	12.5091	0	1.47596	0	6.26306	0	1.80925	1.16901	2.15291	0	0	0.963728	17.2523	2.89068	2.07882	11.9581	3.14449	2.16477	7.26998	1.07004	30.0967	1.10359	1.06316	2.53424	0	0.681866	37.1803	11.3555	2.92543	0	59.8435
ENSG00000166831	112.069	2.80512	0.419499	5.72247	1.04987e-08	7.30829e-07	RBPMS2	348093	18.5188	228.589	43.8368	799.614	207.003	18.5266	5.11513	42.1667	2.10861	15.5399	7.29697	350.61	14.7596	183.999	215.032	66.8722	1953.08	17.5352	11.841	350.587	75.1946	222.621	58.658	18.3076	197.488	69.9089	9.43347	213.229	9.34712	46.0117	560.261	16.5539	51.0317	16.4726	5.64195	6.81866	61.6649	68.1328	52.6577	29.4217	52.2443
ENSG00000229646	14.5409	2.57388	0.377521	5.71592	1.0911e-08	7.58166e-07	NA	NA	18.5188	4.26473	4.27676	0	28.4297	2.92526	7.67269	10.2568	6.32584	94.2105	25.0182	15.4539	7.37978	7.32741	6.26306	12.2327	0.904624	8.18309	114.104	7.50492	2.68552	15.4196	2.30031	15.417	0	10.1184	6.28898	5.41191	3.11571	36.3813	9.26052	7.72516	9.56845	6.33561	0.805993	23.8653	29.9256	50.1533	5.85086	2.45181	12.3487
ENSG00000125780	9.62116	3.29264	0.507198	5.71278	1.11144e-08	7.70922e-07	TGM3	7053	2.52529	14.5001	9.62271	1.9768	329.606	1.95017	0.852522	1.13964	167.635	3.88497	3.12727	2.89761	1.47596	0.814156	6.26306	1.63103	10.8555	8.18309	13.9939	5.36066	0	2.89118	10.3514	0	0	0	0	2.16477	84.1241	5.35019	40.5148	2.20719	1.06316	5.06849	0	8.1824	96.1248	6.62402	0.975143	1.63454	18.9979
ENSG00000255552	15.61	2.81856	0.497604	5.71038	1.12724e-08	7.80487e-07	LY6G6E	79136	4.20882	8.52945	3.20757	4.94199	39.9792	4.87543	0	5.6982	0	16.5111	1.04242	26.0785	10.3317	1.62831	19.833	1.63103	189.066	114.563	2.15291	13.9377	2.68552	37.5854	18.4025	0.96356	1.03941	51.5118	14.6743	18.4005	1.03857	9.63035	9.26052	2.20719	4.25264	54.4862	0	0	9.06837	2.83887	7.80115	0	6.64928
ENSG00000198121	166.852	-2.19721	0.38257	-5.70987	1.13063e-08	7.81445e-07	LPAR1	1902	38.7212	30.706	22.453	93.8978	30.2065	168.69	9.37774	71.7974	73.8015	117.52	2.08485	158.403	60.5142	39.0795	128.393	26.0965	32.5665	40.9155	138.863	2.14426	44.7587	15.4196	27.6038	44.3238	50.9311	172.933	75.4678	56.2839	306.378	167.996	15.0483	61.8013	79.7371	629.759	20.9558	38.1845	48.9692	140.051	19.5029	76.0061	16.1482
ENSG00000155792	1258.17	-1.3927	0.24383	-5.70876	1.13802e-08	7.85152e-07	DEPTOR	64798	920.89	2338.78	304.719	898.454	327.829	1214.96	1712.72	340.753	226.676	642.962	211.612	1664.19	779.305	1815.57	546.974	1005.53	1165.16	2713.28	280.954	1686.46	929.191	762.308	238.082	644.622	2103.77	858.224	962.214	982.803	1869.42	746.887	545.213	664.364	1349.15	271.164	1068.75	988.706	442.537	563.988	588.011	1068.99	312.516
ENSG00000236170	27.5689	2.23162	0.391254	5.70724	1.14823e-08	7.90794e-07	NA	NA	8.41764	9.3824	57.7363	13.8376	20.4338	46.8041	54.5614	3.41892	3.16292	68.9582	0	33.8054	59.0382	2.44247	44.8853	38.3292	66.0376	49.0986	1.07645	18.2262	29.5408	77.0982	4.60063	3.85424	14.5517	22.0765	88.0457	82.2611	33.2342	85.6031	8.10295	5.51797	45.7159	15.2055	8.05993	27.9565	17.2299	1.89258	60.4589	106.245	3.79959
ENSG00000146013	4.54133	-1.75375	0.307853	-5.70118	1.18984e-08	8.18e-07	GFRA3	2676	2.52529	1.70589	3.20757	2.9652	1.77685	0.975086	1.70504	0	1.05431	3.88497	2.08485	2.89761	4.42787	0.814156	2.08769	1.63103	1.80925	1.16901	0	1.07213	2.68552	0	0	2.89068	1.03941	1.83971	1.04816	7.57668	6.23141	6.42023	1.15756	1.10359	1.06316	1.26712	11.2839	2.0456	0.906837	0.946288	5.85086	2.45181	4.74949
ENSG00000165171	9.44914	2.29105	0.395165	5.69764	1.21478e-08	8.32202e-07	METTL27	155368	5.89235	6.82356	31.0065	5.93039	11.5495	3.90034	0	3.41892	1.05431	4.85621	9.38181	23.1809	11.8076	0	19.833	4.07757	55.1821	5.84507	11.841	7.50492	22.3794	32.7667	10.3514	6.74492	0	48.7523	0	10.8238	8.30855	3.21012	17.3635	6.62157	5.3158	11.4041	8.86592	0.681866	4.53419	44.4756	4.87572	3.26908	8.54907
ENSG00000266392	17.0555	2.58954	0.453896	5.69767	1.21459e-08	8.32202e-07	MIR4740	100616294	1.68353	5.11767	219.184	31.6287	23.9875	0	0.852522	21.6532	18.9775	18.4536	44.8242	22.215	0	11.3982	28.1838	14.6793	37.9942	0	26.9113	25.7312	31.3311	40.4766	9.20125	23.1254	12.4729	26.6758	4.19265	81.1787	4.15428	0	20.8362	0	19.1369	0	20.1498	38.1845	49.8761	38.7978	0	51.488	37.046
ENSG00000226526	7.29231	1.49288	0.259402	5.69065	1.26557e-08	8.65465e-07	NA	NA	5.89235	5.11767	4.27676	5.93039	8.88427	9.75086	5.96765	10.2568	4.21723	6.79869	4.1697	19.3174	11.8076	9.76988	10.4384	6.52412	8.14162	24.5493	7.53518	6.43279	3.5807	9.63728	13.8019	5.78136	13.5123	7.35884	17.8188	10.8238	10.3857	20.3307	5.78782	4.41438	3.18948	5.06849	4.02996	9.54613	2.72051	6.62402	4.87572	8.1727	6.64928
ENSG00000146411	25.6322	-2.35278	0.410235	-5.68882	1.27923e-08	8.71027e-07	SLC2A12	154091	60.607	12.7942	0	0	9.77269	22.427	5.96765	11.3964	4.21723	0.971242	1.04242	0	54.6104	15.469	11.4823	3.26206	8.14162	10.5211	7.53518	35.3803	8.05657	3.85491	3.45047	0	8.31528	1.83971	8.38531	1.08238	1.03857	46.0117	2.31513	36.4186	10.6316	12.6712	1.61199	3.40933	5.44102	3.78515	57.5335	0.81727	7.59918
ENSG00000159374	164.855	-1.35231	0.237616	-5.68888	1.27873e-08	8.71027e-07	M1AP	130951	192.764	273.795	122.957	49.4199	121.714	145.288	132.141	74.0766	75.9101	86.4405	90.6909	107.211	137.264	252.388	98.1213	57.9015	61.5144	356.549	204.526	106.141	27.7504	55.8962	162.172	25.0526	78.9952	122.341	61.8416	36.801	280.414	166.926	179.423	150.089	37.2106	88.6985	26.5978	94.0976	127.864	88.0048	142.371	36.7772	222.276
ENSG00000261308	12.5482	1.76868	0.308495	5.68866	1.28043e-08	8.71027e-07	FIGNL2	401720	12.6265	2.55884	22.453	1.9768	11.5495	30.2277	16.1979	18.2343	26.3577	1.94248	3.12727	12.5563	17.7115	7.32741	43.8414	13.8637	8.14162	2.33803	18.2997	6.43279	13.4276	31.803	5.75078	22.1619	2.07882	17.4772	6.28898	17.3181	4.15428	33.1712	11.5756	9.93235	22.3264	5.06849	44.3296	12.2736	12.6957	14.1943	5.85086	4.90362	30.3967
ENSG00000226286	5.52305	3.10533	0.574174	5.68719	1.29144e-08	8.76984e-07	NA	NA	0	0	4.27676	10.8724	13.3264	8.77577	0.852522	3.41892	0	11.6549	1.04242	11.5904	0	0	7.30691	19.5723	12.6647	0	6.45872	0	13.4276	26.9844	0	0	0	11.9581	0	18.4005	12.4628	0	4.63026	0	22.3264	0	0	4.77306	16.3231	0.946288	0	9.80724	1.89979
ENSG00000136828	314.508	1.02663	0.180641	5.68316	1.32229e-08	8.95882e-07	RALGPS1	9649	270.206	231.148	343.21	322.218	414.895	406.611	116.795	339.613	331.053	265.149	403.418	76.3037	250.912	385.096	341.337	126.405	432.41	169.507	430.582	176.902	367.021	547.397	471.564	285.214	249.458	231.803	285.1	330.127	648.067	606.712	218.78	768.102	199.874	580.342	178.124	430.94	418.959	391.763	830.822	129.129	502.496
ENSG00000141542	183.797	0.969105	0.170508	5.68295	1.32388e-08	8.95882e-07	RAB40B	10966	138.049	162.06	111.196	156.167	106.611	143.338	177.324	132.198	152.875	168.025	130.303	287.829	121.028	194.583	150.314	203.063	180.02	81.8309	307.866	84.6984	254.229	273.699	123.067	264.015	92.5075	160.055	111.105	162.357	286.645	499.708	122.702	161.125	223.264	105.171	353.831	373.663	174.113	172.224	459.292	156.099	151.034
ENSG00000279433	165.478	1.14866	0.202125	5.68249	1.32745e-08	8.9673e-07	NA	NA	428.458	171.442	76.9817	145.295	191.012	234.996	151.749	207.415	193.993	144.715	85.4787	216.355	112.173	82.2298	110.647	134.56	133.884	196.394	123.792	226.22	129.8	193.709	147.22	105.992	137.202	104.863	197.055	147.204	209.791	143.385	76.3993	421.573	259.411	490.376	133.795	71.596	211.293	45.4218	235.985	82.5443	77.8916
ENSG00000110429	1344.3	0.592895	0.104342	5.68218	1.32985e-08	8.96795e-07	FBXO3	26273	1807.27	1556.63	2539.33	1404.51	1620.49	1331.97	1653.04	1309.45	1369.55	1537.48	1488.58	976.494	1344.6	1074.69	1181.63	1457.32	1495.34	1050.94	1420.92	2194.65	1260.41	1449.45	1429.64	1130.26	1094.5	1351.27	1339.55	1333.5	1581.74	1304.38	1030.23	1430.26	1207.75	2245.34	1381.47	1306.46	1496.28	1132.71	1489.04	1207.11	1007.84
ENSG00000136807	2760.38	0.786464	0.138466	5.67995	1.34737e-08	9.07033e-07	CDK9	1025	2048.85	1990.77	9856.86	1919.47	2244.17	2531.32	3220.83	2779.58	2230.91	2875.85	4062.33	2248.54	2334.96	3514.71	3276.63	2007.8	2545.61	2719.13	4150.81	1850.5	2012.35	2250.3	3183.63	3940	3373.93	3152.34	4179.03	2980.88	2713.78	1987.06	3399.77	1584.76	1715.94	1761.3	3867.96	3467.29	3266.43	3663.08	3688.97	3181.63	4227.04
ENSG00000197847	334.385	1.92285	0.33978	5.67656	1.3743e-08	9.23565e-07	SLC22A20P	440044	49.6641	314.737	84.466	399.313	517.953	556.774	49.4462	105.987	395.365	785.735	500.363	381.518	69.3699	597.591	342.381	183.491	456.835	35.0704	592.05	307.702	102.05	281.408	177.124	369.044	826.331	442.45	62.8898	298.738	182.788	66.3424	415.566	14.3467	549.654	58.2876	920.443	479.352	300.163	418.259	103.365	133.215	447.402
ENSG00000132879	310.132	1.39859	0.246491	5.67599	1.37891e-08	9.25061e-07	FBXO44	93611	201.182	64.8238	1579.19	288.612	166.136	449.515	138.961	327.077	166.581	411.807	490.982	97.5528	677.464	232.849	307.934	46.4843	392.607	294.591	799.805	142.594	233.64	532.941	278.338	302.558	108.099	417.614	299.775	369.092	464.24	556.42	162.059	235.066	288.117	306.643	456.192	954.613	286.561	251.713	894.206	116.052	546.191
ENSG00000227337	25.5442	-1.16821	0.205948	-5.67394	1.39549e-08	9.34571e-07	NA	NA	10.9429	28.1472	48.1136	32.6171	29.3181	9.75086	27.2807	7.97748	26.3577	29.1373	6.25454	34.7713	20.6634	23.6105	33.403	26.0965	23.5202	22.2113	10.7645	45.0295	4.47587	17.3471	5.75078	12.5263	12.4729	26.6758	24.1078	23.8124	8.30855	6.42023	18.521	20.9683	27.6422	27.8767	10.4779	11.5917	17.2299	40.6904	22.4283	8.98997	11.3988
ENSG00000250462	549.793	-0.535147	0.094326	-5.67344	1.39959e-08	9.357e-07	NA	NA	718.025	582.562	252.329	425.011	498.407	498.269	780.91	379.5	527.154	390.439	365.891	499.354	416.219	647.254	341.337	667.906	553.63	440.718	497.322	584.312	413.571	453.916	270.287	697.618	560.242	480.164	481.107	457.848	566.02	442.996	439.875	686.436	610.254	376.335	747.155	474.579	449.791	451.38	440.765	467.479	341.963
ENSG00000101162	351.558	1.92112	0.339739	5.67214	1.41024e-08	9.40348e-07	TUBB1	81027	203.707	168.883	95.1579	107.735	573.035	243.771	83.5471	178.924	34.7921	486.592	87.5636	334.191	273.052	100.955	297.495	60.3481	3230.41	293.422	141.015	1454.88	273.028	1758.8	404.855	95.3924	74.8375	402.896	277.763	332.291	154.747	563.91	119.229	105.945	121.2	1689.07	135.407	109.099	246.66	170.332	266.214	141.388	192.829
ENSG00000167723	59.2894	-1.93819	0.340719	-5.672	1.41138e-08	9.40348e-07	TRPV3	162514	2.52529	15.353	20.3146	10.8724	24.8759	67.2809	17.0504	11.3964	8.43446	12.6261	30.2303	32.8396	135.788	26.053	21.9207	30.9895	118.506	66.6338	7.53518	15.0098	20.589	202.383	40.2555	6.74492	7.27587	14.7177	316.545	11.9062	16.6171	41.7315	8.10295	22.0719	5.3158	15.2055	8.05993	4.77306	16.3231	31.2275	56.5583	7.35543	7.59918
ENSG00000128578	156.96	1.52231	0.268508	5.67162	1.41454e-08	9.4084e-07	STRIP2	57464	298.826	160.354	41.6984	152.213	160.805	77.0318	57.9715	232.487	263.577	294.286	422.182	88.86	218.441	57.8051	49.0607	55.455	246.962	63.1267	113.028	40.741	121.744	165.761	458.912	201.384	49.8917	184.891	41.9265	112.568	100.741	275	182.895	248.309	78.6739	69.6917	304.665	115.917	353.667	449.487	348.126	84.1788	236.524
ENSG00000133138	86.0006	2.43137	0.434271	5.67049	1.42387e-08	9.45425e-07	TBC1D8B	54885	8.41764	8.52945	40.6292	2.9652	111.053	304.227	307.76	42.1667	95.942	232.127	48.9939	0.965869	5.90382	8.14156	7.30691	522.745	386.275	10.5211	266.961	18.2262	279.294	192.746	86.2617	34.6882	0	70.8288	5.24082	242.454	234.717	50.2918	3.47269	18.7611	4.25264	26.6095	4.02996	6.81866	272.958	99.3603	28.2792	214.942	291.618
ENSG00000136878	2616.51	0.926018	0.163331	5.6699	1.42879e-08	9.47072e-07	USP20	10868	1182.68	1891.83	7286.53	2631.12	2147.33	2566.43	1951.42	2029.7	1738.55	1955.11	2104.65	2286.21	2312.82	2449.8	3090.82	2457.96	4819.84	3280.25	2199.2	2195.73	4041.71	3383.65	1579.16	6209.18	2925.94	2810.16	3797.5	3699.58	3929.94	1915.37	2423.94	868.529	3302.18	1156.88	6566.42	4471.68	2686.05	3644.16	4140.46	4669.06	2910.48
ENSG00000196074	295.21	2.16852	0.385512	5.66333	1.48467e-08	9.82439e-07	SYCP2	10388	170.878	104.059	73.7741	56.3387	408.676	175.515	154.306	227.928	717.983	30.1085	505.576	41.5324	755.689	40.7078	232.777	110.094	67.8468	42.0845	584.514	146.882	30.4359	113.72	385.302	211.02	40.537	66.2295	104.816	113.65	96.5869	195.817	84.5022	84.9768	18.0737	261.027	113.645	147.965	486.065	248.874	780.115	48.2189	370.46
ENSG00000250050	35.174	1.78623	0.315059	5.662	1.49621e-08	9.88392e-07	NA	NA	16.8353	5.97062	2.13838	140.353	62.1899	46.8041	11.0828	64.9595	17.9232	54.3895	48.9939	41.5324	64.942	5.69909	75.1568	68.5032	47.9451	11.6901	5.38227	33.2361	78.7753	56.8599	10.3514	14.4534	2.07882	49.6721	14.6743	70.3549	11.4243	43.8716	13.8908	54.0761	90.3687	29.1438	30.6277	38.1845	67.106	70.9716	106.291	57.2089	40.8456
ENSG00000159618	2137.42	1.63209	0.289069	5.6537	1.57027e-08	1.03555e-06	ADGRG5	221188	1002.54	1325.48	1044.6	2566.87	1070.55	3541.51	3911.37	1111.15	592.521	5497.23	142.812	3219.24	4274.37	3652.31	2585.6	3508.34	2494.95	3652	690.007	3426.53	3452.69	3757.57	203.578	3372.46	4828.06	956.649	2206.38	4488.64	2503.99	4125	676.018	367.497	2393.17	305.376	4135.55	5039.67	993.894	1046.59	2366.67	4389.56	469.249
ENSG00000207205	28.3605	3.13156	0.446017	5.65041	1.60065e-08	1.0538e-06	RNVU1-15	101954267	6.73412	3.41178	7.48433	0	10.6611	93.6083	63.9391	4.55856	4.21723	25.2523	27.103	2.89761	60.5142	0	1.04384	48.1153	6.33237	16.3662	36.5994	5.36066	25.0649	10.601	120.766	3.85424	3.11823	7.35884	19.9151	1.08238	47.7742	3.21012	9.26052	36.4186	0	83.63	0.805993	0	4.53419	32.1738	1826.44	0	9.49897
ENSG00000099139	137.058	1.81827	0.322455	5.64792	1.624e-08	1.066e-06	PCSK5	5125	53.0312	107.471	179.624	15.8144	156.363	143.338	19.608	324.798	84.3446	125.29	185.551	15.4539	53.1344	56.1768	338.205	45.6688	136.598	21.0422	61.3579	153.315	54.6056	174.435	606.132	48.178	72.7587	123.26	49.2637	57.3663	98.664	77.0428	53.248	103.738	29.7685	183.733	29.8217	40.912	293.815	334.04	175.526	21.249	730.471
ENSG00000183571	6.30237	-2.59235	0.452994	-5.64785	1.62468e-08	1.066e-06	PGPEP1L	145814	0	0.852945	0	1.9768	0	0.975086	14.4929	1.13964	2.10861	1.94248	1.04242	1.93174	2.95191	0	0	4.07757	11.7601	1.16901	0	4.28853	0.895174	1.92746	0	5.78136	2.07882	0	6.28898	7.57668	7.26998	0	3.47269	2.20719	1.06316	5.06849	2.41798	0	0	3.78515	18.5277	0	0.949897
ENSG00000134278	212.788	1.82708	0.324208	5.64706	1.63213e-08	1.06909e-06	SPIRE1	56907	34.5123	106.618	135.787	388.441	66.632	660.133	221.656	705.438	158.146	748.827	392.994	28.0102	19.1874	31.7521	177.453	502.357	62.4191	83	607.12	643.279	133.381	65.5335	435.909	398.914	37.4188	537.195	57.649	393.987	707.265	14.9805	185.21	62.9049	44.6527	594.28	86.2412	257.064	125.144	299.973	72.1606	174.079	371.41
ENSG00000278330	502.517	0.855845	0.151596	5.6455	1.64706e-08	1.07705e-06	NA	NA	778.632	506.65	1388.88	316.287	494.854	808.346	356.354	417.108	355.302	398.209	655.685	462.651	472.306	339.503	493.738	424.067	482.165	555.281	398.288	1056.05	372.392	665.936	466.963	413.367	463.577	423.133	550.286	492.484	631.45	449.416	368.106	1096.97	580.486	1134.07	516.641	377.072	817.967	305.651	547.055	402.097	617.433
ENSG00000153823	110.845	1.46994	0.461651	5.6448	1.65376e-08	1.07961e-06	PID1	55022	5.89235	29.0001	69.4974	1.9768	4.44213	80.9321	23.8706	849.032	20.0318	84.498	52.1212	23.1809	17.7115	20.3539	276.619	14.6793	37.0896	175.352	131.327	27.8754	3.5807	2.89118	332.395	5.78136	37.4188	339.426	20.9633	150.451	24.9257	35.3113	65.9812	37.5222	3.18948	55.7533	2.41798	196.378	77.0812	38.7978	24.3786	0	144.384
ENSG00000225123	3.88237	3.18617	0.562953	5.64426	1.65892e-08	1.08117e-06	NA	NA	0.841764	0	0	0.988398	0	12.6761	19.608	5.6982	0	3.88497	0	0	1.47596	2.44247	0	15.4948	13.5694	0	5.38227	3.2164	24.1697	26.0206	0	4.8178	4.15764	14.7177	0	22.73	17.6557	0	8.10295	0	0	0	24.1798	0.681866	0.906837	0.946288	0	2.45181	1.89979
ENSG00000073067	27.5328	2.05733	0.364159	5.64249	1.67605e-08	1.0905e-06	CYP2W1	54905	5.89235	17.9119	14.9687	29.652	0.888427	71.1813	53.7089	12.536	10.5431	22.3386	8.33939	17.3856	44.2787	16.2831	16.7015	6.52412	9.95087	31.5634	50.5933	53.6066	13.4276	11.5647	19.5527	78.0484	11.4335	31.2751	12.578	10.8238	81.0084	16.0506	18.521	13.2431	10.6316	8.86985	47.5536	13.6373	6.34786	5.67773	16.5774	8.98997	3.79959
ENSG00000253154	14.8782	2.77881	0.495014	5.64202	1.68069e-08	1.09169e-06	NA	NA	0	0.852945	8.55352	0.988398	47.0866	3.90034	2.55756	7.97748	7.38015	9.71242	38.5697	73.4061	0	0	25.0523	22.0189	4.52312	1.16901	2.15291	3.2164	0	27.9481	17.2523	2.89068	0	10.1184	0	3.24715	6.23141	5.35019	16.2059	1.10359	43.5896	0	6.44794	6.81866	32.6461	17.0332	5.85086	1.63454	32.2965
ENSG00000079156	20.6052	2.41513	0.369778	5.64135	1.68719e-08	1.09408e-06	OSBPL6	114880	3.36706	6.82356	19.2454	9.88398	24.8759	9.75086	9.37774	2.27928	14.7603	47.5909	9.38181	13.5222	7.37978	4.88494	3.13153	5.7086	13.5694	2.33803	8.61163	18.2262	14.3228	21.202	65.5589	7.70848	2.07882	6.43898	5.24082	5.41191	19.7328	34.2412	77.5568	9.93235	10.6316	19.0068	37.8816	11.5917	163.231	46.3681	19.5029	35.1426	16.1482
ENSG00000110799	659.037	2.64364	0.376339	5.64039	1.69665e-08	1.09838e-06	VWF	7450	101.012	137.324	407.361	278.728	1209.15	1688.85	723.791	534.491	18.9775	334.107	426.351	1419.83	137.264	70.8316	757.831	342.516	30701.1	1311.63	242.202	65.4	1411.69	2266.69	525.621	72.267	67.5617	2616.07	168.754	1637.64	297.031	225.778	372.736	104.842	537.959	159.657	66.8974	683.912	346.412	450.433	175.526	2908.66	243.174
ENSG00000147180	425.614	2.59882	0.474964	5.63921	1.70834e-08	1.10328e-06	ZNF711	7552	20.2023	6.82356	588.055	11.8608	701.857	626.005	90.3673	12.536	595.684	32.051	8.33939	1.93174	23.6153	19.5398	18.7892	1821.04	1331.61	4.67605	22.6055	669.01	1616.68	1648.94	136.869	3208.66	2.07882	482.004	23.0596	918.943	21.8099	403.405	38.1996	58.4905	702.749	26.6095	2698.46	6.81866	99.7521	51.0996	154.073	1976.98	2.84969
ENSG00000184205	774.926	1.22615	0.217488	5.63905	1.70989e-08	1.10328e-06	TSPYL2	64061	269.365	510.914	5795.01	573.271	310.949	904.88	783.467	222.23	259.36	621.595	324.194	1147.45	732.074	972.103	733.822	278.906	648.616	766.873	548.991	803.027	632.888	1036.01	764.854	2020.59	763.967	542.714	1282.95	454.601	974.178	1301.17	949.203	641.189	717.633	461.232	865.636	717.323	515.084	493.963	3200.42	432.336	590.836
ENSG00000137507	68.5053	2.43422	0.437622	5.63224	1.77883e-08	1.14586e-06	LRRC32	2615	3.36706	15.353	56.6671	9.88398	104.834	139.437	4.26261	27.3514	16.8689	29.1373	43.7818	65.6791	48.7065	7.32741	53.236	0.815514	781.595	1108.22	3.22936	23.5869	10.7421	40.4766	50.6069	2.89068	4.15764	46.9126	79.6604	55.2015	78.9312	309.241	15.0483	22.0719	17.0106	20.2739	7.25393	2.72747	9.97521	9.46288	38.0306	5.72089	21.8476
ENSG00000160224	22.427	-1.87554	0.332514	-5.62872	1.81556e-08	1.16758e-06	AIRE	326	12.6265	3.41178	26.7298	2.9652	8.88427	0.975086	7.67269	5.6982	4.21723	35.9359	9.38181	9.65869	29.5191	4.07078	8.35075	4.89309	12.6647	18.7042	24.7584	19.2984	36.7021	33.7305	3.45047	10.5992	1.03941	7.35884	31.4449	2.16477	23.8871	31.0311	4.63026	4.41438	1.06316	31.678	5.64195	6.81866	7.2547	4.73144	16.5774	9.80724	4.74949
ENSG00000183570	150.339	2.3198	0.416657	5.62691	1.83462e-08	1.17789e-06	PCBP3	54039	88.3853	324.972	8.55352	29.652	11.5495	355.906	43.4786	305.424	413.288	67.9869	358.594	75.3378	29.5191	334.618	8.35075	12.2327	230.679	129.761	7.53518	160.82	56.396	126.248	19.5527	225.473	103.941	149.936	8.38531	7.57668	1222.4	4.28015	13.8908	8.82876	401.875	150.787	188.602	201.151	6.34786	32.1738	72.1606	14.7109	7.59918
ENSG00000170955	31.8002	3.0436	0.499983	5.62572	1.84732e-08	1.18408e-06	CAVIN3	112464	89.227	0.852945	223.461	0.988398	4.44213	21.4519	0	12.536	59.0412	27.1948	13.5515	0	4.42787	3.25663	12.5261	4.89309	0.904624	28.0563	407.976	3.2164	1.79035	0.963728	438.21	2.89068	0	26.6758	2.09633	0	11.4243	8.56031	23.1513	13.2431	0	1.26712	2.41798	0	22.6709	211.022	33.1549	0	12.3487
ENSG00000271806	18.1257	1.53415	0.271658	5.62504	1.85466e-08	1.18683e-06	NA	NA	8.41764	9.3824	3.20757	16.8028	17.7685	35.1031	15.3454	23.9325	13.706	15.5399	39.6121	5.79521	8.85573	7.32741	19.833	8.15514	22.6156	26.8873	10.7645	17.1541	38.4925	42.404	14.952	36.6153	3.11823	9.19854	12.578	5.41191	45.697	63.1323	27.7816	45.2474	29.7685	38.0136	11.2839	22.5016	29.0188	14.1943	38.0306	15.5281	21.8476
ENSG00000120093	3842.91	2.38784	0.431495	5.62002	1.90937e-08	1.21983e-06	HOXB3	3213	1056.41	32.4119	10142.3	8023.82	9538.15	748.866	28.1332	6005.91	4634.74	3498.41	9592.38	9290.7	150.547	20.3539	6511.5	10627	7696.54	1179.53	2657.76	33.2361	9026.94	6566.84	3233.09	8439.82	7.27587	9322.72	1780.83	10552.1	1272.25	876.362	6631.69	1380.6	8814.67	766.608	5117.25	5678.58	9715.85	10524.6	1877.15	13026.5	9426.78
ENSG00000143520	10.8386	1.54465	0.45773	5.6161	1.95311e-08	1.24573e-06	FLG2	388698	1.68353	3.41178	4.27676	2.9652	2.66528	0.975086	33.2483	3.41892	7.38015	7.76994	0	49.2593	0	24.4247	8.35075	0.815514	20.8064	1.16901	1.07645	4.28853	8.05657	5.78237	0	54.9229	1.03941	3.67942	1.04816	71.4372	9.34712	0	15.0483	2.20719	111.632	6.33561	124.929	0.681866	5.44102	0.946288	2.92543	7.35543	2.84969
ENSG00000104490	211.038	-1.56643	0.278798	-5.61291	1.98957e-08	1.2669e-06	NCALD	83988	132.157	37.5296	24.5914	151.225	94.1732	177.466	38.3635	232.487	32.6835	221.443	16.6788	287.829	231.725	41.522	289.145	52.1929	186.353	523.718	142.092	126.512	140.542	219.73	55.2075	54.9229	155.912	67.1494	453.855	248.948	97.6255	237.549	71.769	318.939	120.137	262.294	35.4637	139.101	37.1803	54.8847	176.501	477.286	26.5971
ENSG00000196517	162.482	1.94012	0.347091	5.60674	2.06174e-08	1.3107e-06	SLC6A9	6536	27.7782	116.001	45.9752	29.652	81.7352	240.846	49.4462	29.6307	23.1948	332.165	39.6121	18.3515	673.036	89.5572	38.6222	21.2034	68.7514	47.9296	48.4404	62.1836	199.624	136.849	280.638	56.85	60.2858	26.6758	123.683	49.7896	487.089	226.848	56.7207	57.3869	40.4001	60.8218	116.063	94.0976	302.884	139.104	266.214	279.506	111.138
ENSG00000166147	507.408	1.96569	0.352142	5.6042	2.09222e-08	1.32791e-06	FBN1	2200	127.948	502.385	419.123	382.51	776.485	2861.88	80.9895	180.063	1210.34	199.105	313.77	79.2013	522.488	311.822	135.7	209.587	250.581	647.634	100.11	101.853	819.98	157.088	496.868	131.044	245.301	106.703	212.777	220.806	1523.58	908.463	335.694	730.58	326.39	88.6985	220.036	246.836	573.121	137.212	404.684	1009.33	381.859
ENSG00000273289	16.9517	1.92266	0.341523	5.60223	2.11609e-08	1.33868e-06	NA	NA	18.5188	2.55884	48.1136	40.5243	17.7685	9.75086	5.96765	21.6532	23.1948	30.1085	63.5879	32.8396	4.42787	0.814156	20.8769	20.3879	21.711	17.5352	16.1468	1.07213	24.1697	21.202	19.5527	33.7246	0	30.3552	3.14449	25.9772	7.26998	24.6109	30.0967	18.7611	27.6422	26.6095	13.7019	23.1835	38.0872	23.6572	8.77629	31.8735	18.9979
ENSG00000278982	10.5045	-2.14564	0.381365	-5.6023	2.11525e-08	1.33868e-06	NA	NA	27.7782	8.52945	1.06919	0.988398	0	2.92526	0	1.13964	0	10.6837	3.12727	0	50.1825	13.8407	2.08769	0.815514	0	4.67605	1.07645	13.9377	0.895174	1.92746	1.15016	1.92712	5.19705	4.59927	4.19265	0	2.07714	6.42023	1.15756	7.72516	0	6.33561	0.805993	2.72747	0	4.73144	18.5277	0	1.89979
ENSG00000166265	108.391	1.36484	0.559616	5.60095	2.13185e-08	1.34646e-06	CYYR1	116159	4.20882	518.591	0	0	8.88427	14.6263	2.55756	0	2.10861	388.497	13.5515	1.93174	363.085	62.69	2.08769	0.815514	2.71387	1.16901	0	11.7934	1.79035	5.78237	9.20125	0	192.291	2.75956	6.28898	60.6134	256.526	19.2607	3.47269	33.1078	7.44212	5.06849	2.41798	0	0	2.83887	14.6271	0	6.64928
ENSG00000239636	203.716	1.22119	0.21814	5.59847	2.16255e-08	1.36364e-06	LOC105378645	105378645	119.531	100.648	579.501	87.9675	201.673	198.918	158.569	92.3109	139.169	340.906	289.794	229.877	335.042	190.513	311.065	61.9791	174.592	225.62	233.59	185.479	251.544	272.735	140.319	241.854	181.897	284.235	266.234	481.66	373.885	256.809	248.876	38.6258	244.527	48.1506	519.865	389.346	235.778	186.419	166.749	193.693	258.372
ENSG00000226777	7892.61	2.02109	0.363045	5.59561	2.19846e-08	1.38403e-06	FAM30A	9834	4028.68	3033.07	7511.06	6045.04	4310.65	8918.14	15728.2	1446.2	193.993	18966.4	441.988	12576.6	17859.1	911.855	9678.52	8244.03	14845.8	16395.4	539.303	3218.54	10424.3	18481.4	498.018	1295.99	4128.54	4770.37	36841.9	16936	7053.96	20050.4	1949.34	5021.36	11266.3	4991.19	4449.88	11734.9	4919.59	630.228	24319.1	43904.6	1290.91
ENSG00000259772	47.7619	1.23578	0.220993	5.58678	2.31322e-08	1.45392e-06	LOC283710	283710	60.607	24.7354	64.1514	2.9652	53.3056	43.8789	64.7916	30.7703	40.0637	34.9647	81.3091	25.1126	91.5092	39.8937	25.0523	16.3103	35.2803	26.8873	31.2172	32.164	31.3311	52.0413	65.5589	48.178	33.2611	58.8707	85.9494	32.4715	87.2398	78.1128	56.7207	102.634	32.958	55.7533	107.197	32.7296	40.8077	33.1201	93.6138	28.6045	128.236
ENSG00000102359	31.3576	2.60949	0.475206	5.5861	2.32219e-08	1.4572e-06	SRPX2	27286	0.841764	8.52945	2.13838	17.7912	26.6528	45.829	53.7089	22.7928	3.16292	74.7856	4.1697	26.0785	36.8989	3.25663	10.4384	18.7568	53.3728	18.7042	0	0	51.9201	39.5128	20.7028	15.417	0	7.35884	79.6604	104.991	20.7714	145.525	3.47269	17.6575	93.5581	0	12.0899	2.72747	2.72051	4.73144	18.5277	45.7671	33.2464
ENSG00000115594	353.645	2.27705	0.412532	5.57898	2.41938e-08	1.51574e-06	IL1R1	3554	669.203	475.944	19.2454	2169.53	608.572	537.272	23.8706	618.825	48.4981	110.722	121.964	7.72695	450.166	87.1147	253.654	6.52412	39.8035	213.929	34.4465	247.662	5022.82	36.6216	890.221	17.3441	51.9705	74.5082	104.816	294.408	267.951	182.977	215.307	168.85	122.263	176.13	58.8375	238.653	207.666	291.457	161.874	6744.11	65.5429
ENSG00000183134	171.703	-1.88606	0.337247	-5.5768	2.4499e-08	1.53239e-06	PTGDR2	11251	12.6265	69.0886	112.265	107.735	131.487	39.0034	58.824	44.446	30.5749	26.2235	6.25454	165.164	287.811	175.044	92.9021	114.172	224.347	129.761	71.046	107.213	194.253	183.108	8.05109	76.1212	203.724	179.372	339.605	284.667	239.909	62.0622	32.4118	8.82876	70.1686	39.2808	327.233	23.1835	29.0188	13.248	44.8566	116.052	18.048
ENSG00000166963	2545.56	1.84965	0.332805	5.57452	2.4821e-08	1.55003e-06	MAP1A	4130	2629.67	662.739	836.107	3699.58	517.064	1856.56	7332.54	862.708	344.759	3750.94	70.8848	1990.66	3796.16	1949.9	933.196	913.376	2094.21	3208.94	479.022	1479.54	7396.82	2144.29	124.217	6861.51	3458.12	1894.9	3023.95	10926.7	2642.12	4418.19	659.812	548.487	11957.4	875.581	6792.9	3809.59	332.809	330.255	2930.31	8949.93	283.069
ENSG00000123560	33.2657	1.8477	0.3312	5.57251	2.51091e-08	1.56551e-06	PLP1	5354	12.6265	14.5001	1.06919	27.6752	13.3264	47.7792	134.698	3.41892	14.7603	34.9647	7.29697	54.0887	4.42787	21.1681	33.403	26.0965	41.6127	19.8732	20.4526	6.43279	52.8153	45.2952	3.45047	54.9229	29.1035	8.27869	22.0114	64.943	57.1213	66.3424	3.47269	17.6575	115.885	10.137	69.3154	22.5016	19.0436	5.67773	16.5774	99.707	0.949897
ENSG00000149948	100.877	2.43675	0.480174	5.56776	2.58039e-08	1.60625e-06	HMGA2	8091	110.271	9.3824	6.41514	6.91879	16.8801	36.0782	28.1332	4.55856	16.8689	595.371	9.38181	29.9419	621.377	5.69909	22.9646	4.89309	14.474	95.8591	10.7645	8.57705	12.5324	29.8756	80.5109	3.85424	6.23646	6.43898	1904.51	4.32953	3.11571	1446.69	20.8362	1776.79	7.44212	15.2055	3.22397	8.86426	24.4846	6.62402	85.8126	4.08635	7.59918
ENSG00000118113	810.869	2.72788	0.528911	5.56402	2.63632e-08	1.63844e-06	MMP8	4317	85.0182	14782.4	111.196	77.0951	5156.43	1766.86	7.67269	62.6802	2045.36	45.6484	232.461	40.5665	35.4229	34.1946	50.1045	91.3376	46.1358	999.507	38.7523	7123.24	6.26622	1.92746	1596.42	1.92712	10.3941	408.415	5.24082	2.16477	5689.28	37.4513	486.177	5.51797	2.12632	1192.36	10.4779	111.144	1548.88	126.803	11.7017	22.8836	113.038
ENSG00000116819	199.591	0.831213	0.149412	5.56265	2.65704e-08	1.64868e-06	TFAP2E	339488	152.359	135.618	396.67	203.61	246.983	270.099	198.638	135.617	122.3	200.076	261.648	254.024	208.11	267.857	346.556	98.6772	142.026	225.62	246.508	94.3476	213.947	239.968	167.923	280.396	258.813	236.403	253.656	269.513	311.571	238.619	276.658	58.4905	296.622	78.5615	396.548	281.611	277.492	196.828	219.407	159.368	217.526
ENSG00000102554	126.611	2.00902	0.362698	5.55967	2.70283e-08	1.67442e-06	KLF5	688	28.62	378.708	43.8368	362.742	294.958	92.6332	11.0828	46.7253	243.545	61.1882	379.442	53.1228	45.7546	18.7256	216.076	47.2998	92.2717	28.0563	314.325	168.325	108.316	35.6579	123.067	1303.7	16.6306	114.982	28.3004	83.3435	438.276	20.3307	119.229	33.1078	35.0843	34.2123	36.2697	64.0954	64.3854	61.5087	74.1109	74.3716	36.0961
ENSG00000204959	18.0183	2.1917	0.392521	5.55909	2.7118e-08	1.6773e-06	ARHGEF34P	728377	0	0.852945	28.8681	65.2343	47.975	10.7259	3.41009	36.4685	9.48877	12.6261	0	32.8396	4.42787	1.62831	26.0961	45.6688	61.5144	1.16901	4.30582	10.7213	38.4925	49.1501	24.1533	5.78136	1.03941	52.4317	16.7706	27.0596	14.54	5.35019	11.5756	6.62157	107.379	16.4726	12.8959	12.9555	19.0436	10.4092	7.80115	13.0763	27.547
ENSG00000227108	18.1857	2.32441	0.417876	5.55502	2.77574e-08	1.7114e-06	NA	NA	13.4682	7.67651	10.6919	11.8608	4.44213	34.128	42.6261	4.55856	1.05431	54.3895	0	42.4982	41.3268	4.07078	33.403	15.4948	16.2832	30.3944	1.07645	9.64919	23.2745	75.1707	2.30031	7.70848	7.27587	13.7978	60.7935	36.801	29.0799	59.9222	4.63026	6.62157	21.2632	15.2055	6.44794	12.2736	10.882	0.946288	20.478	65.3816	0
ENSG00000277867	7.0656	2.87317	0.58631	5.55508	2.77492e-08	1.7114e-06	NA	NA	0	0	0	0	0	6.8256	0	0	10.5431	15.5399	1.04242	20.2833	0	0	17.7453	23.6499	0	9.35211	60.2814	0	17.0083	0	0	0	0	24.8361	1.04816	0	0	6.42023	1.15756	0	0	0	0	34.0933	0	3.78515	0.975143	35.9599	0
ENSG00000254454	43.7627	1.3692	0.246327	5.55309	2.80669e-08	1.72774e-06	NA	NA	17.6771	26.4413	10.6919	46.4547	73.7394	28.2775	54.5614	78.6352	88.5618	18.4536	48.9939	31.8737	7.37978	67.575	96.0336	92.9686	83.2254	29.2253	78.5811	16.082	85.9367	26.0206	43.7059	32.761	35.34	41.3935	6.28898	95.2497	77.8927	56.712	23.1513	17.6575	41.4633	59.5547	36.2697	17.0467	101.566	97.4677	13.652	24.5181	75.0419
ENSG00000120885	2396.9	2.19425	0.3988	5.55196	2.82488e-08	1.73618e-06	CLU	1191	192.764	1149.77	7294.02	7742.12	2071.81	3767.73	81.8421	3056.52	364.79	1404.42	759.927	236.638	940.184	179.114	2678.5	3357.47	10821.1	1738.32	2036.65	932.755	10472.6	3306.55	3565.48	1848.11	14.5517	4637.91	842.723	3962.6	1755.18	283.56	1987.54	325.56	3177.79	1018.77	1488.67	11743.8	3230.15	15476.5	1834.24	10200.4	496.796
ENSG00000151474	374.853	1.22538	0.220774	5.55131	2.83535e-08	1.73986e-06	FRMD4A	55691	183.505	259.295	66.2898	854.965	455.763	356.881	215.688	438.762	230.893	595.371	113.624	214.423	448.69	262.972	295.408	82.367	438.743	111.056	188.379	165.108	734.938	295.864	417.507	704.362	176.7	273.197	262.041	2103.07	410.235	298.541	255.822	329.975	425.264	169.794	463.446	198.423	336.437	456.111	353.002	487.91	163.382
ENSG00000212864	58.1848	1.57045	0.282869	5.55089	2.84214e-08	1.74128e-06	RNF208	727800	19.3606	17.9119	245.914	32.6171	33.7602	70.2062	68.2017	51.2838	78.0187	86.4405	80.2666	18.3515	98.889	8.95572	17.7453	53.8239	98.604	47.9296	75.3518	20.3705	163.817	72.2796	51.757	95.3924	15.5912	68.0692	25.1559	87.673	237.832	81.3229	119.229	66.2157	88.2423	36.7465	74.1513	34.7752	56.2239	172.224	69.2352	128.311	76.9417
ENSG00000140416	499.479	1.50147	0.270777	5.54943	2.86608e-08	1.75318e-06	TPM1	7168	194.448	1377.51	208.492	71.1647	602.353	715.713	162.832	668.969	234.056	384.612	680.703	424.017	246.485	205.167	484.344	64.4256	1422.07	413.831	488.71	250.879	604.243	499.211	862.617	117.554	275.444	655.856	209.633	411.305	833.971	364.883	393.572	187.611	116.948	461.232	873.696	257.064	573.121	437.185	793.767	767.417	479.698
ENSG00000176783	3004.7	-0.591629	0.10663	-5.54842	2.8826e-08	1.76052e-06	RUFY1	80230	2207.95	2470.98	3049.33	2087.5	2668.83	2847.25	4878.13	2438.83	2372.19	2304.76	3100.17	2810.68	2798.41	2778.72	2979.13	2933.41	4256.26	2686.39	3312.25	3020.2	2237.04	2864.2	2177.25	2447.44	2751.32	2700.69	2240.97	2557.67	2889.3	2176.46	3160.15	2091.31	1905.18	2648.28	2833.06	2582.23	2574.51	3169.12	2901.05	2827.76	2737.6
ENSG00000088726	19.8358	2.56481	0.465473	5.54674	2.91042e-08	1.77472e-06	TMEM40	55287	8.41764	5.11767	24.5914	2.9652	26.6528	8.77577	0.852522	4.55856	2.10861	17.4824	4.1697	26.0785	10.3317	0.814156	13.57	1.63103	147.454	46.7605	11.841	56.823	3.5807	156.124	40.2555	1.92712	1.03941	21.1567	17.8188	11.9062	1.03857	26.751	5.78782	4.41438	7.44212	83.63	0	3.40933	5.44102	3.78515	16.5774	0	1.89979
ENSG00000135622	88.5295	1.3387	0.241345	5.54534	2.93378e-08	1.7849e-06	SEMA4F	10505	53.8729	44.3532	79.1201	79.0719	63.9667	215.494	160.274	43.3063	45.3352	124.319	48.9939	72.4402	63.4661	48.0352	51.1483	63.6101	240.63	83	106.569	113.646	126.22	233.222	79.3608	35.6517	30.1429	65.3097	124.731	109.321	158.901	144.455	31.2542	89.3912	28.7053	131.781	39.4936	261.837	68.9196	65.2939	203.805	67.8334	103.539
ENSG00000166947	547.223	2.23338	0.406764	5.54519	2.93631e-08	1.7849e-06	EPB42	2038	104.379	816.269	25.6606	38.5475	81.7352	921.456	237.853	51.2838	32.6835	1391.79	67.7575	142.949	2550.45	452.671	62.6306	45.6688	138.408	23.3803	57.0521	276.61	120.849	584.019	1597.57	81.9026	133.045	61.6302	738.955	35.7186	1083.23	627.043	169.004	111.463	110.569	283.835	390.906	141.146	873.284	229.002	884.455	51.488	176.681
ENSG00000148344	9.8296	2.3902	0.424844	5.5383	3.05421e-08	1.85367e-06	PTGES	9536	12.6265	24.7354	23.5222	0.988398	19.5454	2.92526	2.55756	4.55856	49.5524	2.91373	21.8909	2.89761	4.42787	1.62831	11.4823	2.44654	2.71387	4.67605	8.61163	38.5967	11.6373	0	6.90094	3.85424	4.15764	21.1567	1.04816	1.08238	97.6255	1.07004	9.26052	7.72516	0	15.2055	2.41798	14.3192	5.44102	0.946288	5.85086	3.26908	5.69938
ENSG00000104881	191.971	0.956694	0.172785	5.53634	3.08854e-08	1.87158e-06	PPP1R13L	10848	161.619	68.2356	234.153	124.538	93.2848	273.999	76.7269	143.595	156.037	182.593	174.085	185.447	376.369	149.805	301.671	79.9204	209.873	234.972	221.749	112.574	161.131	203.347	138.019	176.331	155.912	172.013	233.74	204.57	408.158	356.323	225.725	153.4	174.358	89.9656	373.981	203.878	178.647	221.431	314.971	141.388	262.172
ENSG00000162946	1657.88	-0.802856	0.145153	-5.53093	3.18531e-08	1.92721e-06	DISC1	27185	1158.27	1508.01	794.408	1476.67	1021.69	1996.98	872.129	2768.19	1130.22	1112.07	1301.99	2511.26	1557.13	1644.6	1808.98	1996.38	1251.1	2022.39	1366.02	1335.88	596.186	854.826	1633.22	418.185	2199.39	1670.46	1657.15	989.298	907.709	1821.21	1484	2457.71	1721.26	3376.88	1328.28	910.973	1399.25	1637.08	1366.18	937.409	1641.42
ENSG00000102230	43.5965	2.41009	0.374753	5.52922	3.21653e-08	1.94308e-06	PCYT1B	9468	10.1012	81.8828	8.55352	6.91879	11.5495	37.0533	106.565	6.83784	12.6517	22.3386	2.08485	113.973	2.95191	30.9379	8.35075	8.15514	95.8902	91.1831	37.6759	80.4099	72.5091	47.2226	52.9072	143.57	3.11823	13.7978	11.5298	29.2243	175.518	28.891	11.5756	17.6575	9.56845	92.4999	376.399	4.0912	12.6957	53.9384	35.1052	31.8735	9.49897
ENSG00000104267	1604.78	1.88801	0.343004	5.52369	3.31955e-08	2.00219e-06	CA2	760	198.656	754.004	3086.75	474.431	2763.9	925.357	299.235	842.194	2011.62	1114.99	5315.32	1343.52	739.454	290.654	1665.97	1677.51	1385.88	3736.17	4566.32	399.905	195.148	4666.37	3816.22	1778.73	181.897	1900.42	232.692	109.321	1498.65	712.646	1732.87	217.408	4012.37	272.431	1168.69	566.631	3132.22	2388.43	1612.89	282.776	2870.59
ENSG00000219986	12.7207	-1.68435	0.304774	-5.5234	3.32501e-08	2.00238e-06	NA	NA	10.9429	10.2353	5.34595	2.9652	6.21899	0.975086	4.26261	33.0496	5.27154	4.85621	3.12727	4.82935	10.3317	8.95572	10.4384	22.0189	8.14162	31.5634	8.61163	2.14426	3.5807	7.70982	8.05109	2.89068	13.5123	0.919854	13.6261	6.4943	1.03857	25.6809	2.31513	25.3827	8.50529	7.60273	4.02996	3.40933	7.2547	20.8183	4.87572	1.63454	2.84969
ENSG00000183023	887.096	2.26471	0.414874	5.52144	3.36237e-08	2.02174e-06	SLC8A1	6546	2944.49	152.677	672.521	119.596	1370.84	1096.97	23.0181	3653.69	1848.2	445.8	1387.47	104.314	757.165	248.318	2007.31	150.055	154.691	1154.99	984.955	388.112	68.0332	17.3471	2720.12	91.5382	178.779	2154.3	1121.53	324.715	64.3913	845.33	1287.21	3399.07	22.3264	6025.16	52.3895	471.17	971.223	961.429	528.528	67.0162	1822.85
ENSG00000246334	292.223	0.79735	0.144425	5.52055	3.37945e-08	2.02887e-06	NA	NA	330.813	331.796	461.89	481.35	418.449	396.86	211.425	327.077	405.908	269.034	354.424	407.597	284.859	183.999	542.799	341.701	368.182	334.338	319.707	502.83	272.133	606.185	462.363	247.635	251.537	309.991	332.268	166.687	490.204	280.35	496.595	402.812	352.969	424.486	202.304	244.108	234.871	156.138	305.22	241.912	249.823
ENSG00000118231	29.8234	0.325193	0.519193	5.51645	3.45922e-08	2.07233e-06	CRYGD	1421	0	77.618	55.5979	28.6636	0.888427	108.235	25.5756	6.83784	0	33.0222	0	0	14.7596	243.433	1.04384	0	21.711	0	4.30582	45.0295	36.7021	115.647	1.15016	0	186.054	1.83971	0	114.733	25.9642	0	3.47269	3.31078	0	1.26712	0	85.9152	0	3.78515	4.87572	8.1727	9.49897
ENSG00000223930	14.1233	3.24477	0.440517	5.51628	3.4625e-08	2.07233e-06	NA	NA	0.841764	7.67651	10.6919	82.0371	43.5329	0	3.41009	1.13964	24.2491	1.94248	1.04242	72.4402	22.1393	26.8672	4.17538	59.5325	9.04624	2.33803	2.15291	0	17.0083	104.083	1.15016	35.6517	4.15764	7.35884	7.33714	19.4829	12.4628	5.35019	86.8173	51.869	88.2423	1.26712	7.25393	15.0011	15.4162	5.67773	0	8.1727	2.84969
ENSG00000196684	9751.71	1.43161	0.259859	5.51335	3.52075e-08	2.10395e-06	HSH2D	84941	2510.98	9866.87	31361.5	8409.29	13584.9	9189.21	8011.14	5028.09	6060.16	10746.8	9174.37	10958.8	4479.53	18128	10610.7	15776.9	12527.2	5811.17	8764.49	14304.4	14242.2	15944.9	1556.16	19626.8	18009.9	10495.5	1133.06	13788.5	7550.4	1178.11	7474.39	1452.33	11482.1	2342.91	22209.9	22786.6	16826.4	14813.2	849.35	14717.4	8955.63
ENSG00000224660	845.842	0.914397	0.165878	5.51265	3.53467e-08	2.10902e-06	SH3BP5-AS1	100505696	1173.42	811.151	885.289	984.445	1117.64	671.834	459.509	1478.11	672.648	781.85	744.291	453.958	1468.58	427.432	1018.79	327.021	1454.64	988.985	787.964	769.791	525.467	1103.47	2273.86	896.111	670.42	850.865	1946.44	718.702	985.602	1016.54	741.999	1556.07	878.171	1742.29	718.139	783.464	729.097	838.411	1543.65	999.522	1238.67
ENSG00000004939	3723.07	2.48971	0.463075	5.51223	3.54314e-08	2.11083e-06	SLC4A1	6521	796.309	4353.43	34.2141	12.8492	214.111	5129.93	1674.35	5.6982	92.779	9751.27	96.9454	196.071	17987.5	2556.45	96.0336	17.1258	820.494	106.38	144.245	2721.07	785.068	4366.65	11026.5	177.295	585.188	139.818	4408.58	9.74144	12242.6	3551.46	755.89	328.871	362.538	2421.47	2908.83	872.107	5039.29	1929.48	7328.2	117.687	1514.14
ENSG00000171724	29.2691	3.92696	0.548108	5.511	3.56793e-08	2.12234e-06	VAT1L	57687	0.841764	0.852945	0	8.89559	10.6611	4.87543	0.852522	1.13964	2.10861	3874.28	33.3576	0	2.95191	0	25.0523	2.44654	6.33237	0	3155.09	0	0.895174	0	12.6517	1.92712	0	6.43898	2.09633	5.41191	1.03857	4.28015	37.0421	2.20719	5.3158	1.26712	19.3438	11.5917	43.5282	39.7441	0.975143	0	44.6452
ENSG00000233472	4.88804	2.70525	0.458711	5.50864	3.61617e-08	2.14775e-06	NA	NA	4.20882	0	0	20.7564	11.5495	0.975086	0	38.7478	28.4663	0.971242	6.25454	3.86348	1.47596	0.814156	8.35075	2.44654	7.23699	0	6.45872	1.07213	5.37105	0	17.2523	1.92712	0	0.919854	3.14449	7.57668	4.15428	3.21012	1.15756	0	5.3158	2.53424	3.22397	4.77306	4.53419	4.73144	6.826	3.26908	10.4489
ENSG00000164935	11.2464	2.8661	0.525958	5.50611	3.66852e-08	2.17376e-06	DCSTAMP	81501	3.36706	5.11767	1.06919	18.7796	4.44213	5.85052	0.852522	2.27928	0	0	1.04242	4.82935	4.42787	3.25663	19.833	30.9895	145.644	5.84507	8.61163	7.50492	6.26622	0.963728	1.15016	0	0	7.35884	1.04816	14.071	8.30855	0	0	5.51797	7.44212	5.06849	0	2.0456	1.81367	3.78515	9.75143	17.1627	0
ENSG00000181577	12.2605	2.67982	0.486101	5.50598	3.67115e-08	2.17376e-06	C6orf223	221416	2.52529	1.70589	41.6984	6.91879	15.9917	0.975086	1.70504	6.83784	1.05431	0	1.04242	8.69282	1.47596	0.814156	5.21922	10.6017	235.202	9.35211	5.38227	1.07213	1.79035	35.6579	18.4025	2.89068	0	9.19854	0	12.9886	0	4.28015	17.3635	3.31078	9.56845	1.26712	1.61199	11.5917	25.3914	14.1943	0	3.26908	39.8957
ENSG00000267750	11.6131	1.44239	0.260426	5.5047	3.69787e-08	2.18625e-06	RUNDC3A-AS1	101926996	9.25941	8.52945	13.8995	16.8028	9.77269	21.4519	10.2303	5.6982	6.32584	23.3098	7.29697	0.965869	20.6634	6.51325	2.08769	8.15514	9.04624	3.50704	9.68808	13.9377	9.84692	15.4196	8.05109	16.3805	3.11823	13.7978	23.0596	6.4943	22.8485	7.49027	11.5756	11.0359	4.25264	8.86985	14.5079	14.3192	31.7393	11.3555	15.6023	8.98997	1.89979
ENSG00000130830	4354.78	0.700553	0.127307	5.50293	3.7354e-08	2.20508e-06	MPP1	4354	4984.09	5913.47	7676.79	2800.13	4805.5	3889.62	4188.44	3197.83	4027.45	2930.24	5213.16	5037.97	5875.78	4717.22	3649.28	3754.63	4044.57	7700.29	3534	4946.82	4634.32	4027.42	7199.98	3625.88	4939.28	3947.1	6971.34	4557.91	4112.73	4754.18	5029.62	2913.49	3493.55	4637.66	4206.47	3787.09	4830.72	3256.18	4928.37	5483.88	5401.11
ENSG00000120756	198.375	2.05379	0.375524	5.49749	3.8523e-08	2.27064e-06	PLS1	5357	15.9935	221.766	42.7676	967.642	160.805	197.942	154.306	76.3559	198.21	177.737	17.7212	114.938	73.7978	34.1946	42.7976	558.627	305.763	16.3662	26.9113	277.682	492.346	315.139	92.0125	203.311	8.31528	79.1075	12.578	831.27	177.595	54.572	96.0779	46.351	323.201	35.4794	340.129	156.147	120.609	53.9384	65.3346	898.997	91.1901
ENSG00000159842	4418.44	1.1223	0.204503	5.48904	4.04116e-08	2.37835e-06	ABR	29	6343.54	2342.19	8941.64	2592.57	4889.01	5344.45	1687.99	9162.71	5789.2	5505	11980.6	3222.14	5372.48	2895.14	9346.58	2419.63	3221.37	3898.66	10606.3	3175.65	3330.05	2780.35	6138.38	4903.56	2868.77	6184.18	4698.92	4409.63	4956.05	5648.73	6489.31	4497.15	3708.3	6140.47	5051.16	5033.54	6981.74	7158.67	4676.79	3904.92	10861.1
ENSG00000231513	19.8716	-3.69826	0.600746	-5.48411	4.15554e-08	2.44196e-06	NA	NA	0	0	0	0	0.888427	0.975086	0	0	0	0	0	0	48.7065	0	1.04384	0.815514	0	1.16901	0	0	0	0.963728	0	0	0	0	70.227	1.08238	0	0	0	3.31078	0	1.26712	0	0	0	0	0	0	0
ENSG00000115896	141.14	1.98019	0.362541	5.48256	4.19207e-08	2.45971e-06	PLCL1	5334	21.0441	120.265	40.6292	16.8028	227.437	106.284	36.6584	92.3109	371.116	98.0954	293.964	8.69282	29.5191	288.211	80.376	299.294	158.309	47.9296	545.762	510.335	45.6539	170.58	892.521	35.6517	4.15764	387.259	135.213	23.8124	150.592	43.8716	35.8845	32.0042	29.7685	206.541	53.1955	74.3234	153.256	103.145	116.042	13.0763	463.55
ENSG00000187801	117.369	-0.775036	0.141396	-5.48158	4.21534e-08	2.46963e-06	ZFP69B	65243	116.163	102.353	42.7676	85.9907	106.611	121.886	150.044	77.4956	54.824	89.3543	65.6727	89.8258	92.9852	154.69	68.8937	113.356	85.0347	60.7887	103.34	117.934	139.647	79.9894	52.9072	81.9026	87.3105	57.9508	105.865	67.1077	61.2756	127.335	77.5568	151.192	120.137	130.513	54.0015	129.555	144.187	53.9384	148.222	96.4379	58.8936
ENSG00000163092	62.879	2.65145	0.504249	5.47972	4.25988e-08	2.49197e-06	XIRP2	129446	141.416	20.4707	4.27676	4.94199	50.6403	196.967	455.246	7.97748	2.10861	68.9582	1.04242	38.6348	42.8027	2.44247	56.3676	8.97066	213.491	1240.32	1.07645	2.14426	45.6539	296.828	8.05109	1.92712	0	58.8707	509.407	23.8124	8.30855	0	19.6786	4.41438	17.0106	74.7602	2.41798	2.72747	1.81367	3.78515	39.9809	11.4418	1.89979
ENSG00000148798	12.9071	-2.38631	0.431512	-5.47429	4.39278e-08	2.56585e-06	INA	9118	3.36706	2.55884	2.13838	0.988398	4.44213	0	0.852522	1.13964	10.5431	4.85621	1.04242	1.93174	8.85573	0.814156	1.04384	0	1.80925	2.33803	2.15291	7.50492	2.68552	0.963728	0	16.3805	3.11823	3.67942	1.04816	2.16477	4.15428	1.07004	2.31513	22.0719	2.12632	2.53424	35.4637	6.1368	0.906837	9.46288	4.87572	0.81727	0
ENSG00000123570	113.471	1.53755	0.281039	5.47275	4.43117e-08	2.58439e-06	RAB9B	51209	26.9365	31.559	12.8303	190.761	89.7311	156.989	453.541	36.4685	52.7154	106.837	31.2727	118.802	19.1874	122.938	93.9459	200.617	202.636	114.563	74.2753	97.564	180.825	128.176	20.7028	199.457	45.7341	74.5082	48.2155	205.653	185.904	112.354	26.624	47.4546	260.474	39.2808	301.441	205.924	75.2675	75.7031	56.5583	225.567	52.2443
ENSG00000179796	2.87431	-3.12033	0.545807	-5.47092	4.477e-08	2.6072e-06	LRRC3B	116135	0.841764	0	1.06919	2.9652	0.888427	0.975086	0	0	0	0	0	0	0	0	0	0	0	3.50704	1.07645	2.14426	0.895174	0	0	1.92712	0	0.919854	2.09633	0	0	8.56031	0	1.10359	0	0	0	0	0	0.946288	1.95029	0	0
ENSG00000166123	882.872	1.3614	0.249093	5.4683	4.54376e-08	2.64187e-06	GPT2	84706	92.5941	561.238	1688.25	1133.69	686.754	1689.82	927.543	818.262	751.721	1595.75	962.157	619.122	187.446	1197.62	771.401	1105.84	664.899	197.563	569.444	1105.37	1120.76	882.774	550.925	3435.09	1017.58	1583.99	33.5412	1439.57	712.458	79.1828	965.409	676.504	1958.34	196.404	1883.6	1911.27	766.278	1716.57	141.396	525.505	1296.61
ENSG00000227028	192.68	2.26166	0.418165	5.46805	4.55014e-08	2.64187e-06	SLC8A1-AS1	100128590	574.083	33.2649	63.0822	25.6984	175.02	167.715	4.26261	556.145	323.672	91.2967	162.618	37.6689	159.403	45.5928	222.339	30.9895	22.6156	144.958	173.309	131.872	13.4276	6.74609	453.162	47.2144	36.3794	268.598	271.474	68.1901	18.6942	258.949	181.738	1226.09	22.3264	2173.11	15.3139	52.5037	107.007	136.266	143.346	17.9799	220.376
ENSG00000073464	98.7974	2.4618	0.357596	5.45525	4.89052e-08	2.83526e-06	CLCN4	1183	9.25941	596.209	3.20757	8.89559	100.392	133.587	29.8383	47.8649	23.1948	137.916	27.103	46.3617	451.642	50.4777	54.2799	10.6017	358.231	15.1972	60.2814	111.502	99.3643	215.875	335.846	4.8178	10.3941	106.703	44.0229	33.5539	485.012	107.004	41.6723	58.4905	217.948	62.0889	50.7775	13.6373	43.5282	52.9921	146.271	8.1727	36.0961
ENSG00000279555	278.867	1.55291	0.285096	5.45212	4.97727e-08	2.88125e-06	NA	NA	192.764	134.765	86.6044	815.429	257.644	210.619	105.713	93.4505	139.169	147.629	29.1879	459.754	206.634	143.292	193.111	290.323	344.662	333.169	51.6698	135.089	840.569	711.231	52.9072	690.873	235.946	233.643	267.282	566.086	267.951	533.949	112.284	210.787	1059.97	162.192	822.918	239.335	170.485	41.6367	145.296	539.398	40.8456
ENSG00000244479	36.16	1.90509	0.349462	5.4495	5.05107e-08	2.91963e-06	NA	NA	6.73412	10.2353	51.3211	146.283	62.1899	10.7259	11.9353	54.7028	24.2491	22.3386	8.33939	59.8839	11.8076	8.14156	50.1045	151.686	129.361	2.33803	20.4526	38.5967	42.0732	90.5904	40.2555	6.74492	5.19705	117.741	24.1078	74.6844	46.7356	13.9105	28.9391	2.20719	203.064	19.0068	29.0157	31.3659	36.2735	14.1943	18.5277	23.7008	56.0439
ENSG00000137460	236.017	1.93067	0.355793	5.44668	5.13182e-08	2.96189e-06	FHDC1	85462	81.6512	290.001	53.4595	38.5475	148.367	650.382	58.824	152.712	84.3446	367.129	68.8	32.8396	975.607	233.663	135.7	75.0273	83.2254	39.7465	115.181	139.377	59.0815	119.502	464.663	30.8339	82.1134	35.8743	400.398	47.6248	473.587	240.759	81.0295	48.5582	44.6527	110.24	118.481	141.828	369.99	149.514	395.908	99.707	298.268
ENSG00000247095	32.7572	2.27853	0.34016	5.44629	5.14312e-08	2.96401e-06	MIR210HG	100506211	35.3541	5.97062	148.617	16.8028	10.6611	72.1564	16.1979	62.6802	44.2809	13.5974	26.0606	13.5222	8.85573	20.3539	14.6138	6.52412	9.04624	12.8591	127.022	49.3181	31.3311	17.3471	18.4025	41.4331	1.03941	57.031	10.4816	8.65906	446.585	41.7315	43.9875	16.5539	12.7579	22.8082	34.6577	14.3192	24.4846	6.62402	35.1052	43.3153	40.8456
ENSG00000255468	28.4783	1.36007	0.249351	5.4454	5.16878e-08	2.97439e-06	LOC102724064	102724064	26.9365	11.0883	21.3838	85.0023	11.5495	54.6048	24.7231	9.11713	16.8689	68.9582	14.5939	22.215	41.3268	17.9114	12.5261	26.0965	28.0434	45.5915	19.3762	36.4525	50.1298	66.4972	24.1533	47.2144	10.3941	14.7177	37.7339	43.2953	38.427	42.8015	6.94539	22.0719	96.7476	46.8835	49.1655	53.1856	14.5094	21.7646	58.5086	35.1426	11.3988
ENSG00000108813	52.0509	1.79242	0.329375	5.44397	5.2106e-08	2.99401e-06	DLX4	1748	26.9365	7.67651	141.133	36.5707	26.6528	58.5052	6.82017	43.3063	93.8334	17.4824	112.582	33.8054	53.1344	24.4247	87.6829	33.4361	30.7572	28.0563	82.8869	21.4426	45.6539	36.6216	37.9552	387.351	18.7094	45.0729	10.4816	42.2129	19.7328	28.891	28.9391	23.1755	28.7053	17.7397	60.4494	77.7328	85.2427	152.352	14.6271	55.5744	118.737
ENSG00000112576	5941.78	0.972301	0.178728	5.44066	5.30846e-08	3.04574e-06	CCND3	896	4221.45	3261.66	10394.7	3974.35	7172.27	4616.06	4502.17	14158.9	6713.83	5516.65	16167	2858.97	6646.23	2668.8	10940.5	2904.86	7401.64	9898.04	9152.01	5507.54	5123.08	6304.71	13449.9	4019.97	3276.22	8963.06	7083.49	5523.4	6244.91	6787.25	10825.5	2602.28	2232.64	4497.01	3769.63	5820.41	7057.91	11843.7	7193.63	10615.5	11142.3
ENSG00000243701	89.5754	1.74742	0.321545	5.43993	5.33025e-08	3.05373e-06	DUBR	344595	49.6641	100.648	85.5352	126.515	93.2848	80.9321	8.52522	61.5406	59.0412	75.7569	50.0363	176.754	1.47596	82.2298	112.735	145.162	218.919	65.4648	45.2111	34.3082	183.511	213.948	43.7059	34.6882	129.926	53.3516	7.33714	245.701	274.182	64.2023	67.1387	83.8732	71.2318	35.4794	154.751	255.7	109.727	54.8847	64.3595	269.699	116.837
ENSG00000253696	10.2528	2.34258	0.425804	5.42812	5.69505e-08	3.25792e-06	KBTBD11-OT1	104266957	9.25941	2.55884	4.27676	14.826	0	29.2526	25.5756	4.55856	8.43446	26.2235	5.21212	0	5.90382	3.25663	5.21922	0	0.904624	5.84507	15.0704	11.7934	14.3228	1.92746	0	2.89068	1.03941	3.67942	12.578	5.41191	41.5428	25.6809	4.63026	5.51797	6.37896	2.53424	35.4637	21.8197	0	0	37.0554	6.53816	3.79959
ENSG00000265728	38.8574	2.59685	0.492474	5.4245	5.81163e-08	3.31485e-06	NA	NA	3.36706	4.26473	10.6919	93.8978	270.082	1.95017	1.70504	5.6982	2.10861	3.88497	130.303	175.788	5.90382	0.814156	274.531	75.0273	123.934	3.50704	0	0	160.236	38.5491	3.45047	3.85424	0	2.75956	128.924	41.1305	10.3857	9.63035	59.0358	1.10359	52.0949	179.931	0.805993	25.2291	155.069	32.1738	81.912	231.287	197.579
ENSG00000274026	5.06639	2.47392	0.433883	5.42473	5.80427e-08	3.31485e-06	FAM27E3	100131997	0.841764	10.2353	13.8995	52.3851	0.888427	21.4519	0	1.13964	5.27154	6.79869	8.33939	0.965869	2.95191	0.814156	3.13153	6.52412	9.04624	8.18309	0	0	8.05657	6.74609	2.30031	4.8178	3.11823	8.27869	1.04816	4.32953	12.4628	4.28015	1.15756	1.10359	7.44212	6.33561	0	12.9555	6.34786	9.46288	4.87572	11.4418	3.79959
ENSG00000211928	29.3947	2.31639	0.429777	5.42336	5.84905e-08	3.3313e-06	NA	NA	21.8859	11.9412	7.48433	34.5939	11.5495	48.7543	55.4139	3.41892	0	54.3895	0	30.9078	70.8459	0	32.3592	30.9895	52.4682	24.5493	3.22936	22.5148	43.8635	117.575	1.15016	4.8178	18.7094	29.4353	107.961	92.0025	42.5813	96.3035	0	23.1755	66.9791	44.3492	12.0899	15.6829	37.1803	0	43.8814	130.763	1.89979
ENSG00000252246	13.6526	2.8139	0.536313	5.42011	5.95633e-08	3.38743e-06	NA	NA	0.841764	4.26473	0	66.2227	12.438	0.975086	0	1.13964	111.757	4.85621	2.08485	12.5563	1.47596	1.62831	1.04384	6.52412	35.2803	10.5211	0	1.07213	33.1214	13.4922	0	201.384	1.03941	2.75956	1.04816	7.57668	1.03857	1.07004	4.63026	0	13.8211	1.26712	45.1356	0	4.53419	1.89258	1.95029	13.0763	0
ENSG00000274561	113.998	1.0369	0.191344	5.41755	6.04206e-08	3.43116e-06	NA	NA	167.511	207.266	90.8812	110.701	161.694	98.4837	277.922	79.7748	141.277	104.894	62.5454	127.495	11.8076	201.911	97.0775	167.18	94.9855	49.0986	145.321	152.243	126.22	97.3365	89.7122	171.514	191.252	87.3862	84.9012	130.968	144.361	100.584	116.914	79.4588	115.885	89.9656	196.662	94.0976	98.8453	70.0253	91.6635	85.8134	98.7893
ENSG00000140836	1897.72	-1.36496	0.251935	-5.41468	6.13973e-08	3.48154e-06	ZFHX3	463	1925.12	1384.33	393.462	994.329	803.138	1314.42	385.34	2368.17	1500.28	886.744	1417.7	786.217	1934.98	1292.88	2822.55	588.801	628.714	5417.21	2566.27	794.45	868.319	528.123	2776.48	440.347	2977.91	1171.89	3030.24	1091.04	746.731	1696.01	1681.94	1174.22	912.192	1757.5	772.141	840.059	779.88	789.204	840.573	823.808	1756.36
ENSG00000257137	2.25532	-2.55267	0.466066	-5.41402	6.16243e-08	3.48932e-06	C12orf80	283403	5.05059	0	0	1.9768	0	1.95017	0	0	2.10861	3.88497	0	0.965869	1.47596	0	1.04384	0.815514	0	0	4.30582	1.07213	0	0	0	4.8178	0	0	0	0	0	1.07004	1.15756	0	1.06316	0	0	0	0	0.946288	0.975143	0	0
ENSG00000184617	5.84902	2.8944	0.510927	5.41372	6.1729e-08	3.49016e-06	NA	NA	0	0	2.13838	27.6752	3.55371	13.6512	8.52522	9.11713	0	0.971242	1.04242	14.488	0	0.814156	2.08769	3.26206	35.2803	4.67605	1.07645	0	36.7021	10.601	3.45047	15.417	0	1.83971	0	8.65906	37.3885	0	0	5.51797	71.2318	0	11.2839	11.5917	3.62735	0.946288	0.975143	28.6045	4.74949
ENSG00000157851	3.57461	-1.98183	0.366133	-5.41345	6.18226e-08	3.49037e-06	DPYSL5	56896	2.52529	0.852945	5.34595	3.95359	1.77685	3.90034	4.26261	2.27928	7.38015	1.94248	0	1.93174	1.47596	3.25663	3.13153	0	2.71387	1.16901	3.22936	3.2164	0	0	2.30031	4.8178	7.27587	0	1.04816	3.24715	3.11571	1.07004	0	4.41438	1.06316	1.26712	1.61199	2.0456	0.906837	0	2.92543	0.81727	0
ENSG00000225083	11.7763	-3.10922	0.547208	-5.41081	6.27397e-08	3.53188e-06	GRTP1-AS1	100874068	0.841764	9.3824	0	0.988398	0	0	0	0	1.05431	0	0	1.93174	5.90382	0	1.04384	0.815514	0.904624	2.33803	1.07645	3.2164	0	0.963728	0	0.96356	1.03941	0	0	0	1.03857	0	1.15756	0	1.06316	5.06849	0.805993	0	0	0.946288	0	0.81727	0
ENSG00000263033	20.2952	1.44608	0.266451	5.41088	6.27146e-08	3.53188e-06	NA	NA	23.5694	8.52945	127.234	94.8862	18.657	20.4768	15.3454	33.0496	14.7603	13.5974	9.38181	9.65869	50.1825	5.69909	20.8769	15.4948	15.3786	8.18309	15.0704	20.3705	16.1131	36.6216	48.3066	32.761	8.31528	47.8324	35.6376	17.3181	12.4628	29.9611	26.624	15.4503	37.2106	10.137	49.9715	25.2291	19.0436	29.3349	34.13	37.5944	25.6472
ENSG00000133665	3.1574	-2.01999	0.373555	-5.40047	6.6467e-08	3.73629e-06	DYDC2	84332	0	0.852945	0	3.95359	0.888427	1.95017	1.70504	2.27928	0	7.76994	0	0	2.95191	0	1.04384	7.33963	2.71387	0	1.07645	0	3.5807	6.74609	0	0.96356	1.03941	0	1.04816	5.41191	2.07714	1.07004	0	0	0	0	3.22397	1.36373	0.906837	3.78515	0.975143	2.45181	2.84969
ENSG00000174403	310.17	2.6681	0.537734	5.3997	6.67536e-08	3.74157e-06	MIR1-1HG-AS1	253868	0.841764	2.55884	2196.12	862.872	247.871	113.11	468.034	34.1892	9.48877	263.207	16.6788	456.856	8.85573	0	695.2	1.63103	180.925	168.338	32.2936	4.28853	733.148	3441.47	1.15016	989.576	0	1025.64	2.09633	172.099	59.1984	5.35019	318.33	1.10359	1132.27	0	537.597	111.826	629.345	27.4424	2.92543	858.134	9.49897
ENSG00000275131	255.661	1.01631	0.188208	5.39981	6.67128e-08	3.74157e-06	LOC100996724	100996724	473.072	102.353	162.517	184.83	270.97	415.387	127.878	433.063	150.766	307.884	280.412	182.549	284.859	258.902	229.646	132.929	296.717	85.338	344.465	169.397	296.303	327.667	371.5	183.076	159.03	428.652	208.585	299.82	244.064	289.98	203.731	411.641	278.548	524.588	413.474	236.608	504.202	184.526	275.966	277.055	332.464
ENSG00000109576	148.158	-2.52208	0.459762	-5.39799	6.73921e-08	3.77192e-06	AADAT	51166	0.841764	8.52945	19.2454	2.9652	0.888427	198.918	861.047	2.27928	37.9551	2.91373	2.08485	160.334	39.8508	17.0973	15.6577	40.7757	9.95087	271.211	0	33.2361	0.895174	77.0982	10.3514	3.85424	84.1922	1.83971	15.7225	42.2129	173.441	8.56031	18.521	19.8647	6.37896	2.53424	2.41798	0	8.16154	3.78515	115.067	1.63454	14.2485
ENSG00000125124	1098.91	0.623519	0.115552	5.39596	6.81581e-08	3.8093e-06	BBS2	583	895.637	1277.71	945.164	773.916	1161.17	869.777	945.446	927.668	1092.26	1300.49	1358.28	1015.13	805.872	1379.18	808.979	1703.61	1583.09	839.352	1650.2	794.45	1344.55	1732.78	1559.61	1543.62	1521.7	1100.15	926.577	1350.81	850.588	793.969	1346.25	801.21	1433.14	1344.42	1293.62	1539.65	1497.19	1194.22	1083.38	1307.63	1685.12
ENSG00000146416	449.413	1.73658	0.322595	5.39494	6.85463e-08	3.82304e-06	AIG1	51390	28.62	993.681	758.056	1746.5	1715.55	335.43	47.7412	186.901	691.626	116.549	341.915	482.935	54.6104	486.865	194.155	664.644	672.136	132.099	176.538	236.941	1112.7	558.962	205.878	1217.94	248.419	229.044	84.9012	330.127	201.482	86.6731	737.369	68.4229	1249.21	333.253	402.996	692.094	554.078	408.797	206.73	626.029	443.602
ENSG00000169855	557.663	-3.18754	0.557582	-5.3948	6.86008e-08	3.82304e-06	ROBO1	6091	5.89235	25.5884	4.27676	0	19.5454	31.2028	8.52522	3.41892	2.10861	15.5399	6.25454	0.965869	4.42787	8.14156	3.13153	4.07757	21.711	4.67605	3414.51	7.50492	5.37105	16.3834	33.3545	2.89068	128.887	5.51913	3.14449	5.41191	12.4628	17.1206	4.63026	28.6935	5.3158	6.33561	1.61199	2.72747	3.62735	4.73144	23.4034	2.45181	4.74949
ENSG00000205424	17.6668	2.43786	0.453438	5.39421	6.88261e-08	3.8301e-06	LOC100129027	100129027	2.52529	57.1473	0	0.988398	1.77685	38.0284	6.82017	3.41892	67.4757	4.85621	3.12727	5.79521	1.47596	39.0795	1.04384	5.7086	9.04624	14.0282	2.15291	30.0197	0.895174	9.63728	2.30031	24.089	8.31528	9.19854	1.04816	0	180.711	1.07004	5.78782	1.10359	66.9791	27.8767	18.5378	21.1379	0.906837	5.67773	1.95029	1.63454	0.949897
ENSG00000168477	356.882	1.95515	0.364329	5.39119	6.99944e-08	3.88955e-06	TNXB	7148	130.473	309.619	54.5287	68.1995	79.07	911.705	841.439	84.3334	68.53	451.627	92.7757	104.314	289.287	155.504	125.261	23.6499	146.549	249	357.383	350.587	251.544	265.025	828.113	276.542	55.0888	173.852	148.839	85.5082	1586.93	567.12	160.901	65.1121	126.516	86.1643	594.016	33.4115	206.759	95.5751	283.767	39.229	67.4427
ENSG00000120549	123.184	2.89508	0.49133	5.38641	7.18776e-08	3.98759e-06	KIAA1217	56243	0.841764	101.5	35.2833	0.988398	22.2107	75.0816	18.7555	1.13964	3.16292	17.4824	23.9757	0.965869	26.5672	91.1855	3.13153	4.89309	89.5578	1.16901	5.38227	5.36066	5.37105	9.63728	44.8561	10.5992	22.867	7.35884	128.924	2.16477	38.427	37.4513	2.31513	45.2474	258.348	5.06849	29.8217	809.375	3.62735	18.9258	36.0803	2.45181	15.1984
ENSG00000181171	11.458	2.8448	0.542397	5.3862	7.1964e-08	3.98759e-06	FER1L6-AS1	439941	0.841764	2.55884	4.27676	12.8492	4.44213	0.975086	3.41009	5.6982	0	0	0	110.109	7.37978	2.44247	0	0	0	0	0	1.07213	26.8552	0.963728	0	54.9229	2.07882	13.7978	25.1559	89.8378	20.7714	19.2607	2.31513	0	231.769	8.86985	0	6.1368	14.5094	1.89258	5.85086	0.81727	0
ENSG00000170545	156.994	-0.975051	0.181126	-5.3831	7.32145e-08	4.0511e-06	SMAGP	57228	122.898	119.412	52.3903	69.1879	95.9501	105.309	108.27	110.545	105.431	128.204	81.3091	63.7474	146.12	111.539	105.428	56.2705	118.506	245.493	134.557	195.128	57.2912	99.2639	187.475	69.3763	165.266	90.1457	256.8	48.7072	150.592	128.405	123.859	75.0444	81.8634	244.554	48.3596	71.596	95.2179	158.03	240.86	64.5644	188.08
ENSG00000080031	67.9943	-2.18965	0.403798	-5.38282	7.33268e-08	4.05154e-06	PTPRH	5794	31.1453	1.70589	121.888	30.6404	87.0658	14.6263	0.852522	149.293	3.16292	12.6261	10.4242	58.918	17.7115	0.814156	114.823	37.5137	88.6532	92.3521	32.2936	10.7213	34.0166	45.2952	8.05109	14.4534	1.03941	9.19854	22.0114	24.8948	11.4243	1.07004	181.738	16.5539	32.958	50.6849	2.41798	39.5483	164.138	116.393	45.8317	84.1788	24.6973
ENSG00000279620	151.168	1.18203	0.219829	5.377	7.57362e-08	4.17872e-06	NA	NA	248.321	180.824	42.7676	129.48	63.0783	166.74	244.674	189.18	95.942	124.319	216.824	230.843	178.591	109.097	129.437	93.7842	105.841	106.38	166.85	276.61	104.735	114.684	190.926	142.607	226.591	127.86	188.669	71.4372	118.397	273.93	133.12	158.918	189.243	183.733	115.257	65.4592	134.212	76.6494	58.5086	58.8435	75.0419
ENSG00000250899	19.1139	-2.17515	0.401865	-5.37631	7.60295e-08	4.18895e-06	NA	NA	2.52529	3.41178	3.20757	6.91879	0.888427	24.3771	7.67269	2.27928	2.10861	76.7281	5.21212	2.89761	1.47596	1.62831	2.08769	0.815514	6.33237	14.0282	1.07645	1.07213	6.26622	14.4559	17.2523	28.9068	1.03941	1.83971	1.04816	5.41191	18.6942	4.28015	5.78782	5.51797	12.7579	0	24.1798	0	9.06837	17.9795	2.92543	13.0763	3.79959
ENSG00000265190	11.9122	-2.26812	0.418707	-5.37339	7.72718e-08	4.25137e-06	ANXA8	653145	5.89235	1.70589	7.48433	0	2.66528	0	0	0	10.5431	0	3.12727	11.5904	0	2.44247	15.6577	0	0.904624	4.67605	27.9878	4.28853	0.895174	0	16.1022	12.5263	11.4335	0.919854	1.04816	1.08238	0	0	2.31513	6.62157	3.18948	2.53424	2.41798	9.54613	11.7889	3.78515	1.95029	1.63454	2.84969
ENSG00000130649	136.603	-1.83656	0.340949	-5.37112	7.82491e-08	4.29905e-06	CYP2E1	1571	8.41764	123.677	28.8681	80.0603	13.3264	39.9785	155.159	12.536	31.6292	136.945	6.25454	50.2252	23.6153	203.539	57.4114	9.78617	23.5202	60.7887	31.2172	125.439	220.213	79.9894	16.1022	76.1212	166.306	40.4736	46.1192	80.0963	65.4298	38.5214	20.8362	23.1755	77.6107	25.3424	163.616	45.685	29.0188	18.9258	19.5029	87.4479	379.009
ENSG00000096264	12.5799	2.75865	0.593842	5.3704	7.85612e-08	4.3101e-06	NCR2	9436	0	0	0	6.91879	20.4338	0	0	1.13964	744.341	0	29.1879	0.965869	90.0333	0.814156	7.30691	3166.64	8.14162	15.1972	1.07645	0	0.895174	0	1.15016	6.74492	0	1.83971	1.04816	49.7896	0	3.21012	0	0	0	0	2.41798	1.36373	6.34786	7.57031	0	8.98997	34.1963
ENSG00000263499	191.486	1.62595	0.303252	5.36841	7.94333e-08	4.3518e-06	LOC101927539	101927539	115.322	131.354	37.4217	478.385	119.938	154.064	109.975	31.9099	67.4757	94.2105	14.5939	324.532	121.028	94.4421	155.533	291.139	288.575	287.577	43.0582	119.007	513.83	527.159	12.6517	660.039	233.867	138.898	158.273	389.658	113.204	195.817	113.441	111.463	676.17	70.9588	319.173	113.872	135.119	21.7646	168.7	328.543	40.8456
ENSG00000179071	4.0811	-2.36562	0.437194	-5.36588	8.05541e-08	4.40699e-06	CCDC89	220388	0	0	0	0	0	0.975086	0.852522	1.13964	0	3.88497	0	1.93174	0	0	0	0.815514	3.6185	1.16901	1.07645	0	1.79035	8.67355	2.30031	1.92712	0	0	6.28898	1.08238	1.03857	2.14008	0	2.20719	6.37896	17.7397	3.22397	0.681866	0.906837	0.946288	15.6023	0	1.89979
ENSG00000130513	55.4612	1.92953	0.360373	5.36478	8.10458e-08	4.42766e-06	GDF15	9518	36.1959	48.6179	267.298	15.8144	22.2107	273.999	5.96765	44.446	46.3895	31.0797	31.2727	14.488	211.062	16.2831	61.5868	8.97066	14.474	35.0704	30.1407	23.5869	3.5807	64.5697	94.3128	3.85424	25.9853	16.5574	51.36	5.41191	59.1984	20.3307	40.5148	7.72516	7.44212	46.8835	65.2854	50.4581	172.299	51.0996	32.1797	4.08635	82.641
ENSG00000076716	36.2181	3.6542	0.490507	5.36114	8.26987e-08	4.50528e-06	GPC4	2239	0.841764	5.11767	34.2141	395.359	26.6528	82.8823	5.96765	11.3964	1801.81	22.3386	6.25454	2.89761	0	5.69909	75.1568	13.8637	1.80925	1.16901	1272.37	6.43279	58.1863	10.601	19.5527	821.917	1.03941	8.27869	0	10.8238	13.5014	18.1907	6.94539	7.72516	2.12632	3.80136	4.83596	2.72747	6.34786	24.6035	31.2046	41.6808	5.69938
ENSG00000227589	8.48612	2.62489	0.479806	5.36125	8.26481e-08	4.50528e-06	NA	NA	4.20882	11.9412	7.48433	0.988398	16.8801	0.975086	0	64.9595	24.2491	0	64.6303	11.5904	4.42787	0.814156	44.8853	1.63103	3.6185	2.33803	32.2936	1.07213	0.895174	0.963728	54.0573	1.92712	4.15764	11.0383	1.04816	0	2.07714	4.28015	25.4664	8.82876	4.25264	3.80136	4.83596	8.1824	6.34786	35.959	2.92543	0	34.1963
ENSG00000005249	1618.22	1.69576	0.317425	5.35385	8.61043e-08	4.67769e-06	PRKAR2B	5577	1308.94	2903.43	1286.24	1245.38	2873.17	1255.91	94.6299	8790.05	2706.41	671.128	2815.59	3373.78	594.81	314.264	1551.15	570.86	4222.79	613.732	1933.31	1279.05	2615.7	1033.12	2968.55	282.323	154.872	4136.59	316.545	1233.92	507.86	600.292	5536.63	3118.76	297.685	1605.44	584.345	964.841	2955.38	3133.16	751.835	884.286	4313.48
ENSG00000232125	147.552	1.92457	0.360793	5.35409	8.59887e-08	4.67769e-06	DYTN	391475	10.1012	109.177	134.718	200.645	107.5	368.582	587.387	7.97748	18.9775	100.038	2.08485	198.003	20.6634	205.167	126.305	273.197	448.694	146.127	2.15291	94.3476	350.908	412.475	5.75078	216.801	91.4681	101.184	189.718	477.331	321.956	6.42023	33.5694	9.93235	223.264	46.8835	311.113	248.199	117.889	21.7646	24.3786	432.336	40.8456
ENSG00000233805	1.92514	-3.45122	0.590224	-5.35259	8.67036e-08	4.70367e-06	NA	NA	0	4.26473	0	0	0.888427	0	0	0	0	0	0	0	0	0.814156	0	0.815514	0	0	0	0	0	0	0	0	3.11823	0.919854	0	0	0	0	0	0	0	1.26712	0	0	0	0	0	0	0
ENSG00000129465	655.587	0.996609	0.186236	5.35169	8.71389e-08	4.72069e-06	RIPK3	11035	664.152	334.355	1366.43	352.858	1162.95	399.785	335.893	1430.25	773.862	646.847	1321.79	367.996	498.873	556.883	1249.48	571.676	620.572	378.76	1554.4	244.446	544.266	520.413	1070.8	844.079	493.72	894.099	624.705	704.631	918.095	821.79	871.646	290.245	467.791	554.999	681.064	716.642	1197.03	1349.41	470.019	810.732	1991.93
ENSG00000260592	12.8444	2.6937	0.507362	5.35109	8.74239e-08	4.72954e-06	NA	NA	4.20882	19.6177	0	1.9768	0	13.6512	6.82017	0	2.10861	29.1373	0	5.79521	78.2256	4.07078	0	0	0.904624	4.67605	0	5.36066	0.895174	9.63728	21.853	1.92712	2.07882	1.83971	14.6743	0	7.26998	5.35019	8.10295	4.41438	1.06316	6.33561	3.22397	4.77306	7.2547	2.83887	14.6271	0.81727	1.89979
ENSG00000169641	2725.78	-0.639444	0.119524	-5.34986	8.80243e-08	4.75539e-06	LUZP1	7798	3459.65	2021.48	1898.88	2883.16	1999.85	3458.63	3953.14	2167.6	1793.38	3174.99	2104.65	2593.36	3018.33	2245.44	2067.85	2175.79	1830.96	4420.04	1566.24	3286.08	2796.52	2324.51	1766.64	2619.92	2131.83	2152.46	3896.02	2769.82	2592.27	2910.5	2061.62	2841.76	1932.83	2392.33	4038.83	1498.06	2005.02	1510.28	2847.42	4065.1	1450.49
ENSG00000137801	2866.27	3.2144	0.44128	5.34747	8.91908e-08	4.81172e-06	THBS1	7057	762.639	1465.36	197.8	517.921	2520.47	3052.02	27.2807	158209	154.983	488.535	5693.72	562.136	646.469	187.256	1564.72	120.696	13235.6	12676.8	363.841	384.895	999.91	3203.43	139286	118.518	7656.3	39941	11935.4	995.792	137.091	854.961	11256.2	424.884	490.117	3939.48	45.9416	411.847	450.698	390.817	3177.02	7685.61	15746.4
ENSG00000134531	1226.28	-1.74958	0.326568	-5.34496	9.04368e-08	4.87217e-06	EMP1	2012	5038.8	339.472	220.253	314.311	292.292	4875.43	109.123	697.46	158.146	473.966	434.691	1497.1	497.397	109.911	792.277	649.149	1060.22	4174.55	2798.78	1815.12	116.373	205.274	83.9614	1104.24	400.173	165.574	158.273	434.035	353.113	118.774	1170.3	674.296	468.854	376.335	243.41	1003.03	567.68	235.626	1238.43	1395.08	355.261
ENSG00000082146	990.153	0.703807	0.131826	5.33888	9.35242e-08	5.03152e-06	STRADB	55437	829.98	1498.62	511.073	1060.55	1042.12	1144.75	985.515	907.154	797.056	1390.82	784.945	765.934	2115.04	1037.24	696.244	1396.16	971.566	1233.31	765.359	1217.94	1394.68	1094.79	1114.5	854.678	1010.31	1130.5	1595.3	1236.08	935.75	749.027	823.028	682.022	732.518	904.725	824.53	1355.55	956.713	1250.99	598.738	1489.07	668.728
ENSG00000037042	260.874	1.15633	0.216646	5.33786	9.40511e-08	5.05287e-06	TUBG2	27175	197.815	136.471	505.727	155.179	188.346	350.056	35.8059	311.122	144.44	288.459	297.091	185.447	538.724	196.212	251.566	79.9204	283.147	362.394	317.554	49.3181	351.803	237.077	512.97	143.57	207.882	292.514	684.451	345.28	370.769	485.797	304.439	226.237	226.453	221.746	66.0914	395.483	318.3	554.525	711.855	371.858	527.193
ENSG00000048140	832.353	0.967152	0.181229	5.33699	9.45015e-08	5.06306e-06	TSPAN17	26262	650.684	883.651	1942.72	424.023	654.77	670.859	677.755	1111.15	549.294	749.799	1315.54	614.293	2036.82	458.37	853.864	587.17	813.257	412.662	815.952	235.869	672.276	1003.24	1507.85	998.248	370.03	671.494	664.536	515.214	1043.76	1005.84	937.627	482.271	734.644	728.595	958.325	1072.58	1105.43	1295.47	1192.6	639.923	1580.63
ENSG00000169877	647.033	2.42425	0.465489	5.33711	9.44402e-08	5.06306e-06	AHSP	51327	78.2841	2141.75	13.8995	0	26.6528	593.827	190.112	0	20.0318	1335.46	19.8061	141.983	2451.56	555.255	26.0961	0.815514	134.789	16.3662	12.9174	369.885	81.4609	542.579	2069.13	28.9068	128.887	25.7559	580.683	5.41191	928.481	561.77	112.284	109.256	92.495	235.685	428.788	173.194	1073.7	324.577	1232.58	20.4318	178.581
ENSG00000132681	11.4786	-2.00312	0.374051	-5.3352	9.54399e-08	5.1063e-06	ATP1A4	480	1.68353	26.4413	6.41514	2.9652	2.66528	16.5765	3.41009	2.27928	2.10861	0.971242	2.08485	1.93174	2.95191	19.5398	4.17538	5.7086	4.52312	8.18309	10.7645	5.36066	2.68552	4.81864	4.60063	1.92712	51.9705	5.51913	5.24082	1.08238	8.30855	1.07004	3.47269	13.2431	2.12632	2.53424	2.41798	7.50053	5.44102	0	8.77629	1.63454	4.74949
ENSG00000090661	424.739	-1.57956	0.295694	-5.3347	9.57043e-08	5.1134e-06	CERS4	79603	310.611	159.501	81.2585	242.158	77.2931	182.341	176.472	53.5631	123.354	416.663	56.2909	485.832	1059.74	200.282	162.84	18.7568	285.861	94.6901	93.6515	177.974	357.175	393.201	239.233	284.25	266.089	193.169	817.568	203.488	106.973	1341.83	127.332	364.186	48.9054	211.609	897.876	60.6861	62.5718	33.1201	259.388	245.998	83.5909
ENSG00000132623	72.9471	1.62411	0.30474	5.33108	9.76291e-08	5.20908e-06	ANKEF1	63926	15.1518	5.97062	7.48433	127.503	127.933	91.6581	11.9353	94.5902	40.0637	308.855	23.9757	119.768	39.8508	33.3804	100.209	227.529	173.688	18.7042	49.5169	31.0918	184.406	220.694	63.2586	8.67204	3.11823	72.6685	49.2637	88.7554	83.0855	42.8015	63.6661	6.62157	208.379	65.8903	29.0157	135.01	92.4974	182.634	44.8566	174.896	63.6431
ENSG00000248682	13.3254	2.06151	0.384201	5.33051	9.79376e-08	5.21837e-06	NA	NA	2.52529	5.11767	10.6919	40.5243	16.8801	57.5301	33.2483	5.6982	7.38015	23.3098	1.04242	24.1467	8.85573	1.62831	14.6138	7.33963	11.7601	24.5493	1.07645	0	43.8635	41.4403	20.7028	25.0526	4.15764	14.7177	7.33714	31.3891	16.6171	13.9105	13.8908	6.62157	48.9054	11.4041	34.6577	4.0912	16.3231	0.946288	0.975143	13.0763	6.64928
ENSG00000164742	55.0307	2.0229	0.38088	5.32946	9.85074e-08	5.24154e-06	ADCY1	107	14.31	11.9412	8.55352	427.977	19.5454	13.6512	14.4929	43.3063	195.047	377.813	17.7212	18.3515	26.5672	12.2123	11.4823	17.1258	28.948	18.7042	54.8991	24.659	47.4442	11.5647	33.3545	371.934	13.5123	7.35884	20.9633	40.0482	6.23141	14.9805	28.9391	19.8647	122.263	7.60273	165.228	15.0011	22.6709	59.6162	12.6769	30.239	6.64928
ENSG00000249626	40.2979	1.46002	0.273717	5.32783	9.93945e-08	5.28151e-06	NA	NA	5.89235	54.5885	104.781	51.3967	30.2065	95.5584	69.0542	7.97748	27.412	23.3098	8.33939	17.3856	32.471	45.5928	10.4384	23.6499	23.5202	16.3662	59.205	24.659	59.9767	38.5491	23.0031	117.554	76.9164	37.714	4.19265	21.6477	116.32	34.2412	37.0421	11.0359	44.6527	10.137	236.962	51.8218	23.5778	24.6035	30.2294	73.5543	80.7412
ENSG00000173762	881.716	1.89741	0.357792	5.32594	1.00435e-07	5.32949e-06	CD7	924	138.891	571.473	2121.27	169.016	196.342	399.785	123.616	251.861	101.214	723.575	358.594	692.528	618.425	2218.58	729.647	61.1636	1339.75	388.112	505.933	745.132	481.604	1192.13	580.829	200.421	4024.6	682.532	1279.81	1147.33	1266.02	355.253	388.942	76.148	1682.98	606.951	111.227	599.361	160.51	140.997	814.245	176.53	201.378
ENSG00000197445	2.04309	-2.09957	0.394135	-5.32366	1.01702e-07	5.38935e-06	NA	NA	4.20882	0	0	0	0.888427	0.975086	0	0	0	0.971242	1.04242	2.89761	7.37978	0.814156	1.04384	0	0	2.33803	0	0	0	0	2.30031	0	2.07882	0.919854	0	0	1.03857	1.07004	5.78782	2.20719	0	1.26712	0	2.0456	0.906837	0	4.87572	0.81727	8.54907
ENSG00000188672	128.69	2.09129	0.395635	5.32161	1.0285e-07	5.44281e-06	RHCE	6006	34.5123	224.325	8.55352	15.8144	14.2148	125.786	62.2341	5.6982	12.6517	282.631	9.38181	45.3958	407.364	96.8846	10.4384	6.52412	50.659	53.7746	55.9756	70.7607	41.178	101.191	705.046	15.417	28.0641	18.3971	61.8416	18.4005	231.601	100.584	76.3993	26.4863	19.1369	51.952	106.391	28.6384	99.7521	53.9384	303.27	20.4318	37.9959
ENSG00000268433	58.5146	2.47634	0.587307	5.31999	1.03772e-07	5.48413e-06	NA	NA	0.841764	5.11767	19.2454	0	0	0	0	19.3739	3.16292	49.5333	0	0	0	2.44247	11.4823	15.4948	79.6069	1.16901	0	5.36066	0	337.305	5.75078	565.61	0	17.4772	5.24082	410.223	0	31.0311	23.1513	0	1.06316	1.26712	501.327	140.464	69.8265	0	9.75143	1169.51	0
ENSG00000244267	22.4361	1.38531	0.259898	5.3176	1.05143e-07	5.54902e-06	NA	NA	21.8859	11.0883	8.55352	62.2691	21.3222	32.1778	20.4605	10.2568	31.6292	16.5111	18.7636	43.4641	30.9951	13.8407	12.5261	12.2327	22.6156	14.0282	17.2233	20.3705	6.26622	6.74609	50.6069	38.5424	16.6306	20.2368	40.8784	23.8124	35.3113	29.9611	23.1513	9.93235	23.3895	39.2808	6.44794	7.50053	18.1367	43.5293	44.8566	17.9799	26.5971
ENSG00000260803	28.8585	0.973586	0.183031	5.31245	1.08163e-07	5.70062e-06	NA	NA	23.5694	29.0001	25.6606	22.7332	19.5454	71.1813	38.3635	34.1892	33.7378	35.9359	28.1454	7.72695	59.0382	32.5663	60.5429	22.8344	33.4711	43.2535	48.4404	16.082	14.3228	48.1864	32.2044	26.0161	19.7488	27.5956	26.2041	23.8124	77.8927	20.3307	20.8362	12.1395	29.7685	19.0068	54.8075	34.0933	39.9008	21.7646	21.4532	17.1627	28.4969
ENSG00000233061	5.11046	2.34796	0.423939	5.30918	1.10121e-07	5.79595e-06	NA	NA	0.841764	0	17.107	31.6287	2.66528	4.87543	1.70504	10.2568	2.10861	2.91373	3.12727	0.965869	0	0	3.13153	3.26206	0.904624	0	13.9939	5.36066	8.95174	1.92746	5.75078	1.92712	1.03941	3.67942	0	23.8124	5.19284	4.28015	4.63026	2.20719	7.44212	6.33561	9.67191	0.681866	2.72051	1.89258	6.826	18.7972	3.79959
ENSG00000064687	4328.48	1.3518	0.254871	5.30729	1.11267e-07	5.83258e-06	ABCA7	10347	2957.12	2948.63	11178.4	1184.1	4438.58	3655.6	577.157	7894.29	3019.54	5254.42	8362.32	1605.27	5512.69	3818.39	8087.7	2422.89	5027	3132.96	11218.8	1582.47	2791.15	4127.65	6836.53	3637.44	4442.44	4893.63	3923.28	3137.83	7605.44	5138.32	7512.59	1293.41	2159.28	2441.74	5056.8	4326.44	10988.1	8932.02	7396.46	4655.99	15708.4
ENSG00000124374	146.916	1.45998	0.275195	5.30767	1.11034e-07	5.83258e-06	PAIP2B	400961	107.746	40.0884	37.4217	33.6055	191.012	232.07	555.844	83.1938	87.5075	214.644	112.582	9.65869	95.9371	230.406	57.4114	359.642	268.673	341.352	60.2814	92.2033	295.408	278.517	148.37	184.04	35.34	141.658	48.2155	390.74	314.686	146.595	75.2417	167.746	25.5159	155.856	257.112	53.1856	167.765	148.567	225.258	63.7471	212.777
ENSG00000148341	1629.79	0.966416	0.182106	5.30737	1.11217e-07	5.83258e-06	SH3GLB2	56904	880.486	1073.86	8760.94	827.289	1555.63	1423.63	1193.53	2143.66	1130.22	1886.15	3113.72	984.221	1819.85	1280.67	2056.37	1109.1	1814.68	978.464	1997.9	779.44	1415.27	2024.79	2457.88	1710.32	1514.42	1723.81	1804.94	1861.7	2189.3	1938.91	2482.98	785.759	1053.59	1312.74	2590.46	1782.4	2209.06	2714.9	2586.08	1538.1	4181.45
ENSG00000166979	127.178	1.56376	0.295063	5.30365	1.13507e-07	5.94198e-06	EVA1C	59271	113.638	40.0884	110.127	91.9211	120.826	189.167	224.213	262.117	74.8558	153.456	45.8666	10.6246	94.4612	40.7078	100.209	49.7464	167.355	178.859	190.532	158.675	83.2512	283.336	537.123	42.3966	13.5123	133.379	323.883	74.6844	199.405	92.0233	713.06	166.643	25.5159	269.897	35.4637	27.9565	80.7085	57.7236	215.507	62.9298	64.593
ENSG00000227508	23.9166	1.9711	0.371303	5.30052	1.15471e-07	6.03669e-06	NA	NA	40.4047	11.0883	5.34595	15.8144	7.99584	9.75086	2.55756	11.3964	0	7.76994	10.4242	51.1911	51.6584	10.584	86.639	16.3103	50.659	44.4225	62.4343	9.64919	25.9601	53.9687	13.8019	2.89068	12.4729	5.51913	29.3486	4.32953	5.19284	114.494	12.7332	18.7611	5.3158	102.637	4.02996	20.456	61.6649	71.9179	35.1052	17.9799	105.439
ENSG00000276710	58.5155	1.80184	0.340414	5.29835	1.16851e-07	6.10062e-06	NA	NA	0.841764	77.618	145.41	23.7216	10.6611	270.099	149.191	17.0946	12.6517	48.5621	20.8485	9.65869	23.6153	104.212	33.403	14.6793	54.2775	10.5211	46.2875	18.2262	128.01	92.5178	55.2075	116.591	127.847	17.4772	19.9151	36.801	127.744	18.1907	4.63026	13.2431	15.9474	19.0068	175.706	44.3213	75.2675	59.6162	56.5583	147.109	20.8977
ENSG00000060656	37.6772	2.06401	0.390766	5.29506	1.18975e-07	6.20313e-06	PTPRU	10076	8.41764	8.52945	103.711	9.88398	7.99584	92.6332	11.9353	160.689	9.48877	23.3098	118.836	4.82935	13.2836	4.88494	28.1838	39.1447	9.04624	8.18309	16.1468	10.7213	21.4842	16.3834	239.233	21.1983	7.27587	30.3552	5.24082	9.74144	253.411	8.56031	45.145	27.5899	7.44212	2.53424	23.3738	12.9555	15.4162	275.37	16.5774	7.35543	113.038
ENSG00000151012	126.384	1.80272	0.341288	5.29478	1.19162e-07	6.20455e-06	SLC7A11	23657	11.7847	166.324	378.493	308.38	167.913	104.334	17.0504	67.2388	583.032	164.14	75.0545	44.43	56.0863	219.822	74.1129	188.384	98.604	40.9155	13.9939	257.312	106.526	108.901	81.6611	135.862	112.256	24.8361	26.2041	89.8378	65.4298	77.0428	59.0358	110.359	293.432	7.60273	37.8816	40.912	88.8701	49.207	164.799	131.581	40.8456
ENSG00000119630	148.274	-1.70813	0.321981	-5.29415	1.19571e-07	6.21756e-06	PGF	5228	34.5123	137.324	237.36	22.7332	17.7685	130.662	25.5756	34.1892	12.6517	138.888	81.3091	141.983	534.296	117.239	117.954	37.5137	62.4191	451.239	2.15291	9.64919	69.8236	324.776	113.865	4.8178	35.34	18.3971	276.715	81.1787	81.0084	189.397	133.12	36.4186	25.5159	46.8835	12.0899	101.598	113.355	87.0585	171.625	49.0362	150.084
ENSG00000280035	29.6728	1.30898	0.246932	5.29266	1.20551e-07	6.26014e-06	NA	NA	38.7212	53.7356	29.9373	86.9791	78.1815	51.6796	11.9353	54.7028	96.9963	24.281	16.6788	18.3515	22.1393	17.9114	54.2799	15.4948	43.422	24.5493	72.1224	36.4525	32.2263	31.803	63.2586	30.8339	6.23646	24.8361	27.2523	16.2357	110.088	70.6225	12.7332	14.3467	60.6002	60.8218	8.86592	10.228	34.4598	29.3349	16.5774	17.9799	43.6953
ENSG00000249797	49.7059	2.49014	0.482941	5.28956	1.22611e-07	6.35856e-06	NA	NA	0	24.7354	175.347	150.237	210.557	76.0567	81.8421	9.11713	80.1274	51.4758	4.1697	95.621	0	52.106	62.6306	167.18	113.983	0	4.30582	174.757	136.066	73.2433	0	91.5382	12.4729	41.3935	0	30.3067	68.5455	1.07004	46.3026	0	17.0106	2.53424	75.7633	17.0467	111.541	8.5166	1.95029	103.793	13.2986
ENSG00000165131	18.1438	2.12859	0.401388	5.28857	1.23276e-07	6.38454e-06	LLCFC1	135927	2.52529	26.4413	9.62271	4.94199	27.5412	12.6761	6.82017	3.41892	1.05431	12.6261	3.12727	28.0102	104.793	28.4955	6.26306	3.26206	10.8555	5.84507	7.53518	7.50492	38.4925	17.3471	42.5558	7.70848	12.4729	4.59927	5.24082	18.4005	27.0028	9.63035	15.0483	7.72516	6.37896	6.33561	8.05993	4.0912	12.6957	2.83887	22.4283	6.53816	5.69938
ENSG00000170113	1173.11	1.39636	0.264256	5.28803	1.23642e-07	6.39418e-06	NIPA1	123606	202.865	954.446	428.745	860.895	791.588	1445.08	946.299	704.298	1456	1948.31	378.4	1613	187.446	906.97	1049.06	2718.11	1026.75	1179.53	3588.9	287.331	1990.87	1266.34	402.555	600.298	958.336	1678.73	399.35	703.549	1609.78	1174.9	652.866	99.3235	782.486	514.451	2074.62	2678.37	785.321	344.449	1105.81	2987.94	915.701
ENSG00000215452	10.295	2.70334	0.511461	5.28781	1.23791e-07	6.39418e-06	NA	NA	0.841764	0.852945	1.06919	66.2227	5.33056	23.4021	13.6403	17.0946	0	1.94248	0	26.0785	0	0.814156	9.39459	27.7275	41.6127	3.50704	0	0	60.8718	10.601	1.15016	41.4331	0	2.75956	1.04816	35.7186	111.127	0	0	2.20719	94.6213	1.26712	21.7618	8.86426	6.34786	1.89258	2.92543	44.9499	2.84969
ENSG00000230107	13.9422	2.35532	0.444297	5.28545	1.254e-07	6.46865e-06	NA	NA	16.8353	0.852945	40.6292	0	40.8676	0.975086	0	20.5135	21.0861	0.971242	75.0545	0	47.2306	0.814156	13.57	4.07757	59.7052	3.50704	5.38227	3.2164	7.16139	23.1295	18.4025	1.92712	0	36.7942	4.19265	23.8124	3.11571	12.8405	26.624	1.10359	31.8948	8.86985	4.83596	22.5016	97.9384	23.6572	9.75143	12.2591	75.9918
ENSG00000203963	8.05615	2.79962	0.521863	5.28335	1.26841e-07	6.53433e-06	C1orf141	400757	0.841764	2.55884	3.20757	20.7564	94.1732	0	0	0	8.43446	1.94248	1.04242	111.075	4.42787	1.62831	3.13153	0	2.71387	2.33803	0	1.07213	11.6373	92.5178	2.30031	70.3399	2.07882	1.83971	2.09633	10.8238	0	2.14008	59.0358	1.10359	9.56845	2.53424	3.22397	1.36373	3.62735	0	0.975143	4.90362	0.949897
ENSG00000187260	193.078	1.80485	0.342624	5.28224	1.27613e-07	6.56539e-06	WDR86	349136	36.1959	29.0001	369.94	812.463	48.8635	212.569	36.6584	245.023	72.7472	338.963	90.6909	45.3958	304.047	65.1325	301.671	21.2034	73.2746	80.6619	69.9695	38.5967	941.723	167.689	51.757	2028.29	49.8917	91.0656	133.117	1328.08	181.75	118.774	89.1325	44.1438	254.095	72.2259	212.782	58.6405	60.7581	68.1328	217.457	1457.19	60.7934
ENSG00000133687	73.9105	2.47022	0.480472	5.27942	1.29591e-07	6.65832e-06	TMTC1	83857	5.05059	25.5884	36.3525	0.988398	75.5163	64.3557	0	6.83784	105.431	21.3673	19.8061	0.965869	1.47596	6.51325	18.7892	8.97066	41.6127	10.5211	517.774	11.7934	35.807	11.5647	715.397	3.85424	1.03941	856.385	5.24082	41.1305	21.8099	24.6109	5.78782	37.5222	0	6.33561	1.61199	15.6829	5.44102	5.67773	37.0554	4.90362	48.4447
ENSG00000109339	20.0066	-1.94177	0.366564	-5.27826	1.30414e-07	6.68804e-06	MAPK10	5602	9.25941	7.67651	8.55352	9.88398	8.88427	18.5266	17.0504	9.11713	5.27154	11.6549	5.21212	14.488	5.90382	4.88494	4.17538	3.26206	18.9971	2.33803	3.22936	0	7.16139	11.5647	12.6517	3.85424	5.19705	2.75956	1.04816	6.4943	4.15428	26.751	2.31513	12.1395	19.1369	11.4041	0	8.86426	2.72051	4.73144	3.90057	26.1526	2.84969
ENSG00000162241	715.353	0.805421	0.152598	5.2781	1.30532e-07	6.68804e-06	SLC25A45	283130	354.383	585.973	974.032	360.765	536.61	679.635	1630.02	488.906	589.358	1705.5	531.636	556.341	1080.4	1060.85	649.271	446.902	799.688	771.549	699.695	544.643	768.955	1389.7	699.295	629.205	977.046	656.776	1148.79	745.762	1159.04	591.731	879.749	273.691	557.096	605.684	656.078	655.274	659.271	562.095	727.457	648.913	917.601
ENSG00000237797	4.73582	-1.57032	0.297894	-5.27788	1.30686e-07	6.68804e-06	NA	NA	3.36706	3.41178	1.06919	0.988398	4.44213	0.975086	1.70504	5.6982	2.10861	4.85621	11.4667	0.965869	2.95191	6.51325	8.35075	0.815514	0.904624	0	3.22936	0	4.47587	1.92746	14.952	7.70848	3.11823	3.67942	1.04816	1.08238	3.11571	5.35019	5.78782	8.82876	1.06316	3.80136	0.805993	1.36373	3.62735	3.78515	5.85086	0.81727	3.79959
ENSG00000133794	735.363	1.31216	0.248765	5.27727	1.31122e-07	6.70155e-06	ARNTL	406	1881.34	709.651	1513.97	540.654	1223.36	997.513	289.857	1723.14	421.723	625.48	1197.74	164.198	478.21	611.431	856.996	335.176	626	620.746	1460.75	604.682	388.506	740.143	2139.29	423.003	385.621	1071.63	1348.99	379.916	450.739	1465.95	1097.37	349.84	145.653	3400.95	199.886	435.031	986.639	965.214	1427.61	393.107	1423.9
ENSG00000105991	68.2813	1.87332	0.355838	5.27565	1.32283e-07	6.75199e-06	HOXA1	3198	5.89235	38.3825	240.568	84.0139	177.685	43.8789	12.7878	86.6127	230.893	20.3961	92.7757	71.4743	28.0432	2.44247	74.1129	9.78617	28.0434	14.0282	158.239	31.0918	38.4925	33.7305	86.2617	111.773	6.23646	126.02	60.7935	48.7072	122.551	123.054	96.0779	7.72516	139.274	12.6712	37.8816	111.826	105.193	317.953	24.3786	68.6507	227.975
ENSG00000064692	46.3758	3.19411	0.542264	5.27403	1.33458e-07	6.803e-06	SNCAIP	9627	0.841764	0	3.20757	115.643	6.21899	8.77577	3.41009	1.13964	472.33	1.94248	19.8061	4.82935	0	0	2.08769	6.52412	7.23699	2.33803	0	1.07213	248.858	1.92746	3.45047	4822.62	0	0	1.04816	97.4144	7.26998	4.28015	1.15756	1.10359	6.37896	3.80136	2602.55	4.0912	1.81367	0.946288	10.7266	53.9398	4.74949
ENSG00000243927	979.347	-0.599465	0.113784	-5.26844	1.3759e-07	7.00447e-06	MRPS6	64968	957.086	1130.15	652.206	713.624	932.848	598.703	582.272	768.118	1249.35	841.095	1161.26	671.279	708.459	1178.08	1266.18	880.756	690.228	1527.9	1251.92	821.253	809.238	586.91	550.925	650.403	827.371	600.665	780.882	829.105	620.026	392.704	588.043	796.795	749.528	818.56	531.149	870.062	627.531	1532.04	941.988	960.293	965.095
ENSG00000172572	63.6633	1.92515	0.436376	5.26804	1.37889e-07	7.01049e-06	PDE3A	5139	3.36706	44.3532	7.48433	65.2343	107.5	21.4519	83.5471	22.7928	61.1498	13.5974	2.08485	100.45	7.37978	7.32741	48.0168	7.33963	1254.71	894.295	3.22936	95.4197	36.7021	88.6629	57.5078	2.89068	8.31528	127.86	17.8188	64.943	32.1956	11.7704	15.0483	8.82876	32.958	20.2739	0.805993	10.228	29.0188	1.89258	6.826	13.0763	7.59918
ENSG00000269243	487.231	1.37018	0.260428	5.26439	1.40656e-07	7.14183e-06	NA	NA	210.441	371.884	177.486	259.949	1164.73	426.113	246.379	866.127	1034.28	646.847	2006.67	402.767	420.647	324.848	549.062	358.826	202.636	224.451	530.692	418.131	334.795	250.569	404.855	470.217	372.109	423.133	138.358	174.264	416.466	265.37	327.591	171.057	280.674	206.541	381.234	347.07	1372.95	3675.38	158.948	267.247	2628.37
ENSG00000223392	7.44368	-2.6986	0.50037	-5.26122	1.43102e-07	7.25654e-06	CLDN10-AS1	100874194	0	1.70589	0	0.988398	2.66528	0.975086	21.313	1.13964	1.05431	2.91373	1.04242	4.82935	0	2.44247	6.26306	30.9895	3.6185	3.50704	0	0	0	6.74609	1.15016	1.92712	0	0.919854	0	7.57668	2.07714	0	3.47269	0	5.3158	0	0.805993	2.72747	2.72051	3.78515	0	0	0
ENSG00000115596	18.2379	1.94256	0.367878	5.2597	1.4429e-07	7.30723e-06	WNT6	7475	10.1012	3.41178	54.5287	8.89559	3.55371	15.6014	3.41009	9.11713	29.5206	18.4536	30.2303	21.2491	17.7115	7.32741	36.5345	4.07757	3.6185	4.67605	36.5994	4.28853	5.37105	45.2952	4.60063	65.5221	2.07882	14.7177	4.19265	6.4943	3.11571	67.4124	27.7816	1.10359	25.5159	3.80136	71.7333	31.3659	10.882	43.5293	15.6023	0.81727	34.1963
ENSG00000247077	1228.26	-0.802614	0.152616	-5.25885	1.44956e-07	7.33141e-06	PGAM5	192111	666.677	1220.56	975.101	1025.96	808.468	1075.52	861.899	1208.02	836.066	1109.16	1730.42	1007.4	1363.78	1200.07	910.232	1153.14	864.821	1281.24	948.356	853.417	1064.36	1070.7	994.885	908.637	1588.22	1071.63	855.301	1092.12	674.031	1019.75	1276.79	811.142	953.655	905.992	1001.85	1193.27	851.52	1161.1	887.38	1415.51	1431.49
ENSG00000114698	74.839	2.5141	0.494608	5.25789	1.45715e-07	7.36023e-06	PLSCR4	57088	1.68353	20.4707	0	2.9652	16.8801	542.148	257.461	3.41892	11.5974	263.207	5.21212	0	13.2836	10.584	1.04384	47.2998	35.2803	19.8732	2.15291	81.482	7.16139	7.70982	95.463	0	2.07882	1.83971	1.04816	1.08238	358.306	43.8716	0	25.3827	7.44212	16.4726	7.25393	0.681866	0.906837	5.67773	175.526	116.87	14.2485
ENSG00000120262	94.4692	2.15073	0.412664	5.25592	1.47284e-07	7.42131e-06	CCDC170	80129	8.41764	38.3825	54.5287	245.123	89.7311	55.5799	14.4929	606.289	241.436	66.0444	51.0788	13.5222	64.942	5.69909	200.418	36.6981	13.5694	73.6479	145.321	6.43279	207.68	6.74609	504.919	32.761	18.7094	30.3552	80.7086	178.593	27.0028	48.1517	74.0841	49.6618	51.0317	97.5683	1.61199	128.191	93.4042	777.849	62.4092	56.3916	312.516
ENSG00000168077	152.362	2.48773	0.489616	5.25589	1.47307e-07	7.42131e-06	SCARA3	51435	0.841764	7.67651	3.20757	1250.32	26.6528	735.215	1.70504	17.0946	226.676	766.31	8.33939	0.965869	4.42787	13.8407	20.8769	13.8637	43.422	3.50704	17.2233	1.07213	2171.69	41.4403	20.7028	663.893	0	24.8361	0	132.051	113.204	47.0817	19.6786	13.2431	59.537	2.53424	1152.57	63.4136	37.1803	195.882	53.6329	2065.24	1.89979
ENSG00000187994	507.077	1.00619	0.191472	5.25538	1.47718e-07	7.4261e-06	RINL	126432	234.852	299.384	640.445	380.533	861.774	371.508	244.674	1043.91	729.581	785.735	1084.12	397.938	513.633	315.893	934.24	456.688	690.228	288.746	976.344	321.64	621.251	610.04	828.113	265.943	240.104	839.827	471.674	461.095	607.563	426.945	1162.19	212.994	320.011	354.794	441.684	721.415	930.415	1217.87	393.958	624.394	1683.22
ENSG00000278219	15.504	1.21322	0.230092	5.2553	1.47784e-07	7.4261e-06	NA	NA	14.31	11.9412	17.107	9.88398	9.77269	16.5765	34.1009	13.6757	10.5431	31.0797	4.1697	29.9419	2.95191	21.1681	15.6577	10.6017	11.7601	14.0282	20.4526	33.2361	23.2745	19.2746	13.8019	11.5627	31.1823	15.6375	4.19265	35.7186	29.0799	36.3813	6.94539	13.2431	26.579	11.4041	17.7318	11.5917	14.5094	11.3555	9.75143	14.7109	6.64928
ENSG00000227706	63.7232	-5.04519	0.454514	-5.25395	1.48874e-07	7.47119e-06	NA	NA	10.9429	6.82356	21.3838	2.9652	4.44213	7.80069	155.159	6.83784	1.05431	11.6549	66.7151	20.2833	50.1825	17.9114	6.26306	41.5912	2.71387	15.1972	2.15291	11.7934	17.0083	662.081	3.45047	1.92712	11.4335	32.1949	274.619	18.4005	98.664	553.21	96.0779	110.359	54.2212	6.33561	11.2839	1.36373	37.1803	7.57031	128.719	26.9699	96.8895
ENSG00000105409	177.205	1.55241	0.295829	5.25305	1.49602e-07	7.49806e-06	ATP1A3	478	118.689	34.1178	144.341	132.445	34.6486	415.387	127.878	55.8424	55.8783	273.89	70.8848	40.5665	342.422	74.0882	57.4114	32.6206	218.919	219.775	193.762	146.882	207.68	200.455	80.5109	386.388	80.0346	98.4244	279.86	213.229	429.967	590.661	46.3026	248.309	212.632	95.0341	953.489	218.197	53.5034	91.79	164.799	67.0162	89.2903
ENSG00000177054	968.528	0.518479	0.0987114	5.25241	1.50126e-07	7.51461e-06	ZDHHC13	54503	1040.42	1175.36	429.814	1355.09	1526.32	1085.27	890.032	1072.4	1249.35	845.952	805.794	864.453	773.401	927.324	823.593	1619.61	1024.03	495.662	934.362	1017.45	1120.76	956.981	869.518	1067.62	766.045	748.762	793.46	1095.37	1000.14	1106.42	1024.44	1127.87	946.213	1126.47	1077.61	970.296	1261.41	1039.02	1108.74	1400.8	1057.24
ENSG00000223750	30.9367	2.25521	0.432371	5.25106	1.51222e-07	7.55976e-06	NA	NA	3.36706	56.2944	4.27676	0	11.5495	4.87543	4.26261	11.3964	74.8558	9.71242	17.7212	0	78.2256	66.7608	15.6577	4.07757	13.5694	7.01408	41.9817	13.9377	3.5807	26.0206	27.6038	4.8178	36.3794	9.19854	34.5894	2.16477	13.5014	11.7704	2.31513	17.6575	1.06316	11.4041	43.5236	6.1368	32.6461	52.9921	38.0306	0.81727	54.1441
ENSG00000184226	223.466	2.5934	0.400248	5.25059	1.51609e-07	7.56935e-06	PCDH9	5101	115.322	26.4413	17.107	84.0139	143.925	205.743	65.6442	38.7478	528.208	213.673	37.5273	14.488	84.1295	23.6105	100.209	28.543	76.8931	15.1972	22.6055	149.026	162.027	385.491	216.229	1481.96	3.11823	186.73	56.6008	414.553	60.237	102.724	26.624	124.706	3987.92	195.137	211.976	62.0498	51.6897	16.0869	146.271	90.717	37.046
ENSG00000258583	15.6999	2.70282	0.539736	5.24855	1.53301e-07	7.64401e-06	LINC01500	102723742	0	0	84.466	15.8144	69.2973	0.975086	0	87.7523	3.16292	1.94248	37.5273	36.703	0	1.62831	57.4114	10.6017	80.5116	0	3.22936	3.2164	34.0166	64.5697	31.0542	1.92712	0	2.75956	0	135.298	2.07714	0	49.7753	0	9.56845	54.4862	0	5.45493	91.5906	57.7236	1.95029	13.8936	57.9437
ENSG00000133488	57.0726	2.41203	0.468869	5.24818	1.53612e-07	7.6497e-06	SEC14L4	284904	8.41764	113.442	1.06919	0	5.33056	73.1314	28.1332	2.27928	3.16292	158.312	4.1697	0	239.105	35.0087	5.21922	1.63103	18.9971	2.33803	2.15291	20.3705	9.84692	23.1295	271.437	0.96356	10.3941	0	39.8302	1.08238	203.559	116.634	5.78782	12.1395	9.56845	13.9383	36.2697	6.81866	65.2923	43.5293	123.843	2.45181	12.3487
ENSG00000188626	44.4115	3.11657	0.405895	5.24783	1.53903e-07	7.65435e-06	GOLGA8M	653720	9.25941	69.0886	1.06919	18.7796	15.1033	17.5515	1.70504	49.0045	5.27154	141.801	9.38181	8.69282	5.90382	100.141	6.26306	230.791	17.1879	1.16901	172.233	18.2262	34.9118	26.9844	32.2044	18.3076	227.631	12.878	4.19265	31.3891	23.8871	3.21012	19.6786	17.6575	14.8842	10.137	10.4779	1811.04	8.16154	383.247	39.9809	31.8735	4.74949
ENSG00000224968	12.6294	2.67808	0.589281	5.24732	1.54328e-07	7.66567e-06	LINC01645	102724661	0	0	3.20757	2.9652	1.77685	1.95017	0.852522	0	7.38015	10.6837	0	25.1126	0	0	0	0	17.1879	0	1.07645	0	12.5324	56.8599	0	100.21	0	0.919854	0	1.08238	5.19284	0	0	3.31078	25.5159	0	257.112	0	21.7641	4.73144	0	1.63454	4.74949
ENSG00000130413	58.0565	2.31795	0.447925	5.24526	1.56059e-07	7.72919e-06	STK33	65975	5.05059	4.26473	85.5352	39.5359	39.0908	81.9072	3.41009	46.7253	3.16292	103.923	9.38181	5.79521	7.37978	1.62831	74.1129	387.369	276.815	2.33803	32.2936	16.082	238.116	390.31	17.2523	8.67204	2.07882	1.83971	6.28898	63.8606	9.34712	8.56031	6.94539	11.0359	216.885	20.2739	583.539	3.40933	25.3914	4.73144	100.44	8.98997	54.1441
ENSG00000197653	98.602	1.5641	0.222121	5.24509	1.56204e-07	7.72919e-06	DNAH10	196385	50.5059	60.5591	85.5352	146.283	70.1857	158.939	94.6299	34.1892	81.1817	158.312	40.6545	128.461	76.7497	35.8229	202.506	27.7275	75.0838	61.9577	49.5169	46.1017	222.898	55.8962	34.5047	124.299	68.6011	81.867	193.91	265.184	154.747	159.436	33.5694	97.1163	102.063	78.5615	224.872	69.5504	67.106	45.4218	168.7	406.183	117.787
ENSG00000278200	15.7522	1.77825	0.337464	5.24524	1.56077e-07	7.72919e-06	LINC01971	105371927	4.20882	2.55884	8.55352	71.1647	7.99584	0.975086	11.0828	3.41892	14.7603	27.1948	6.25454	30.9078	16.2355	11.3982	24.0084	9.78617	18.0925	9.35211	41.9817	13.9377	26.8552	31.803	0	28.9068	4.15764	7.35884	7.33714	33.5539	13.5014	26.751	8.10295	2.20719	34.0211	5.06849	12.8959	54.5493	15.4162	22.7109	9.75143	40.0462	11.3988
ENSG00000161940	32.4412	-2.13011	0.403442	-5.24379	1.57311e-07	7.75534e-06	BCL6B	255877	22.7276	8.52945	19.2454	2.9652	3.55371	4.87543	3.41009	7.97748	3.16292	7.76994	14.5939	14.488	7.37978	4.07078	1.04384	3.26206	6.33237	94.6901	3.22936	3.2164	2.68552	3.85491	5.75078	2.89068	2.07882	5.51913	139.406	5.41191	10.3857	65.2723	1.15756	12.1395	1.06316	36.7465	7.25393	3.40933	0.906837	2.83887	33.1549	5.72089	5.69938
ENSG00000184500	48.1808	2.97633	0.380905	5.24377	1.57331e-07	7.75534e-06	PROS1	5627	14.31	41.7943	18.1762	5.93039	29.3181	65.3308	34.1009	71.7974	12.6517	71.8719	28.1454	34.7713	35.4229	9.76988	16.7015	8.15514	317.523	147.296	91.4986	56.823	10.7421	65.5335	174.824	11.5627	3.11823	65.3097	38.7821	10.8238	57.1213	50.2918	20.8362	27.5899	10.6316	119.109	30.6277	9.54613	1.81367	31.2275	28.2792	6.53816	57.9437
ENSG00000274373	31.959	2.05477	0.392625	5.24387	1.57239e-07	7.75534e-06	NA	NA	11.7847	9.3824	17.107	16.8028	10.6611	32.1778	2.55756	11.3964	5.27154	33.9935	3.12727	73.4061	7.37978	10.584	31.3153	49.7464	50.659	45.5915	12.9174	36.4525	36.7021	70.3521	1.15016	37.5788	14.5517	53.3516	6.28898	79.0139	246.141	5.35019	11.5756	1.10359	58.4738	6.33561	82.2112	62.7317	10.882	3.78515	7.80115	17.1627	2.84969
ENSG00000087085	102.057	2.30817	0.447263	5.24175	1.59058e-07	7.83052e-06	ACHE	43	10.9429	171.442	32.0757	0.988398	8.88427	193.067	34.1009	1.13964	10.5431	172.881	14.5939	0.965869	574.147	61.8759	5.21922	4.07757	33.4711	11.6901	6.45872	13.9377	5.37105	70.3521	233.482	6.74492	23.9064	11.0383	64.9861	2.16477	442.43	218.288	8.10295	15.4503	9.56845	17.7397	44.3296	7.50053	80.7085	59.6162	303.27	3.26908	22.7975
ENSG00000177425	330.81	2.31081	0.449365	5.23625	1.6387e-07	8.05723e-06	PAWR	5074	86.7017	26.4413	16.0379	8.89559	63.9667	2746.82	910.493	25.0721	46.3895	66.0444	25.0182	9.65869	73.7978	37.4512	68.8937	13.8637	47.9451	1534.91	17.2233	155.459	38.4925	2088.4	104.664	648.476	5.19705	81.867	38.7821	8.65906	1029.22	57.7821	10.4181	62.9049	22.3264	497.979	1609.57	30.684	13.6026	3.78515	1090.21	13.0763	12.3487
ENSG00000229557	3.45955	2.9746	0.570385	5.23575	1.64318e-07	8.06902e-06	NA	NA	0	0	4.27676	0	14.2148	0	0	3.41892	10.5431	0	40.6545	10.6246	0	0	5.21922	10.6017	3.6185	8.18309	4.30582	0	0	1.92746	9.20125	0.96356	0	11.0383	16.7706	4.32953	1.03857	10.7004	9.26052	0	0	1.26712	0	0	2.72051	17.0332	0	0	19.9478
ENSG00000187266	375.513	1.8155	0.269	5.23275	1.67006e-07	8.19067e-06	EPOR	2057	136.366	752.298	590.193	101.805	359.813	342.255	102.303	201.716	322.618	438.03	263.733	316.805	1320.98	337.875	313.153	75.8428	234.298	148.465	165.774	129.728	640.05	357.543	1149.01	216.801	206.843	269.517	290.341	137.463	841.241	477.237	412.093	327.768	147.779	198.938	448.132	218.197	551.357	555.471	566.558	251.719	310.616
ENSG00000137809	48.9422	-1.47122	0.281052	-5.23075	1.68827e-07	8.26955e-06	ITGA11	22801	52.1894	17.0589	50.2519	76.1067	20.4338	37.0533	11.0828	36.4685	30.5749	84.498	16.6788	150.676	47.2306	11.3982	46.973	36.6981	28.0434	43.2535	22.6055	21.4426	91.3078	265.025	27.6038	10.5992	2.07882	10.1184	9.43347	57.3663	24.9257	36.3813	28.9391	50.7654	27.6422	24.0753	15.3139	25.9109	31.7393	92.7363	33.1549	54.7571	40.8456
ENSG00000105374	1845.92	1.34276	0.256912	5.22989	1.69615e-07	8.29769e-06	NKG7	4818	1902.39	2770.37	8937.36	497.164	901.753	1795.13	198.638	1521.42	1500.28	2678.69	3208.58	521.569	2792.51	2225.9	1279.75	369.428	1685.31	1955.76	3838.63	2157.13	1453.76	2224.28	2030.03	750.613	2490.43	1701.73	3774.44	1043.42	3543.6	1775.19	2377.64	997.65	747.402	919.93	828.56	1869.68	1907.99	2585.26	2197.97	892.459	2934.23
ENSG00000107779	114.71	1.82146	0.349222	5.22942	1.70042e-07	8.3081e-06	BMPR1A	657	30.3035	31.559	36.3525	11.8608	49.7519	150.163	28.9857	304.284	281.5	72.8431	132.388	5.79521	44.2787	35.8229	194.155	41.5912	101.318	21.0422	83.9634	68.6164	58.1863	99.2639	217.38	293.886	20.7882	94.745	110.057	51.9544	774.772	53.5019	55.5631	36.4186	23.3895	89.9656	17.7318	22.5016	68.0128	199.667	90.6883	18.7972	337.213
ENSG00000213934	56.0245	2.61533	0.554509	5.22542	1.73756e-07	8.47891e-06	HBG1	3047	0.841764	143.295	1.06919	0	2.66528	112.135	8.52522	0	0	57.3033	0	29.9419	184.494	17.0973	2.08769	0	2.71387	0	5.38227	71.8328	4.47587	3.85491	12.6517	1.92712	21.8276	13.7978	204.392	3.24715	377	0	1.15756	2.20719	0	7.60273	24.9858	4.77306	14.5094	87.0585	11.7017	0	1.89979
ENSG00000156968	154.971	1.8266	0.350766	5.22297	1.7608e-07	8.57162e-06	MPV17L	255027	10.1012	39.2355	186.039	383.499	159.028	170.64	27.2807	209.694	455.461	265.149	335.66	22.215	25.0912	18.7256	248.435	690.741	416.127	97.0281	233.59	31.0918	293.617	384.527	100.064	58.7772	15.5912	547.313	22.0114	171.016	117.358	18.1907	500.068	44.1438	29.7685	25.3424	37.8816	242.063	157.79	216.7	35.1052	255.806	106.388
ENSG00000211931	31.5535	2.00259	0.384147	5.22272	1.76318e-07	8.57162e-06	NA	NA	27.7782	17.9119	33.1449	8.89559	20.4338	70.2062	83.5471	4.55856	1.05431	79.6418	0	51.1911	45.7546	5.69909	46.973	35.0671	63.3237	78.3239	2.15291	11.7934	38.4925	97.3365	1.15016	1.92712	12.4729	30.3552	97.4792	74.6844	42.5813	88.8132	16.2059	12.1395	49.9686	12.6712	11.2839	36.1389	20.8573	5.67773	50.7074	97.2552	5.69938
ENSG00000272159	7.65209	-1.61921	0.31004	-5.22276	1.76271e-07	8.57162e-06	NA	NA	13.4682	3.41178	0	3.95359	4.44213	5.85052	3.41009	2.27928	1.05431	3.88497	5.21212	1.93174	11.8076	2.44247	4.17538	0	1.80925	17.5352	5.38227	0	0.895174	2.89118	8.05109	3.85424	0	2.75956	16.7706	1.08238	5.19284	4.28015	1.15756	3.31078	9.56845	15.2055	1.61199	8.1824	5.44102	1.89258	6.826	0.81727	1.89979
ENSG00000133055	52.2822	-2.60778	0.488526	-5.21924	1.79663e-07	8.72331e-06	MYBPH	4608	24.4112	2.55884	5.34595	5.93039	24.8759	13.6512	0.852522	77.4956	27.412	54.3895	58.3757	2.89761	51.6584	13.8407	37.5784	16.3103	0	8.18309	22.6055	2.14426	1.79035	0	0	0.96356	2.07882	8.27869	1.04816	7.57668	3.11571	29.9611	17.3635	0	0	5.06849	0	8.1824	56.2239	263.068	7.80115	0	21.8476
ENSG00000008311	81.6898	2.31228	0.450611	5.21261	1.86204e-07	9.02963e-06	AASS	10157	10.9429	10.2353	4.27676	0.988398	23.0991	226.22	74.1694	6.83784	6.32584	47.5909	12.5091	4.82935	35.4229	16.2831	12.5261	13.0482	26.2341	144.958	10.7645	51.4623	27.7504	44.3315	57.5078	2.89068	2.07882	17.4772	49.2637	11.9062	264.835	100.584	3.47269	36.4186	3.18948	35.4794	474.73	8.86426	9.06837	23.6572	471.969	5.72089	22.7975
ENSG00000267583	7.47045	-1.81531	0.347813	-5.21103	1.87797e-07	9.09551e-06	NA	NA	4.20882	5.11767	5.34595	4.94199	6.21899	3.90034	3.41009	2.27928	3.16292	2.91373	1.04242	11.5904	0	4.07078	1.04384	3.26206	5.42775	4.67605	5.38227	4.28853	12.5324	7.70982	4.60063	0.96356	8.31528	3.67942	8.38531	2.16477	4.15428	17.1206	1.15756	0	14.8842	2.53424	3.22397	3.40933	3.62735	1.89258	5.85086	2.45181	0.949897
ENSG00000235169	41.8952	1.69978	0.326324	5.20897	1.89888e-07	9.18533e-06	SMIM1	388588	5.89235	65.6768	33.1449	11.8608	51.5287	47.7792	29.8383	12.536	10.5431	67.0157	20.8485	26.0785	116.6	52.9202	36.5345	13.8637	74.1792	26.8873	16.1468	32.164	85.9367	46.2589	112.715	4.8178	41.5764	32.1949	29.3486	47.6248	133.975	24.6109	40.5148	15.4503	5.3158	35.4794	41.1056	10.228	37.1803	50.1533	32.1797	29.4217	51.2944
ENSG00000075213	47.9911	2.09977	0.405176	5.20829	1.9059e-07	9.20782e-06	SEMA3A	10371	7.57588	68.2356	2.13838	206.575	31.0949	57.5301	0.852522	44.446	48.4981	68.9582	57.3333	45.3958	113.649	4.88494	32.3592	8.15514	18.0925	0	48.4404	11.7934	59.0815	5.78237	55.2075	15.417	0	20.2368	25.1559	234.877	36.3499	9.63035	18.521	48.5582	27.6422	12.6712	37.0757	11.5917	19.9504	14.1943	14.6271	433.153	48.4447
ENSG00000115641	98.7968	1.80339	0.261535	5.20768	1.91221e-07	9.22683e-06	FHL2	2274	57.24	277.207	156.102	52.3851	109.276	86.7826	25.5756	38.7478	32.6835	85.4693	43.7818	261.751	39.8508	44.7786	65.7622	20.3879	189.066	638.281	34.4465	46.1017	65.3477	203.347	265.686	42.3966	38.4582	82.7869	102.72	89.8378	120.474	100.584	184.053	78.3552	46.7791	58.2876	41.9116	28.6384	95.2179	93.6825	150.172	98.8897	81.6911
ENSG00000261633	4.28059	2.68985	0.48862	5.20466	1.94352e-07	9.36626e-06	NA	NA	2.52529	0.852945	1.06919	4.94199	2.66528	7.80069	1.70504	1.13964	1.05431	1.94248	2.08485	5.79521	14.7596	0.814156	4.17538	2.44654	15.3786	17.5352	0	0	17.0083	16.3834	0	0	0	0	10.4816	14.071	10.3857	11.7704	2.31513	2.20719	20.2001	2.53424	3.22397	1.36373	0	0	1.95029	5.72089	0
ENSG00000273433	2.13942	2.83743	0.545304	5.20055	1.98704e-07	9.56415e-06	NA	NA	0	0	5.34595	0	2.66528	0.975086	0	5.6982	3.16292	0.971242	3.12727	2.89761	0	0	3.13153	3.26206	4.52312	0	0	0	6.26622	0	0	2.89068	0	4.59927	0	2.16477	1.03857	2.14008	6.94539	0	5.3158	0	6.44794	2.0456	8.16154	8.5166	0	4.08635	9.49897
ENSG00000258279	2.26525	-2.52084	0.478385	-5.19927	2.00069e-07	9.61791e-06	LINC00592	283404	0	2.55884	0	0	0	0.975086	0.852522	0	1.05431	0.971242	1.04242	1.93174	1.47596	0	3.13153	0	0	0	0	0	0.895174	0	1.15016	0.96356	0	0	0	0	0	1.07004	1.15756	4.41438	1.06316	0	0	0	0	0	0	0.81727	0
ENSG00000244734	32698.5	2.33288	0.458962	5.19506	2.04655e-07	9.82621e-06	HBB	3043	12257.8	24687.7	2258.13	39.5359	2569.33	54022.7	12458.7	21.6532	599.901	189326	656.727	7019.94	184396	20463.8	1698.33	136.191	5099.37	2245.68	1444.6	46277.5	5160.68	153689	63704.9	3620.1	5256.3	2213.17	80291.4	408.058	44985.6	24569.2	8094.85	2278.92	2600.49	64106.2	15976.4	12024	34439.9	9520.61	39970.1	1616.56	7814.8
ENSG00000160219	3277.72	0.742556	0.142956	5.19443	2.05348e-07	9.84733e-06	GAB3	139716	3789.62	4448.11	2295.55	2384.02	3229.43	2649.31	3216.56	3363.08	2076.99	2383.43	2827.05	3129.42	3518.68	5862.74	3099.17	2288.33	2868.56	5058.32	3118.49	2657.81	2805.48	2249.34	3394.11	3186.49	8189.51	3589.27	5105.6	3949.61	2287.97	2384.05	3324.53	2338.52	1874.35	3006.88	3117.58	3283.87	3536.67	3435.03	2913.73	4378.12	4606.05
ENSG00000160867	33.5256	1.22804	0.236166	5.1931	2.0682e-07	9.90567e-06	FGFR4	2264	12.6265	20.4707	188.177	73.1415	13.3264	29.2526	67.3492	36.4685	22.1405	34.9647	16.6788	16.4198	70.8459	30.9379	38.6222	20.3879	25.3295	26.8873	40.9052	17.1541	41.178	57.8237	33.3545	64.5585	34.3005	36.7942	54.5045	44.3777	31.1571	36.3813	47.4601	15.4503	37.2106	17.7397	148.303	39.5483	19.9504	51.0996	52.6577	21.249	22.7975
ENSG00000173212	7.8361	2.50348	0.473566	5.19186	2.08199e-07	9.95945e-06	MAB21L3	126868	0.841764	5.97062	8.55352	2.9652	35.5371	1.95017	0	13.6757	35.8464	0	3.12727	0	2.95191	0	13.57	8.97066	6.33237	1.16901	22.6055	6.43279	0.895174	1.92746	93.1627	6.74492	0	2.75956	2.09633	3.24715	13.5014	14.9805	5.78782	4.41438	0	7.60273	3.22397	2.0456	10.882	100.307	1.95029	0	29.4468
ENSG00000264843	5.80615	2.81277	0.568801	5.18851	2.11986e-07	1.01281e-05	NA	NA	0	0	0	41.5127	2.66528	0	0	0	4.21723	0	0	6.76108	5.90382	0.814156	1.04384	0	3.6185	3.50704	1.07645	0	51.9201	5.78237	0	26.9797	0	0.919854	8.38531	14.071	0	21.4008	0	3.31078	17.0106	1.26712	37.0757	0	0.906837	0	0	32.6908	0
ENSG00000261064	156.448	1.04009	0.20047	5.18775	2.12849e-07	1.01569e-05	NA	NA	72.3917	67.3827	125.095	235.239	238.987	211.594	86.9572	145.874	138.114	136.945	74.0121	257.887	72.3218	104.212	260.961	158.21	258.723	133.268	177.615	121.151	348.223	356.579	115.016	188.858	176.7	291.594	78.6123	485.99	151.631	75.9727	218.78	52.9725	295.559	53.2191	202.304	218.879	211.293	357.697	136.52	608.866	73.1421
ENSG00000089060	1878.54	0.743887	0.143521	5.18323	2.18071e-07	1.03933e-05	SLC8B1	80024	1771.07	1247.01	8209.24	1696.09	2349	2113.99	615.521	2239.39	1560.37	2063.89	2401.74	1271.08	1331.31	1739.85	3211.91	1975.18	3015.11	1841.2	1582.39	1158.97	2312.24	2118.27	2301.46	2079.36	1614.2	2044.84	1322.78	1725.32	1531.89	1990.27	2063.94	1105.8	1936.02	2698.97	2083.49	2323.12	2215.4	2566.33	1856.67	2146.15	2935.18
ENSG00000188002	119.6	1.30313	0.251445	5.18268	2.18719e-07	1.04114e-05	LOC728613	728613	6.73412	24.7354	266.228	120.585	161.694	166.74	187.555	237.045	215.079	161.226	189.721	69.5426	107.745	24.4247	120.042	85.629	127.552	32.7324	224.979	67.5443	144.123	195.637	120.766	107.919	91.4681	321.029	55.5527	164.522	288.722	166.926	254.664	40.833	56.3475	59.5547	57.2255	118.645	193.156	96.5214	60.4589	53.9398	258.372
ENSG00000107317	288.88	2.58437	0.423383	5.18042	2.21386e-07	1.05254e-05	PTGDS	5730	30.3035	3.41178	748.433	230.297	272.747	160.889	36.6584	148.153	43.2266	413.749	14.5939	2.89761	2010.25	251.574	130.48	17.1258	147.454	38.5774	83.9634	19.2984	1007.07	175.398	33.3545	332.428	5.19705	173.852	450.71	110.403	275.221	498.638	379.681	22.0719	20.2001	43.0821	49.1655	76.369	72.547	323.631	10670	550.023	22.7975
ENSG00000278797	10.2667	-0.993135	0.192	-5.17729	2.25127e-07	1.06902e-05	NA	NA	11.7847	5.97062	2.13838	3.95359	7.10741	9.75086	15.3454	3.41892	7.38015	13.5974	6.25454	0.965869	8.85573	8.95572	7.30691	2.44654	3.6185	21.0422	21.5291	4.28853	7.16139	7.70982	11.5016	10.5992	3.11823	5.51913	13.6261	10.8238	12.4628	14.9805	9.26052	9.93235	5.3158	10.137	13.7019	3.40933	4.53419	9.46288	12.6769	4.90362	5.69938
ENSG00000130821	241.66	1.75034	0.33941	5.17085	2.33029e-07	1.10519e-05	SLC6A8	6535	102.695	411.12	408.431	69.1879	41.756	339.33	140.666	64.9595	47.4438	518.643	85.4787	71.4743	1185.19	142.477	93.9459	19.5723	163.737	99.3662	91.4986	152.243	84.1464	333.45	675.142	60.7043	63.404	46.9126	363.713	15.1534	604.447	275	85.6598	71.7337	71.2318	206.541	153.139	64.0954	230.337	159.923	493.422	29.4217	85.4907
ENSG00000106034	224.921	2.13304	0.41714	5.16653	2.38478e-07	1.12966e-05	CPED1	79974	181.821	21.3236	4.27676	1.9768	74.6278	646.482	768.122	314.541	186.612	379.756	26.0606	2.89761	1233.9	21.1681	529.229	39.9602	23.5202	365.901	284.184	385.967	17.0083	44.3315	243.833	32.761	9.35469	229.044	219.066	36.801	178.634	607.782	11.5756	309.007	9.56845	415.616	50.7775	37.5027	126.05	284.833	566.558	39.229	105.439
ENSG00000277435	5.25916	3.48926	0.506832	5.16605	2.39094e-07	1.1312e-05	NA	NA	0	0	0	0	0	4.87543	3.41009	0	1.05431	12.6261	0	5.79521	0	0.814156	3.13153	32.6206	12.6647	2.33803	5.38227	4.28853	17.0083	10.601	2.30031	0	3.11823	11.9581	1.04816	1.08238	7.26998	2.14008	0	0	0	0	12.0899	39.5483	0	5.67773	5.85086	36.7772	0.949897
ENSG00000231010	72.7674	1.33053	0.257568	5.16499	2.40448e-07	1.13622e-05	NA	NA	90.0688	16.206	156.102	113.666	84.4005	53.6297	20.4605	131.059	75.9101	141.801	201.188	135.222	70.8459	8.14156	107.516	83.1825	85.9393	97.0281	74.2753	19.2984	141.438	101.191	115.016	119.481	9.35469	120.501	47.1674	101.744	14.54	94.1634	104.181	114.774	118.011	155.856	70.1213	60.0042	174.113	100.307	40.956	129.946	55.094
ENSG00000067141	155.248	2.20618	0.313744	5.16361	2.42237e-07	1.1419e-05	NEO1	4756	17.6771	203.001	21.3838	8.89559	233.656	245.722	52.8563	47.8649	164.472	369.072	48.9939	344.815	79.7016	37.4512	31.3153	24.4654	887.436	92.3521	448.881	86.8427	618.565	970.474	180.575	55.8865	19.7488	133.379	263.089	54.1191	97.6255	128.405	239.616	67.3193	55.2844	168.527	65.2854	78.4146	250.287	239.411	164.799	664.441	85.4907
ENSG00000174407	14.4047	1.09625	0.52562	5.16369	2.42124e-07	1.1419e-05	MIR1-1HG	128826	0.841764	0.852945	68.4282	35.5823	15.9917	0	22.1656	2.27928	1.05431	10.6837	0	6.76108	1.47596	0	26.0961	0	9.95087	5.84507	1.07645	1.07213	39.3877	351.761	1.15016	21.1983	0	37.714	1.04816	12.9886	2.07714	1.07004	9.26052	0	69.1054	2.53424	13.7019	4.0912	29.9256	2.83887	0	30.239	0
ENSG00000170921	1257.14	1.24185	0.240639	5.16282	2.43262e-07	1.14534e-05	TANC2	26115	586.71	1077.27	3049.33	1870.05	1609.83	3199.26	1475.71	731.649	1420.15	786.706	1170.64	1432.38	298.143	620.387	1735.91	2090.16	1811.96	334.338	1158.26	851.273	947.094	1793.5	1636.67	1809.57	483.326	1296.07	517.793	1008.78	1759.34	1660.7	1643.74	1951.16	438.022	1379.9	2071.4	841.423	1701.23	1319.13	1091.19	1625.55	1939.69
ENSG00000230910	10.7842	2.93317	0.533452	5.16155	2.44912e-07	1.15171e-05	LOC101928307	101928307	2.52529	0	3.20757	0	0	33.1529	0	19.3739	1.05431	4.85621	7.29697	1.93174	1.47596	0	1.04384	2.44654	0	0	498.398	0	0	7.70982	640.637	0	0	70.8288	176.091	20.5653	8.30855	537.159	0	57.3869	5.3158	2.53424	0	1.36373	0	5.67773	10.7266	1.63454	0.949897
ENSG00000214688	31.7859	1.64924	0.319335	5.1599	2.47085e-07	1.16052e-05	C10orf105	414152	69.8664	21.3236	35.2833	26.6868	26.6528	50.7045	2.55756	39.8874	108.594	36.9072	22.9333	20.2833	28.0432	13.8407	92.9021	8.15514	50.659	226.789	80.734	17.1541	27.7504	9.63728	44.8561	8.67204	35.34	18.3971	41.9265	28.1419	21.8099	20.3307	15.0483	11.0359	27.6422	59.5547	5.64195	27.2747	19.9504	13.248	33.1549	51.488	32.2965
ENSG00000130734	683.622	1.03244	0.200277	5.15569	2.52701e-07	1.18547e-05	ATG4D	84971	398.155	383.825	5304.25	380.533	421.114	505.095	508.955	664.411	424.886	635.192	861.042	442.368	875.242	710.758	654.49	335.176	626	543.591	688.93	466.377	454.749	539.687	705.046	653.294	772.282	742.323	814.423	593.146	739.461	954.474	755.89	270.381	461.412	385.205	742.319	760.963	577.655	805.291	1021.95	566.368	887.204
ENSG00000087842	32.566	2.63023	0.39099	5.15541	2.53081e-07	1.18582e-05	PIR	8544	5.89235	80.1769	4.27676	30.6404	71.0741	26.3273	5.96765	6.83784	12.6517	12.6261	3.12727	18.3515	20.6634	13.0265	10.4384	30.9895	69.6561	21.0422	8.61163	8.57705	96.6788	20.2383	60.9583	5.78136	1.03941	16.5574	3.14449	15.1534	35.3113	11.7704	37.0421	7.72516	25.5159	1.26712	28.2097	50.4581	17.2299	4.73144	28.2792	55.5744	14.2485
ENSG00000187764	6309.89	0.556833	0.108024	5.15474	2.53989e-07	1.18864e-05	SEMA4D	10507	5343.52	5016.17	5046.58	6316.85	6894.19	6604.26	3930.98	11087.6	5441.28	7772.85	9835.27	5938.16	8181.22	5542.78	9687.91	4738.14	7960.69	5723.49	9108.95	5373.52	8027.92	7534.42	12484.9	4246.41	6328.97	9427.59	9634.72	6133.86	6162.87	7099.71	7922.37	3559.09	6148.26	8475.77	5089.84	5246.96	7312.74	6351.49	6812.35	11025.8	8800.8
ENSG00000171016	30.5104	2.31984	0.454764	5.15443	2.54403e-07	1.18914e-05	PYGO1	26108	0	63.9709	1.06919	6.91879	7.99584	41.9287	5.96765	0	7.38015	29.1373	3.12727	28.9761	4.42787	13.0265	3.13153	4.07757	7.23699	12.8591	397.211	11.7934	5.37105	8.67355	59.8081	1.92712	9.35469	0.919854	3.14449	1.08238	132.937	55.642	2.31513	7.72516	5.3158	3.80136	12.0899	4.0912	10.882	7.57031	10.7266	0.81727	5.69938
ENSG00000256571	9.70225	2.62742	0.510785	5.1489	2.62024e-07	1.22329e-05	NA	NA	0	5.11767	0	4.94199	11.5495	7.80069	0.852522	103.707	20.0318	1.94248	15.6364	1.93174	0	1.62831	7.30691	0.815514	1.80925	0	113.028	1.07213	2.68552	0.963728	100.064	9.6356	1.03941	59.7905	1.04816	0	4.15428	0	30.0967	5.51797	0	6.33561	1.61199	4.0912	19.9504	8.5166	0	0	12.3487
ENSG00000177455	347.052	-1.5178	0.294458	-5.14801	2.63269e-07	1.22763e-05	CD19	930	90.9106	98.9417	230.945	173.958	186.57	197.942	102.303	166.388	139.169	2315.44	83.3939	74.3719	485.589	144.92	348.644	137.006	219.824	111.056	30.1407	156.531	256.02	765.2	165.623	101.174	298.311	252.96	145.695	371.257	218.099	682.685	172.477	162.228	166.916	57.0205	199.886	380.481	100.659	205.345	212.581	129.129	141.535
ENSG00000111339	51.3955	2.29481	0.4522	5.14696	2.64736e-07	1.23299e-05	ART4	420	18.5188	84.4416	4.27676	1.9768	11.5495	84.8325	11.0828	3.41892	9.48877	67.0157	0	1.93174	253.864	71.6458	3.13153	1.63103	10.8555	8.18309	2.15291	18.2262	12.5324	24.0932	163.322	3.85424	16.6306	1.83971	62.8898	0	84.1241	41.7315	0	7.72516	3.18948	27.8767	26.5978	7.50053	42.6214	5.67773	50.7074	5.72089	7.59918
ENSG00000157227	561.559	-2.19015	0.421635	-5.14623	2.65771e-07	1.23516e-05	MMP14	4323	95.9611	42.6473	527.111	15.8144	70.1857	214.519	1335.05	254.14	39.0094	532.241	100.073	27.0443	1855.28	41.522	79.3321	11.4172	65.1329	609.056	18.2997	39.6689	14.3228	130.103	1081.15	156.097	21.8276	172.013	44.0229	25.9772	434.122	110.214	349.585	304.592	21.2632	377.602	243.41	8.1824	30.8325	269.692	599.713	67.0162	276.42
ENSG00000182873	78.123	1.1838	0.229979	5.14618	2.65838e-07	1.23516e-05	PRKCZ-AS1	100506504	32.8288	11.0883	97.2963	30.6404	54.194	150.163	89.5148	53.5631	57.9869	62.1595	89.6484	56.9863	90.0333	17.9114	80.376	35.0671	87.7485	53.7746	60.2814	58.9672	118.163	167.689	70.1595	201.384	23.9064	90.1457	74.4196	69.2725	218.099	167.996	123.859	51.869	65.916	98.8355	152.333	111.144	92.4974	69.079	169.675	59.6607	116.837
ENSG00000237886	27.8268	1.50446	0.292393	5.13676	2.79511e-07	1.29714e-05	NA	NA	10.1012	13.6471	103.711	18.7796	6.21899	34.128	34.1009	11.3964	7.38015	49.5333	19.8061	13.5222	33.947	13.0265	29.2276	11.4172	12.6647	30.3944	25.8349	23.5869	25.9601	55.8962	11.5016	50.1051	9.35469	25.7559	34.5894	36.801	58.1599	33.1712	20.8362	13.2431	22.3264	6.33561	94.3011	86.597	42.6214	9.46288	17.5526	25.3354	32.2965
ENSG00000185133	39.5874	-2.32663	0.447201	-5.13633	2.80155e-07	1.29858e-05	INPP5J	27124	3.36706	4.26473	99.4347	17.7912	1.77685	5.85052	3.41009	46.7253	4.21723	6.79869	6.25454	0.965869	5.90382	0.814156	10.4384	162.287	72.3699	3.50704	5.38227	3.2164	25.0649	5.78237	9.20125	1.92712	2.07882	38.6339	0	87.673	2.07714	4.28015	0	9.93235	0	5.06849	4.83596	0.681866	5.44102	132.48	33.1549	31.8735	94.0398
ENSG00000162929	672.712	-0.689555	0.134256	-5.13609	2.80509e-07	1.29867e-05	KIAA1841	84542	1434.37	717.327	156.102	582.167	827.125	450.49	445.016	831.938	848.717	406.95	557.697	487.764	469.354	575.608	472.861	702.973	407.081	308.62	636.184	659.361	495.031	271.771	610.733	625.351	995.755	496.721	808.134	687.313	712.458	437.646	502.383	695.265	271.106	774.211	819.694	492.989	543.196	365.267	353.977	1009.33	658.279
ENSG00000172478	17.255	-3.00532	0.554932	-5.13562	2.81215e-07	1.29884e-05	MAB21L4	79919	0	0.852945	1.06919	19.768	5.33056	0.975086	0	0	0	0	0	16.4198	0	0.814156	12.5261	30.9895	55.1821	0	0	1.07213	0.895174	9.63728	0	0	0	4.59927	0	5.41191	1.03857	0	4.63026	1.10359	18.0737	2.53424	0	0.681866	1.81367	12.3017	0	1.63454	2.84969
ENSG00000270742	11.1997	2.70457	0.544302	5.13584	2.80883e-07	1.29884e-05	NA	NA	0	16.206	0	0	0	2.92526	0.852522	2.27928	0	11.6549	0	0	10.3317	1.62831	2.08769	57.9015	1.80925	47.9296	0	1.07213	25.0649	6.74609	39.1053	0	1.03941	0	16.7706	0	8.30855	60.9922	0	11.0359	0	154.589	0.805993	0	1.81367	1.89258	39.9809	3.26908	0.949897
ENSG00000237197	19.1865	2.20903	0.431529	5.1337	2.84097e-07	1.31059e-05	NA	NA	16.8353	2.55884	8.55352	28.6636	3.55371	40.9536	35.8059	3.41892	0	34.9647	1.04242	22.215	54.6104	0	17.7453	17.9413	37.0896	18.7042	1.07645	7.50492	21.4842	84.808	0	1.92712	9.35469	9.19854	85.9494	53.0367	36.3499	63.1323	0	9.93235	27.6422	19.0068	15.3139	7.50053	15.4162	0.946288	18.5277	87.4479	1.89979
ENSG00000258734	2.74847	2.81553	0.548587	5.13333	2.84655e-07	1.31161e-05	NA	NA	0	0	8.55352	3.95359	10.6611	0	0	14.8153	1.05431	0.971242	13.5515	1.93174	0	0	6.26306	1.63103	6.33237	1.16901	0	0	2.68552	9.63728	13.8019	0.96356	0	2.75956	0	28.1419	3.11571	1.07004	6.94539	2.20719	1.06316	11.4041	0.805993	1.36373	16.3231	14.1943	0	2.45181	12.3487
ENSG00000169299	1904.1	-0.516094	0.100564	-5.13197	2.86719e-07	1.31955e-05	PGM2	55276	1750.87	2086.3	910.95	2045	2149.99	1831.21	1390.46	2332.84	1953.63	1793.88	3021.99	2076.62	1192.57	1804.98	2010.44	2635.74	1967.56	1631.94	1784.76	1570.67	1765.28	1598.82	2174.95	1222.76	1417.76	1861.79	1101.62	2284.91	1069.73	1453.11	1762.97	2021.79	1728.7	1926.02	1271.86	2003.32	2494.71	2085.62	1207.23	2257.3	1986.23
ENSG00000136014	174.533	2.22574	0.440212	5.13052	2.88945e-07	1.32822e-05	USP44	84101	21.8859	39.2355	4.27676	343.963	90.6195	163.814	29.8383	30.7703	1004.75	30.1085	9.38181	53.1228	38.3748	28.4955	28.1838	35.8826	56.9913	11.6901	20.4526	48.2459	762.688	65.5335	26.4536	2133.32	17.67	20.2368	16.7706	77.9315	34.2728	41.7315	10.4181	30.9007	99.9371	43.0821	1873.93	61.368	85.2427	29.3349	45.8317	487.093	6.64928
ENSG00000224376	12.4664	1.7359	0.336068	5.13002	2.89713e-07	1.33018e-05	NA	NA	0.841764	3.41178	27.7989	25.6984	0	5.85052	1.70504	2.27928	6.32584	13.5974	1.04242	15.4539	10.3317	13.8407	9.39459	7.33963	8.14162	1.16901	13.9939	9.64919	15.218	14.4559	4.60063	28.9068	21.8276	10.1184	2.09633	25.9772	11.4243	4.28015	3.47269	4.41438	5.3158	0	41.1056	25.2291	5.44102	13.248	9.75143	14.7109	5.69938
ENSG00000198729	10.4824	2.51961	0.49107	5.1295	2.90515e-07	1.33229e-05	PPP1R14C	81706	1.68353	0	16.0379	0	18.657	2.92526	0	75.2163	80.1274	1.94248	110.497	0.965869	13.2836	5.69909	5.21922	0	13.5694	0	3.22936	3.2164	2.68552	5.78237	40.2555	4.8178	2.07882	70.8288	14.6743	19.4829	0	5.35019	1.15756	7.72516	0	5.06849	1.61199	5.45493	2.72051	22.7109	1.95029	1.63454	49.3946
ENSG00000139354	205.053	1.66396	0.325137	5.1275	2.93619e-07	1.34494e-05	GAS2L3	283431	5.89235	186.795	551.702	349.893	167.913	162.839	24.7231	271.234	289.935	570.119	508.703	185.447	154.975	87.9289	129.437	251.178	178.211	111.056	117.333	67.5443	206.785	178.29	420.957	48.178	24.9458	296.193	12.578	107.156	149.554	418.385	259.294	743.823	417.822	252.157	9.67191	162.284	319.207	538.438	185.277	94.8033	371.41
ENSG00000213083	83.0854	1.95863	0.383872	5.12638	2.95364e-07	1.35133e-05	NA	NA	2.52529	74.2062	6.41514	166.051	93.2848	175.515	560.959	13.6757	5.27154	33.0222	0	111.075	5.90382	95.2563	88.7267	191.646	208.064	75.9859	1.07645	92.2033	179.035	209.129	2.30031	131.044	53.0099	68.9891	128.924	227.3	239.909	1.07004	10.4181	3.31078	180.737	16.4726	162.004	101.598	41.7145	14.1943	7.80115	233.739	27.547
ENSG00000162745	188.532	1.80278	0.352893	5.12519	2.97234e-07	1.35829e-05	OLFML2B	25903	32.8288	127.942	26.7298	58.3155	63.9667	390.034	16.1979	55.8424	62.2041	323.424	150.109	14.488	70.8459	68.3891	84.5513	40.7757	104.936	158.986	457.493	140.449	298.093	36.6216	575.078	20.2348	23.9064	485.683	96.431	127.721	235.755	169.066	68.2963	122.499	56.3475	13.9383	128.153	164.33	69.8265	384.193	141.396	193.693	743.769
ENSG00000154678	14.1602	2.63167	0.43604	5.12255	3.01426e-07	1.37583e-05	PDE1C	5137	7.57588	4.26473	2.13838	5.93039	8.88427	217.444	10.2303	1.13964	88.5618	4.85621	2.08485	3.86348	1.47596	2.44247	7.30691	20.3879	13.5694	0	2.15291	8.57705	15.218	7.70982	13.8019	70.3399	0	2.75956	2.09633	3.24715	11.4243	10.7004	2.31513	11.0359	12.7579	1.26712	3.22397	1.36373	1.81367	6.62402	24.3786	1.63454	14.2485
ENSG00000168702	21.6332	1.15551	0.478621	5.11998	3.0556e-07	1.39306e-05	LRP1B	53353	10.1012	18.7648	218.115	5.93039	18.657	4.87543	0.852522	188.041	2.10861	5.82745	2.08485	9.65869	0	65.9467	68.8937	4.07757	0	1.16901	2.15291	1.07213	0.895174	0	0	0.96356	38.4582	14.7177	1.04816	67.1077	9.34712	10.7004	1.15756	115.877	4.25264	10.137	1.61199	5.45493	51.6897	50.1533	10.7266	3.26908	0.949897
ENSG00000255804	1.7423	-2.20795	0.429828	-5.11804	3.08733e-07	1.40588e-05	OR6J1	79549	0.841764	0.852945	0	1.9768	1.77685	0	0	1.13964	5.27154	1.94248	1.04242	0	1.47596	0.814156	0	2.44654	0	1.16901	0	2.14426	0	0.963728	1.15016	0.96356	0	0	0	0	0	1.07004	2.31513	0	2.12632	0	0	0	0.906837	0	2.92543	1.63454	0
ENSG00000250410	8.33134	2.20617	0.424418	5.11656	3.11159e-07	1.41526e-05	NA	NA	34.5123	5.11767	2.13838	0	8.88427	9.75086	1.70504	13.6757	3.16292	3.88497	3.12727	3.86348	39.8508	2.44247	4.17538	2.44654	0.904624	4.67605	2.15291	6.43279	4.47587	7.70982	13.8019	1.92712	0	7.35884	106.913	3.24715	7.26998	92.0233	4.63026	17.6575	2.12632	11.4041	0.805993	0	5.44102	7.57031	13.652	2.45181	4.74949
ENSG00000165029	1084.37	1.38697	0.271327	5.11605	3.11998e-07	1.41742e-05	ABCA1	19	2247.51	928.857	3472.73	1555.74	1871.03	1403.15	1524.31	378.361	835.011	721.633	1448.97	195.106	715.838	1182.97	962.424	256.072	489.402	1443.73	1142.12	2273.99	232.745	727.614	3337.75	415.294	520.745	1304.35	1900.32	343.115	945.098	879.572	892.482	1292.31	428.454	1714.42	951.071	743.916	1725.71	1710.89	980.019	724.919	1301.36
ENSG00000236187	7.17698	2.16912	0.415248	5.11447	3.14617e-07	1.42765e-05	NA	NA	22.7276	0.852945	0	1.9768	8.88427	10.7259	17.903	17.0946	20.0318	0	3.12727	0	5.90382	0	11.4823	8.15514	9.04624	18.7042	3.22936	0	6.26622	5.78237	19.5527	1.92712	1.03941	12.878	6.28898	3.24715	27.0028	14.9805	6.94539	5.51797	1.06316	17.7397	4.83596	2.72747	8.16154	16.0869	24.3786	1.63454	4.74949
ENSG00000138316	289.026	2.04191	0.40285	5.11045	3.21392e-07	1.45499e-05	ADAMTS14	140766	12.6265	504.944	627.615	835.197	58.6362	148.213	13.6403	222.23	21.0861	128.204	17.7212	151.641	358.657	567.467	183.717	42.4067	127.552	23.3803	5.38227	391.328	803.866	511.739	54.0573	2551.51	723.43	360.583	25.1559	1788.1	227.447	28.891	280.131	20.9683	295.559	12.6712	539.209	126.827	44.435	195.882	16.5774	1515.22	39.8957
ENSG00000173369	302.953	3.27817	0.466218	5.11062	3.21097e-07	1.45499e-05	C1QB	713	24.4112	73.3533	1210.32	18.7796	72.851	494.369	365.732	76.3559	268.848	24.281	360.679	2.89761	473.782	45.5928	52.1922	1.63103	76.8931	3075.67	20.4526	53.6066	37.5973	4.81864	5434.49	4.8178	168.384	1232.6	52.4082	5.41191	157.862	55.642	2489.92	246.102	8.50529	12.6712	18.5378	25.9109	6.34786	20.8183	860.076	31.8735	241.274
ENSG00000146242	185.874	2.15937	0.427543	5.11022	3.21778e-07	1.45505e-05	TPBG	7162	6.73412	40.0884	267.298	16.8028	70.1857	74.1065	153.454	34.1892	229.839	250.58	13.5515	3.86348	128.408	247.504	213.988	152.501	113.078	375.253	1171.18	1.07213	40.2828	40.4766	70.1595	872.022	75.877	144.417	8.38531	16.2357	11.4243	47.0817	500.068	17.6575	409.317	695.65	1012.33	941.657	426.214	275.37	29.2543	27.7872	774.166
ENSG00000272933	148.969	1.19629	0.234246	5.10732	3.26758e-07	1.47585e-05	NA	NA	182.663	74.2062	1125.86	97.8514	142.148	81.9072	81.8421	168.667	198.21	146.658	231.418	133.29	137.264	98.5129	284.969	59.5325	68.7514	125.084	241.126	119.007	76.985	62.6423	139.169	57.8136	95.6258	141.658	92.2384	69.2725	94.5098	121.984	185.21	80.5624	99.9371	188.801	93.4951	101.598	187.715	155.191	121.893	126.677	400.857
ENSG00000159239	63.8329	1.27838	0.250247	5.1065	3.28182e-07	1.47884e-05	NA	NA	31.1453	11.9412	48.1136	58.3155	46.1982	69.2311	18.7555	36.4685	25.3034	182.593	65.6727	30.9078	81.1776	74.9024	76.2006	44.8533	107.65	24.5493	122.716	30.0197	64.4525	102.155	36.805	84.7933	51.9705	53.3516	19.9151	84.4258	93.4712	53.5019	42.8299	48.5582	52.0949	88.6985	162.81	164.33	81.6154	227.109	175.526	35.1426	93.0899
ENSG00000280832	311.051	0.877411	0.171814	5.10668	3.27876e-07	1.47884e-05	GSEC	399972	235.694	247.354	96.2271	452.686	526.837	320.803	244.674	192.599	318.401	562.349	193.891	422.085	397.032	376.14	360.126	520.298	317.523	114.563	284.184	124.367	360.755	358.507	128.818	370.007	227.631	346.785	176.091	438.365	355.191	242.899	156.271	173.264	533.707	262.294	593.21	726.87	330.089	514.781	174.551	621.125	254.572
ENSG00000131788	1036.14	0.622648	0.121975	5.10468	3.31349e-07	1.49138e-05	PIAS3	10401	1036.21	602.179	2460.21	790.719	1033.24	1114.52	786.877	1457.6	667.377	795.447	1627.22	785.252	1039.07	888.244	1154.49	1069.95	1048.46	642.957	744.906	295.908	1290.84	1183.46	853.416	1133.15	961.455	1320.91	1246.27	1547.81	1198.51	1118.19	1326.57	821.074	949.402	1030.17	1674.05	1022.8	1329.42	1550.97	1385.68	1565.89	1948.24
ENSG00000131375	1477.11	0.473877	0.0928564	5.1033	3.33777e-07	1.49936e-05	CAPN7	23473	2186.9	1564.3	1099.13	2168.55	1957.2	1500.66	1288.16	1933.97	1744.88	1215.02	1592.82	1505.79	1444.96	1016.07	1530.28	1697.09	1964.84	1817.82	1216.39	1688.61	1229.97	1510.16	2080.63	1272.86	1015.5	1443.25	1811.23	1304.27	1335.6	1562.26	1490.94	2229.26	1746.77	2728.11	1317.8	1266.23	1647.72	1326.7	1412.01	1560.99	1593.93
ENSG00000222009	430.33	-1.1204	0.219493	-5.10324	3.33895e-07	1.49936e-05	BTBD19	149478	196.973	174.001	287.612	525.828	427.333	250.597	108.27	410.271	442.809	225.328	412.8	423.051	219.917	91.9997	583.509	389	398.035	330.831	688.93	186.551	284.665	369.108	770.605	352.663	192.291	465.446	264.137	323.632	331.303	221.498	601.934	250.516	478.422	325.65	71.7333	375.708	348.226	354.858	888.355	473.199	493.946
ENSG00000174996	395.832	0.975962	0.191288	5.10227	3.35603e-07	1.50529e-05	KLC2	64837	277.782	59.7062	1518.25	481.35	178.574	270.099	375.962	372.663	225.622	703.179	481.6	174.822	662.704	197.84	455.116	218.558	389.893	273.549	463.952	134.016	590.815	611.003	280.638	694.727	121.611	388.179	488.444	435.118	446.585	723.346	491.965	261.552	423.138	339.589	669.78	439.804	407.17	625.497	1057.06	742.081	602.235
ENSG00000228919	1.4934	-1.73354	0.341202	-5.10065	3.38486e-07	1.51647e-05	LOC389199	389199	0.841764	2.55884	0	0	0	0	0	1.13964	1.05431	0	1.04242	0.965869	1.47596	0	2.08769	0.815514	0	2.33803	2.15291	1.07213	0	0.963728	2.30031	1.92712	0	1.83971	1.04816	0	0	7.49027	0	4.41438	0	1.26712	0	0	1.81367	2.83887	1.95029	0	0.949897
ENSG00000103647	56.8399	-1.71007	0.334611	-5.0989	3.41637e-07	1.52883e-05	CORO2B	10391	3.36706	30.706	6.41514	8.89559	19.5454	169.665	10.2303	11.3964	6.32584	216.587	20.8485	0	8.85573	17.9114	32.3592	8.97066	15.3786	51.4366	8.61163	27.8754	44.7587	50.1138	60.9583	45.2873	4.15764	32.1949	7.33714	11.9062	47.7742	155.156	10.4181	18.7611	37.2106	10.137	22.5678	17.7285	7.2547	28.3887	117.992	29.4217	15.1984
ENSG00000171044	62.1548	1.96442	0.386889	5.09853	3.42293e-07	1.53e-05	XKR6	286046	12.6265	12.7942	16.0379	3.95359	9.77269	221.345	468.034	17.0946	31.6292	176.766	34.4	2.89761	39.8508	12.2123	67.8498	4.89309	55.1821	11.6901	209.909	85.7705	17.0083	224.549	67.8592	179.222	1.03941	18.3971	60.7935	18.4005	387.386	37.4513	4.63026	25.3827	11.6948	72.2259	12.0899	12.2736	10.882	7.57031	58.5086	4.90362	6.64928
ENSG00000005243	51.6669	1.98376	0.390722	5.09715	3.44802e-07	1.53944e-05	COPZ2	51226	57.24	17.0589	95.1579	5.93039	22.2107	56.555	47.7412	121.942	311.021	15.5399	296.048	1.93174	36.8989	4.88494	187.892	21.2034	40.7081	30.3944	23.682	16.082	7.16139	17.3471	166.773	50.1051	4.15764	48.7523	15.7225	8.65906	170.325	35.3113	17.3635	22.0719	2.12632	11.4041	95.1071	4.77306	29.9256	104.092	77.0363	0	92.14
ENSG00000144476	253.507	-1.56014	0.305658	-5.09644	3.46103e-07	1.54348e-05	ACKR3	57007	260.947	56.2944	72.7049	48.4315	39.9792	156.989	232.738	50.1442	72.7472	340.906	6.25454	131.358	460.498	122.938	185.804	73.3963	276.815	224.451	202.373	36.4525	95.7836	79.9894	46.0063	6.74492	229.71	319.189	447.566	436.2	127.744	97.3735	16.2059	672.089	99.9371	131.781	101.555	51.14	100.659	67.1865	333.499	279.506	72.1922
ENSG00000163637	31.0814	2.31528	0.4601	5.0947	3.49297e-07	1.55594e-05	PRICKLE2	166336	0	6.82356	16.0379	0.988398	42.6445	52.6546	3.41009	93.4505	1.05431	11.6549	14.5939	15.4539	2.95191	3.25663	8.35075	4.07757	424.269	1.16901	2.15291	5.36066	7.16139	38.5491	13.8019	4.8178	1.03941	24.8361	4.19265	55.2015	23.8871	36.3813	5.78782	22.0719	5.3158	0	2.41798	0	22.6709	155.191	25.3537	2.45181	25.6472
ENSG00000158006	644.057	-0.527837	0.103679	-5.0911	3.56001e-07	1.58398e-05	PAFAH2	5051	573.242	723.298	678.936	291.578	596.134	580.176	749.366	854.731	493.416	520.586	479.515	486.798	482.637	1092.6	537.58	427.33	553.63	355.38	584.514	494.253	548.742	523.304	799.359	713.998	725.508	562.951	675.017	434.035	518.246	724.416	483.862	482.271	472.043	576.54	469.894	559.812	613.929	819.486	679.675	461.758	647.83
ENSG00000254693	17.3924	1.22322	0.239647	5.09024	3.57607e-07	1.58931e-05	NA	NA	18.5188	28.1472	24.5914	9.88398	14.2148	24.3771	22.1656	7.97748	29.5206	10.6837	13.5515	38.6348	13.2836	19.5398	7.30691	11.4172	21.711	35.0704	10.7645	27.8754	15.218	24.0932	16.1022	13.4898	48.8523	11.0383	13.6261	6.4943	23.8871	18.1907	11.5756	17.6575	41.4633	21.5411	9.67191	14.3192	8.16154	11.3555	6.826	17.9799	5.69938
ENSG00000260629	15.3107	2.81943	0.565968	5.08683	3.64089e-07	1.61626e-05	BGLT3	103344929	2.52529	234.56	0	0	26.6528	12.6761	4.26261	1.13964	0	0	0	3.86348	91.5092	16.2831	1.04384	0	4.52312	0	1.07645	15.0098	2.68552	3.85491	5.75078	0.96356	3.11823	2.75956	51.36	0	60.237	0	0	0	0	0	28.2097	2.72747	5.44102	17.0332	5.85086	0	0
ENSG00000234789	16.0298	1.0107	0.198243	5.08568	3.66321e-07	1.62431e-05	NA	NA	17.6771	9.3824	3.20757	18.7796	18.657	27.3024	6.82017	21.6532	35.8464	10.6837	26.0606	17.3856	19.1874	15.469	25.0523	11.4172	23.5202	9.35211	32.2936	10.7213	16.1131	12.5285	18.4025	39.506	15.5912	13.7978	22.0114	8.65906	21.8099	28.891	9.26052	8.82876	18.0737	13.9383	16.9258	8.1824	19.0436	17.9795	13.652	13.0763	29.4468
ENSG00000171100	1429.97	-0.467401	0.0919339	-5.0841	3.69364e-07	1.63594e-05	MTM1	4534	1866.19	1783.51	770.886	1729.7	1500.55	1050.17	1838.89	1290.07	1327.37	1201.43	1454.18	1641.98	1012.51	1644.6	1243.22	1757.43	1197.72	1553.62	1316.5	1384.12	1013.34	1074.56	1419.29	834.443	1268.08	1296.07	1167.65	1459.05	999.103	1154.57	1174.93	2125.52	1258.78	1809.45	890.622	1252.59	1609.64	1238.69	1342.77	1546.28	1198.77
ENSG00000187808	125.721	-1.26225	0.248246	-5.08255	3.72396e-07	1.64749e-05	SOWAHD	347454	73.2335	92.1181	70.5666	21.7448	87.0658	64.3557	8.52522	152.712	259.36	247.667	151.151	28.0102	81.1776	144.106	174.322	28.543	41.6127	125.084	95.8044	11.7934	71.6139	49.1501	139.169	39.506	82.1134	67.1494	50.3118	66.0253	168.248	289.98	50.9328	57.3869	28.7053	177.397	74.9573	114.554	33.553	252.659	185.277	10.6245	120.637
ENSG00000242889	26.2616	1.58019	0.310526	5.08098	3.75485e-07	1.65927e-05	NA	NA	20.2023	22.1766	17.107	89.9443	16.8801	16.5765	17.903	5.6982	13.706	10.6837	2.08485	64.7132	16.2355	11.3982	18.7892	30.174	33.4711	49.0986	6.45872	18.2262	59.0815	64.5697	1.15016	91.5382	30.1429	11.9581	22.0114	28.1419	12.4628	27.821	5.78782	12.1395	79.7371	16.4726	53.1955	16.3648	11.7889	1.89258	21.4532	50.6708	4.74949
ENSG00000169439	50.2434	3.57778	0.493746	5.07931	3.78817e-07	1.67209e-05	SDC2	6383	200.34	6.82356	130.441	2.9652	71.0741	58.5052	9.37774	176.644	20.0318	11.6549	438.86	1.93174	7.37978	3.25663	26.0961	0.815514	0.904624	1.16901	11.841	24.659	0	0.963728	652.139	3.85424	6.23646	592.386	1.04816	2.16477	47.7742	27.821	252.349	13.2431	4.25264	21.5411	1.61199	15.6829	29.0188	27.4424	284.742	0	22.7975
ENSG00000120457	21.2084	-1.71468	0.33705	-5.07732	3.82794e-07	1.68773e-05	KCNJ5	3762	26.9365	11.9412	14.9687	0.988398	3.55371	9.75086	14.4929	4.55856	2.10861	30.1085	5.21212	3.86348	38.3748	5.69909	4.17538	8.97066	4.52312	58.4507	15.0704	19.2984	7.16139	14.4559	4.60063	1.92712	3.11823	3.67942	20.9633	5.41191	10.3857	26.751	15.0483	14.3467	9.56845	46.8835	0.805993	4.0912	12.6957	12.3017	30.2294	4.08635	38.9458
ENSG00000242600	7.22655	2.40994	0.465284	5.07407	3.89406e-07	1.71493e-05	MBL1P	8512	1.68353	0	2.13838	2.9652	2.66528	24.3771	0.852522	1.13964	14.7603	4.85621	2.08485	1.93174	1.47596	3.25663	4.17538	2.44654	8.14162	1.16901	9.68808	3.2164	1.79035	2.89118	8.05109	39.506	1.03941	1.83971	0	0	14.54	2.14008	2.31513	6.62157	1.06316	2.53424	8.05993	0	0.906837	8.5166	37.0554	0	0
ENSG00000133742	1632.04	2.42077	0.404027	5.07379	3.89966e-07	1.71545e-05	CA1	759	585.026	593.65	31.0065	24.71	379.358	2073.03	745.956	22.7928	134.951	5276.76	107.37	2130.71	3477.35	181.557	78.2883	38.3292	512.922	140.282	57.0521	1167.55	1038.4	2517.26	13290.1	58.7772	75.877	251.12	1371	46.5424	1896.43	2194.65	3267.8	968.956	928.139	1381.16	1841.69	585.041	3616.47	1198.95	5116.58	275.42	1053.44
ENSG00000138621	590.006	0.576299	0.113593	5.07328	3.91007e-07	1.71809e-05	PPCDC	60490	715.5	457.179	1281.96	591.062	648.551	786.894	581.42	474.091	479.71	862.463	667.151	777.525	684.843	729.484	848.645	379.214	588.006	750.507	797.652	873.787	623.936	544.506	751.052	405.659	665.223	465.446	757.822	720.867	517.207	642.023	554.473	377.429	484.801	710.855	501.327	550.948	536.848	405.958	563.633	1084.52	767.517
ENSG00000211930	70.6893	2.0346	0.403733	5.07288	3.91843e-07	1.71982e-05	NA	NA	42.93	33.2649	38.4908	60.2923	27.5412	103.359	167.947	11.3964	0	122.376	5.21212	61.8156	143.168	0	63.6745	95.4152	136.598	61.9577	4.30582	36.4525	127.115	310.32	2.30031	13.4898	32.2217	58.8707	290.341	154.781	92.4326	212.938	0	59.5941	155.221	46.8835	33.8517	60.0042	67.106	8.5166	131.644	285.227	11.3988
ENSG00000181690	222.91	2.04198	0.40594	5.07247	3.92675e-07	1.72152e-05	PLAG1	5324	8.41764	116.001	49.1827	34.5939	256.755	731.314	1175.63	299.726	60.0955	225.328	160.533	26.0785	70.8459	30.9379	123.174	61.9791	207.159	158.986	19.3762	153.315	51.0249	143.595	545.174	18.3076	16.6306	128.78	53.4563	44.3777	3026.39	44.9416	71.769	46.351	29.7685	143.185	14.5079	82.5058	107.914	192.097	2055.6	29.4217	25.6472
ENSG00000089847	64.8232	1.18486	0.233569	5.07078	3.96187e-07	1.73361e-05	ANKRD24	170961	26.0947	36.6766	138.995	45.4663	60.413	102.384	30.6908	68.3784	65.3671	81.5843	71.9272	20.2833	61.9901	40.7078	46.973	29.3585	40.7081	60.7887	93.6515	31.0918	36.7021	20.2383	185.175	170.55	43.6552	91.9854	33.5412	56.2839	94.5098	18.1907	67.1387	29.7971	30.8317	10.137	153.945	154.102	38.994	117.34	56.5583	88.2652	82.641
ENSG00000269385	9.15898	2.17178	0.423334	5.07071	3.96325e-07	1.73361e-05	NA	NA	5.05059	10.2353	0	13.8376	18.657	70.2062	2.55756	2.27928	45.3352	0.971242	1.04242	1.93174	2.95191	3.25663	10.4384	0	4.52312	12.8591	27.9878	4.28853	25.9601	7.70982	16.1022	20.2348	1.03941	5.51913	5.24082	12.9886	2.07714	11.7704	1.15756	1.10359	7.44212	16.4726	9.67191	12.9555	7.2547	3.78515	9.75143	17.1627	4.74949
ENSG00000279821	76.9533	1.01054	0.199406	5.06591	4.06447e-07	1.77589e-05	NA	NA	100.17	42.6473	239.499	81.0487	167.913	86.7826	89.5148	98.0091	72.7472	72.8431	39.6121	69.5426	47.2306	31.7521	115.867	113.356	50.659	201.07	29.0643	52.5345	67.1381	100.228	49.4567	93.4653	27.0247	40.4736	67.0825	51.9544	289.761	188.327	94.9203	36.4186	98.8739	88.6985	81.4052	39.5483	59.8513	90.8437	81.912	79.2752	98.7893
ENSG00000224644	1.56666	-2.0889	0.412715	-5.0581	4.23462e-07	1.84815e-05	NA	NA	0	0	0	0.988398	0.888427	0	0.852522	1.13964	0	3.88497	1.04242	0.965869	0	0	0	0	0	1.16901	1.07645	0	4.47587	0	1.15016	0.96356	0	0	0	1.08238	1.03857	2.14008	0	3.31078	0	2.53424	4.02996	0.681866	0	0	0	0	0
ENSG00000143369	407.968	-1.50338	0.296944	-5.05624	4.27606e-07	1.86414e-05	ECM1	1893	387.212	49.4708	643.652	117.619	138.595	50.7045	37.5109	219.951	88.5618	880.916	477.43	286.863	438.359	74.0882	151.357	92.1531	337.425	296.929	2101.24	76.1214	230.955	254.424	247.284	207.165	50.9311	69.9089	220.114	805.293	85.1626	239.689	408.62	758.17	221.137	60.8218	338.517	267.973	251.194	293.349	560.707	420.894	881.504
ENSG00000261649	63.7971	2.4536	0.504755	5.05081	4.39929e-07	1.91572e-05	GOLGA6L7	728310	0	87.0004	0	0	8.88427	14.6263	0	20.5135	8.43446	108.779	0	12.5563	1.47596	130.265	15.6577	114.988	7.23699	9.35211	1082.91	20.3705	14.3228	19.2746	8.05109	14.4534	228.67	29.4353	3.14449	4.32953	6.23141	3.21012	1.15756	1.10359	0	0	16.9258	165.694	0.906837	164.654	10.7266	25.3354	5.69938
ENSG00000075234	1274.46	0.991805	0.19641	5.05032	4.41069e-07	1.91638e-05	TTC38	55020	652.367	936.534	3235.37	2100.35	1376.17	1088.2	591.65	2153.92	1249.35	756.597	3033.45	745.651	1148.29	798.687	1454.07	1136.83	1342.46	367.07	2259.48	734.41	2362.36	953.127	2008.17	1342.24	1088.26	2334.59	1001	1074.81	976.255	955.544	4196.17	978.889	833.518	1041.57	1214.63	1466.01	1668.58	2335.44	833.747	1548.73	1886.5
ENSG00000109929	761.748	0.584985	0.115829	5.05036	4.40981e-07	1.91638e-05	SC5D	6309	1673.43	606.444	660.76	863.86	816.464	722.539	701.625	960.717	837.12	1227.65	607.733	1079.84	583.002	798.687	732.778	1574.76	1056.6	681.535	699.695	618.62	909.497	699.666	383.002	750.613	478.129	480.164	495.781	1055.32	663.645	736.186	410.935	803.417	773.981	916.129	769.723	751.417	1012.94	615.087	716.73	889.19	760.868
ENSG00000232872	10.7014	2.07578	0.40737	5.04813	4.46156e-07	1.93632e-05	NA	NA	0.841764	25.5884	1.06919	45.4663	2.66528	10.7259	7.67269	2.27928	3.16292	4.85621	1.04242	6.76108	8.85573	2.44247	1.04384	2.44654	1.80925	5.84507	1.07645	0	38.4925	17.3471	13.8019	6.74492	4.15764	0.919854	3.14449	18.4005	4.15428	3.21012	2.31513	5.51797	40.4001	7.60273	5.64195	12.2736	17.2299	9.46288	14.6271	42.4981	0.949897
ENSG00000266100	101.964	1.60554	0.318582	5.04603	4.51081e-07	1.95551e-05	LOC101927557	101927557	44.6135	75.9121	5.34595	360.765	54.194	64.3557	49.4462	28.491	44.2809	43.7059	7.29697	207.662	61.9901	47.2211	55.3237	114.988	189.066	132.099	30.1407	67.5443	330.319	299.719	17.2523	231.254	88.3499	65.3097	93.2866	156.945	42.5813	120.914	63.6661	60.6977	399.748	57.0205	182.154	50.4581	58.0376	6.62402	82.8872	161.002	18.048
ENSG00000042493	2920.42	1.69193	0.336288	5.04574	4.5176e-07	1.95627e-05	CAPG	822	2635.56	1628.27	15395.3	631.587	3586.58	1003.36	861.899	8215.67	6830.86	1478.23	13850.7	2770.11	1222.09	2626.47	3765.14	1426.33	1002.32	849.873	5965.71	1734.71	1193.27	410.548	6329.31	1137	3825.03	3213.97	321.786	2671.32	2422.98	1433.85	6928.02	1026.34	340.211	547.396	1552.34	2633.37	9669.61	8361.4	989.77	1445.75	18196.2
ENSG00000207278	3.01372	2.76208	0.547793	5.04325	4.57698e-07	1.97977e-05	NA	NA	0	0	3.20757	10.8724	6.21899	0	0	13.6757	0	2.91373	5.21212	2.89761	0	0.814156	5.21922	12.2327	0.904624	0	2.15291	1.07213	9.84692	4.81864	12.6517	0.96356	0	8.27869	0	14.071	0	0	2.31513	1.10359	1.06316	0	0.805993	3.40933	4.53419	24.6035	0	3.26908	10.4489
ENSG00000204161	460.957	2.08472	0.417805	5.04288	4.58567e-07	1.98133e-05	TMEM273	170371	724.759	108.324	76.9817	1989.65	181.239	117.985	22.1656	1763.02	31.6292	218.529	61.503	227.945	1387.4	122.938	183.717	45.6688	146.549	106.38	78.5811	103.997	1340.08	820.132	437.059	678.346	255.695	92.9053	872.072	2533.86	42.5813	220.428	276.658	87.184	822.886	212.876	26.5978	476.625	53.5034	297.135	347.151	5386.63	142.485
ENSG00000143839	8.8106	2.58664	0.580666	5.03983	4.65937e-07	2.01093e-05	REN	5972	0.841764	0	4.27676	58.3155	2.66528	0	2.55756	6.83784	2.10861	0	0	1.93174	1.47596	0	4.17538	8.15514	3.6185	0	1.07645	2.14426	23.2745	9.63728	1.15016	40.4695	0	0	0	53.0367	0	0	0	2.20719	45.7159	1.26712	0.805993	1.36373	1.81367	0	0.975143	95.6206	0.949897
ENSG00000256399	20.6811	2.51788	0.51577	5.03954	4.66658e-07	2.01181e-05	NA	NA	0	3.41178	0	9.88398	10.6611	20.4768	0	185.761	32.6835	0	31.2727	0.965869	0	0.814156	26.0961	0	5.42775	2.33803	245.431	1.07213	2.68552	2.89118	212.779	21.1983	1.03941	123.26	2.09633	4.32953	11.4243	2.14008	55.5631	18.7611	0	20.2739	5.64195	8.1824	44.435	63.4013	2.92543	0.81727	18.9979
ENSG00000251314	3.5843	2.40943	0.44627	5.03758	4.71452e-07	2.03022e-05	LOC101929710	101929710	1.68353	1.70589	2.13838	2.9652	7.10741	2.92526	2.55756	4.55856	8.43446	3.88497	2.08485	4.82935	1.47596	0.814156	3.13153	4.07757	2.71387	0	3.22936	1.07213	2.68552	2.89118	4.60063	10.5992	0	4.59927	0	10.8238	2.07714	2.14008	1.15756	3.31078	4.25264	8.86985	7.25393	2.72747	1.81367	1.89258	0.975143	4.08635	1.89979
ENSG00000183111	63.7185	1.48203	0.294249	5.03674	4.73529e-07	2.03691e-05	ARHGEF37	389337	15.9935	170.589	20.3146	47.4431	23.0991	117.01	31.5433	13.6757	28.4663	97.1242	13.5515	82.0989	153.499	63.5042	20.8769	24.4654	28.948	28.0563	20.4526	22.5148	132.486	70.3521	104.664	38.5424	22.867	19.3169	47.1674	32.4715	73.7384	58.8521	42.8299	23.1755	24.4527	24.0753	24.9858	34.7752	76.1743	64.3476	86.7877	23.7008	39.8957
ENSG00000214402	31.2574	2.65594	0.441283	5.03616	4.74966e-07	2.04083e-05	LCNL1	401562	9.25941	1.70589	50.2519	8.89559	14.2148	19.5017	4.26261	9.11713	4.21723	43.7059	1.04242	0	233.201	37.4512	15.6577	7.33963	19.9017	9.35211	21.5291	6.43279	38.4925	28.9118	10.3514	65.5221	1.03941	41.3935	104.816	0	11.4243	58.8521	40.5148	3.31078	2.12632	12.6712	6.44794	4.77306	5.44102	6.62402	1299.87	19.6145	2.84969
ENSG00000234144	4.18135	2.45219	0.459429	5.03351	4.8158e-07	2.06696e-05	NA	NA	0.841764	5.97062	0	10.8724	7.10741	4.87543	0	1.13964	1.05431	1.94248	0	11.5904	2.95191	2.44247	3.13153	4.07757	3.6185	3.50704	0	3.2164	19.6938	4.81864	0	1.92712	0	0	2.09633	1.08238	5.19284	1.07004	2.31513	17.6575	5.3158	5.06849	5.64195	4.77306	0.906837	0	1.95029	5.72089	1.89979
ENSG00000281852	3.18312	2.58921	0.504167	5.03066	4.88799e-07	2.09563e-05	LINC00891	441501	2.52529	4.26473	0	1.9768	1.77685	13.6512	1.70504	0	0	1.94248	1.04242	0.965869	10.3317	0	3.13153	2.44654	0	2.33803	0	0	3.5807	4.81864	0	0	3.11823	2.75956	5.24082	6.4943	11.4243	5.35019	2.31513	2.20719	11.6948	3.80136	1.61199	0	1.81367	0.946288	3.90057	0.81727	0
ENSG00000125430	408.296	-1.31012	0.260342	-5.02912	4.92727e-07	2.11014e-05	HS3ST3B1	9953	185.188	667.003	101.573	247.1	446.879	292.526	415.178	153.851	118.082	218.529	214.739	21.2491	711.411	503.963	257.829	34.2516	437.838	68.9718	227.132	374.174	387.61	379.709	85.1116	405.659	109.138	207.887	535.612	194.829	169.287	291.05	157.429	84.9768	412.506	231.883	158.781	332.751	345.505	412.582	642.619	172.444	56.0439
ENSG00000160013	523.794	-1.75682	0.348261	-5.02885	4.93436e-07	2.11085e-05	PTGIR	5739	1347.66	164.618	238.429	78.0835	151.921	418.312	150.044	121.942	68.53	82.5556	102.158	187.379	708.459	96.0704	483.3	29.3585	512.017	550.605	144.245	177.974	139.647	429.822	67.8592	22.1619	90.4287	183.051	1734.71	111.485	318.841	1121.4	122.702	1328.73	222.201	629.759	100.749	221.607	80.7085	85.166	2303.29	77.6407	108.288
ENSG00000180071	114.292	2.26623	0.459156	5.02805	4.95494e-07	2.11732e-05	ANKRD18A	253650	5.05059	1035.48	141.133	64.2459	143.925	77.0318	11.9353	27.3514	331.053	27.1948	0	0.965869	25.0912	50.4777	3.13153	159.025	56.0867	5.84507	368.147	86.8427	68.0332	122.393	98.9134	12.5263	2.07882	7.35884	57.649	28.1419	149.554	22.4708	6.94539	7.72516	18.0737	140.65	9.67191	23.8653	44.435	15.1406	18.5277	8.98997	83.5909
ENSG00000145824	19.3847	-2.17402	0.428523	-5.02613	5.00478e-07	2.13627e-05	CXCL14	9547	13.4682	5.97062	1.06919	1.9768	3.55371	38.0284	4.26261	2.27928	4.21723	1.94248	3.12727	5.79521	1.47596	6.51325	0	3.26206	4.52312	43.2535	0	3.2164	0.895174	7.70982	16.1022	3.85424	1.03941	8.27869	2.09633	1.08238	14.54	62.0622	2.31513	26.4863	2.12632	3.80136	8.86592	2.0456	1.81367	1.89258	13.652	3.26908	2.84969
ENSG00000266709	80.6945	-1.50114	0.29838	-5.02499	5.03461e-07	2.14665e-05	MGC12916	84815	26.9365	49.4708	103.711	37.5591	31.9834	67.2809	57.9715	41.0271	17.9232	58.2745	59.4182	5.79521	175.639	63.5042	36.5345	3.26206	70.5607	12.8591	37.6759	179.046	68.9284	81.9168	23.0031	46.2509	27.0247	28.5155	94.3347	27.0596	15.5785	56.712	25.4664	20.9683	43.5896	70.9588	12.0899	16.3648	51.6897	38.7978	112.141	22.8836	7.59918
ENSG00000154263	59.9425	1.28902	0.256471	5.02372	5.06806e-07	2.15854e-05	ABCA10	10349	45.4553	26.4413	20.3146	133.434	107.5	83.8574	72.4643	99.1487	61.1498	119.463	58.3757	28.9761	26.5672	32.5663	58.4553	58.717	143.835	21.0422	40.9052	47.1738	54.6056	53.005	203.578	17.3441	10.3941	77.2678	95.3829	59.531	103.857	98.4435	172.477	44.1438	56.3475	34.2123	8.86592	27.9565	51.6897	57.7236	153.097	37.5944	53.1942
ENSG00000242610	10.0785	-3.38731	0.578312	-5.02314	5.08339e-07	2.1627e-05	NA	NA	0	0	0	0	0	0	0	0	1.05431	0	0	0	0	0	0	0	0	0	0	0	0	0	0	0.96356	0	0	0	0	0	0	0	0	0	0	0	0	0	0	0	0	0
ENSG00000213214	4.67683	2.46354	0.466574	5.02266	5.09596e-07	2.16567e-05	ARHGEF35	445328	0.841764	1.70589	6.41514	18.7796	17.7685	0	3.41009	6.83784	6.32584	0	2.08485	10.6246	1.47596	2.44247	0	33.4361	44.3266	0	3.22936	2.14426	4.47587	11.5647	2.30031	0	0	14.7177	2.09633	0	5.19284	3.21012	5.78782	0	15.9474	0	0	5.45493	6.34786	6.62402	2.92543	0.81727	4.74949
ENSG00000172752	23.4203	3.96019	0.484584	5.02205	5.11228e-07	2.17023e-05	COL6A5	256076	0	26.4413	11.7611	23.7216	63.0783	2.92526	2.55756	58.1217	9.48877	26.2235	1.04242	1.93174	4.42787	4.07078	9.39459	1.63103	18.0925	0	0	2.14426	271.238	382.6	10.3514	119.481	0	0.919854	1.04816	38.9658	30.1185	1.07004	30.0967	5.51797	22.3264	1.26712	17.7318	4.0912	151.442	54.8847	14.6271	83.3616	1.89979
ENSG00000254815	62.6311	1.1796	0.234903	5.01939	5.18354e-07	2.19808e-05	LOC692247	692247	31.1453	25.5884	318.619	25.6984	36.4255	45.829	34.1009	69.5181	44.2809	126.261	78.1818	28.9761	70.8459	77.3448	58.4553	18.7568	60.6098	30.3944	94.7279	48.2459	59.9767	83.8443	81.6611	91.5382	16.6306	79.1075	76.5159	61.6958	117.358	69.5525	123.859	64.0085	9.56845	59.5547	78.1813	60.0042	59.8513	83.2734	154.073	83.3616	110.188
ENSG00000197978	73.042	1.50978	0.300919	5.01834	5.21191e-07	2.20678e-05	GOLGA6L9	440295	6.73412	234.56	37.4217	81.0487	66.632	117.985	128.731	20.5135	23.1948	45.6484	17.7212	36.703	20.6634	144.92	12.5261	83.1825	37.0896	16.3662	20.4526	82.5541	146.809	110.829	81.6611	263.052	109.138	22.0765	39.8302	95.2497	159.94	25.6809	24.3089	25.3827	56.3475	43.0821	82.2112	84.5514	79.8017	109.769	117.017	80.9098	21.8476
ENSG00000271447	130.374	-1.98058	0.392341	-5.01821	5.21543e-07	2.20678e-05	MMP28	79148	91.7523	30.706	12.8303	18.7796	15.9917	104.334	227.623	4.55856	1.05431	31.0797	2.08485	110.109	391.128	12.2123	96.0336	13.0482	94.0809	503.845	4.30582	22.5148	25.0649	18.3108	41.4056	8.67204	11.4335	25.7559	383.628	54.1191	151.631	275	5.78782	16.5539	30.8317	46.8835	10.4779	78.4146	14.5094	7.57031	322.772	58.8435	6.64928
ENSG00000281091	3.23626	2.67969	0.525942	5.01723	5.24213e-07	2.21567e-05	NA	NA	0	0	2.13838	8.89559	8.88427	4.87543	0	1.13964	2.10861	0	0	0.965869	0	0	7.30691	13.8637	12.6647	2.33803	0	4.28853	8.95174	8.67355	1.15016	5.78136	1.03941	1.83971	0	10.8238	1.03857	0	1.15756	0	3.18948	0	6.44794	13.6373	13.6026	4.73144	0.975143	9.80724	5.69938
ENSG00000108309	51.3978	1.77192	0.353852	5.01473	5.31078e-07	2.24225e-05	RUNDC3A	10900	13.4682	16.206	42.7676	23.7216	15.1033	127.736	34.9534	13.6757	10.5431	96.1529	6.25454	4.82935	568.243	23.6105	17.7453	4.89309	25.3295	29.2253	7.53518	21.4426	30.4359	67.4609	46.0063	77.0848	9.35469	18.3971	343.798	10.8238	250.295	32.1012	26.624	15.4503	14.8842	26.6095	53.1955	38.1845	62.5718	33.1201	46.8069	8.98997	13.2986
ENSG00000249582	17.427	2.4586	0.5013	5.00608	5.55483e-07	2.34274e-05	NA	NA	0	3.41178	0	60.2923	91.5079	33.1529	19.608	1.13964	57.9869	19.4248	1.04242	35.7372	1.47596	10.584	18.7892	47.2998	39.8035	0	2.15291	100.78	111.897	59.7511	0	15.417	4.15764	37.714	0	15.1534	18.6942	0	16.2059	2.20719	9.56845	0	29.8217	2.72747	48.0624	1.89258	0	36.7772	5.69938
ENSG00000105610	406.253	1.96491	0.395643	5.00277	5.65121e-07	2.3808e-05	KLF1	10661	23.5694	940.799	25.6606	61.2807	200.784	356.881	75.8744	22.7928	40.0637	525.442	37.5273	376.689	1641.26	569.095	135.7	13.0482	83.2254	68.9718	11.841	85.7705	988.272	352.724	736.1	42.3966	206.843	34.9545	166.658	147.204	599.254	365.953	438.717	62.9049	87.1792	70.9588	376.399	67.5048	457.953	177.902	412.486	263.161	114.938
ENSG00000038382	6340.14	-0.763239	0.152636	-5.00017	5.72809e-07	2.40648e-05	TRIO	7204	7169.31	5880.21	5076.52	4675.12	4022.8	6153.77	9814.23	6078.84	3568.83	5684.68	4929.62	6640.35	7035.88	9712.88	5203.56	4796.86	5192.54	5682.57	7522.26	10431.8	3599.5	4967.05	3979.54	3638.4	8879.68	6062.76	4528.07	5768.02	4571.78	4149.61	6665.26	10260.1	4352.58	8284.44	5904.7	3301.6	7144.06	5040.88	3099.01	4875.83	5480.91
ENSG00000151929	139.028	1.83718	0.368901	5.00008	5.73074e-07	2.40648e-05	BAG3	9531	58.0817	23.0295	1071.33	15.8144	44.4213	118.96	25.5756	441.041	83.2903	157.341	132.388	11.5904	79.7016	24.4247	122.13	47.2998	144.74	126.253	220.673	126.512	37.5973	122.393	415.206	28.9068	27.0247	221.685	96.431	23.8124	85.1626	112.354	157.429	439.231	22.3264	554.999	17.7318	47.7306	46.2487	480.714	677.725	35.9599	140.585
ENSG00000156804	236.117	0.978695	0.195718	5.00045	5.71955e-07	2.40648e-05	FBXO32	114907	569.875	74.2062	441.576	161.109	224.772	304.227	218.246	240.464	188.721	239.897	143.854	61.8156	367.513	110.725	219.207	203.063	479.451	111.056	246.508	483.531	286.456	402.838	392.203	261.125	77.9558	259.399	414.025	135.298	182.788	268.58	156.271	274.795	362.538	443.492	328.845	195.696	225.802	214.807	375.43	145.474	239.374
ENSG00000132518	60.7673	2.03393	0.409555	4.99956	5.74618e-07	2.41036e-05	GUCY2D	3000	16.8353	25.5884	4.27676	9.88398	1.77685	26.3273	10.2303	74.0766	10.5431	147.629	6.25454	14.488	137.264	303.68	22.9646	0.815514	12.6647	16.3662	37.6759	48.2459	32.2263	17.3471	354.248	6.74492	91.4681	367.022	16.7706	21.6477	40.5042	53.5019	282.446	18.7611	15.9474	12.6712	53.1955	23.1835	3.62735	4.73144	90.6883	10.6245	31.3466
ENSG00000215533	24.5215	-2.4915	0.488061	-4.99832	5.78334e-07	2.42333e-05	LINC00189	193629	4.20882	0	1.06919	1.9768	3.55371	4.87543	3.41009	109.406	1.05431	1.94248	3.12727	0	10.3317	4.07078	3.13153	17.1258	2.71387	3.50704	2.15291	18.2262	1.79035	0	3.45047	0	3.11823	0.919854	20.9633	3.24715	2.07714	4.28015	2.31513	5.51797	2.12632	139.383	1.61199	1.36373	2.72051	15.1406	0.975143	3.26908	1.89979
ENSG00000255224	36.5386	1.317	0.263201	4.99781	5.79843e-07	2.42703e-05	NA	NA	13.4682	9.3824	202.077	43.4895	32.8718	49.7294	33.2483	21.6532	22.1405	27.1948	37.5273	44.43	25.0912	26.8672	76.2006	18.7568	24.4249	39.7465	59.205	6.43279	32.2263	43.3677	54.0573	74.1941	25.9853	44.153	22.0114	33.5539	46.7356	32.1012	28.9391	13.2431	15.9474	32.9452	51.5835	57.2768	37.1803	35.0127	15.6023	49.0362	55.094
ENSG00000162878	16.1871	2.28481	0.458768	4.99631	5.84369e-07	2.44334e-05	PKDCC	91461	1.68353	3.41178	1.06919	1.9768	6.21899	29.2526	3.41009	2.27928	3.16292	36.9072	4.1697	0.965869	197.778	9.76988	1.04384	2.44654	5.42775	1.16901	1.07645	4.28853	1.79035	4.81864	71.3097	3.85424	4.15764	1.83971	6.28898	0	7.26998	25.6809	1.15756	5.51797	7.44212	2.53424	6.44794	1.36373	9.97521	8.5166	51.6826	2.45181	11.3988
ENSG00000182871	393.42	1.38082	0.199322	4.99567	5.8631e-07	2.44619e-05	COL18A1	80781	91.7523	383.825	825.415	145.295	382.023	901.954	483.38	325.937	258.305	833.326	230.376	228.911	932.804	243.433	459.291	114.988	483.069	583.338	371.377	368.813	359.86	501.138	855.716	319.902	255.695	248.361	289.293	161.275	1136.19	477.237	387.784	148.985	335.959	514.451	548.881	293.884	503.295	280.101	431.013	249.267	482.548
ENSG00000264548	20.8866	1.43805	0.28713	4.9957	5.86223e-07	2.44619e-05	NA	NA	4.20882	6.82356	281.197	9.88398	20.4338	14.6263	15.3454	9.11713	14.7603	20.3961	42.7394	12.5563	16.2355	10.584	24.0084	16.3103	11.7601	17.5352	18.2997	12.8656	21.4842	16.3834	35.6548	51.0687	20.7882	58.8707	13.6261	24.8948	34.2728	8.56031	38.1996	20.9683	15.9474	7.60273	41.1056	25.2291	27.2051	15.1406	12.6769	15.5281	32.2965
ENSG00000264968	9.77931	1.91409	0.379388	4.99239	5.96353e-07	2.48542e-05	LRRC3C	100505591	5.05059	1.70589	5.34595	1.9768	0	16.5765	22.1656	3.41892	8.43446	13.5974	0	1.93174	4.42787	1.62831	19.833	10.6017	16.2832	10.5211	0	2.14426	66.2429	26.0206	4.60063	16.3805	1.03941	8.27869	14.6743	18.4005	42.5813	3.21012	4.63026	4.41438	11.6948	11.4041	33.0457	5.45493	2.72051	3.78515	18.5277	5.72089	3.79959
ENSG00000214944	25.7422	2.14734	0.432582	4.99075	6.01452e-07	2.50399e-05	ARHGEF28	64283	7.57588	2.55884	3.20757	10.8724	7.10741	248.647	3.41009	4.55856	6.32584	6.79869	4.1697	0	8.85573	6.51325	6.26306	4.07757	16.2832	12.8591	15.0704	40.741	50.1298	12.5285	324.344	1.92712	2.07882	18.3971	16.7706	5.41191	25.9642	28.891	2.31513	15.4503	2.12632	13.9383	15.3139	0	2.72051	3.78515	35.1052	147.926	16.1482
ENSG00000131203	6.75671	2.6418	0.56688	4.98927	6.06085e-07	2.51978e-05	IDO1	3620	1.68353	2.55884	0	0	0.888427	0	0	12.536	1.05431	1.94248	0	0.965869	7.37978	57.8051	1.04384	0	7.23699	26.8873	2.15291	1.07213	0.895174	0	1.15016	0.96356	6.23646	0.919854	1.04816	12.9886	0	0	1.15756	56.2833	0	0	0	0	0	0.946288	1.95029	0	0
ENSG00000152556	313.441	0.995389	0.199526	4.98899	6.06947e-07	2.51978e-05	PFKM	5213	242.428	451.208	171.07	172.97	239.875	457.315	235.296	249.581	147.603	272.919	121.964	262.716	492.969	240.176	216.076	119.881	502.066	209.253	271.266	232.653	394.772	316.103	629.135	200.421	150.715	211.567	246.318	219.724	422.698	359.533	254.664	155.607	244.527	197.671	681.064	156.147	277.492	388.925	734.283	281.958	246.973
ENSG00000253651	22.5903	2.23492	0.451119	4.98892	6.0719e-07	2.51978e-05	NA	NA	0.841764	7.67651	18.1762	1.9768	22.2107	178.441	164.537	2.27928	0	23.3098	3.12727	6.76108	5.90382	5.69909	0	1.63103	5.42775	1.16901	1.07645	27.8754	281.085	151.305	6.90094	123.336	1.03941	50.592	18.8669	14.071	39.4656	2.14008	38.1996	9.93235	35.0843	10.137	11.2839	4.0912	19.9504	0.946288	4.87572	240.277	1.89979
ENSG00000241990	101.236	1.15588	0.23195	4.98297	6.26144e-07	2.59566e-05	NA	NA	143.1	59.7062	323.965	170.005	135.041	51.6796	38.3635	148.153	121.245	148.6	257.479	176.754	66.418	23.6105	100.209	120.696	122.124	84.169	85.0399	36.4525	173.664	97.3365	139.169	101.174	11.4335	151.776	54.5045	164.522	10.3857	101.654	151.641	125.81	140.337	190.068	87.8532	117.963	205.852	144.782	80.9369	183.069	141.535
ENSG00000214922	111.032	1.30586	0.262129	4.98259	6.27396e-07	2.59807e-05	HLA-F-AS1	285830	127.948	46.059	121.888	17.7912	110.165	267.174	190.112	96.8695	26.3577	110.722	112.582	24.1467	125.456	28.4955	91.8583	75.0273	135.694	123.915	241.126	109.357	143.228	80.9531	110.415	56.85	5.19705	107.623	158.273	110.403	494.359	311.381	43.9875	96.0127	66.9791	103.904	36.2697	88.6426	96.1248	134.373	373.48	42.4981	151.034
ENSG00000211909	11.7268	2.31324	0.464612	4.97848	6.40845e-07	2.65094e-05	NA	NA	10.9429	2.55884	3.20757	5.93039	0.888427	21.4519	13.6403	0	0	20.3961	0	15.4539	26.5672	4.07078	24.0084	2.44654	5.42775	21.0422	1.07645	2.14426	11.6373	48.1864	0	0	0	2.75956	46.1192	17.3181	11.4243	71.6926	5.78782	8.82876	34.0211	13.9383	4.02996	2.72747	0.906837	0.946288	17.5526	22.0663	2.84969
ENSG00000215374	13.9114	1.6839	0.336572	4.97765	6.43597e-07	2.65949e-05	FAM66B	100128890	22.7276	4.26473	22.453	1.9768	0.888427	58.5052	34.9534	1.13964	11.5974	29.1373	11.4667	2.89761	17.7115	8.95572	10.4384	9.78617	15.3786	15.1972	32.2936	13.9377	17.0083	4.81864	12.6517	23.1254	3.11823	8.27869	6.28898	19.4829	15.5785	1.07004	0	15.4503	11.6948	6.33561	65.2854	11.5917	9.97521	17.0332	34.13	6.53816	12.3487
ENSG00000144893	870.015	1.89913	0.383971	4.97672	6.46712e-07	2.66952e-05	MED12L	116931	71.55	353.972	291.889	675.076	329.606	731.314	4000.88	260.978	173.961	2126.05	56.2909	1486.47	146.12	317.521	265.136	217.742	1889.76	167.169	138.863	1671.45	1297.11	508.848	349.648	439.383	368.991	465.446	38.7821	1449.31	1814.38	90.9533	347.269	196.44	1157.78	114.041	1226.72	851.651	165.951	108.823	173.575	458.489	103.539
ENSG00000211911	21.3943	2.08071	0.41963	4.97143	6.64614e-07	2.74051e-05	NA	NA	25.2529	5.11767	5.34595	9.88398	7.99584	44.854	40.921	2.27928	4.21723	29.1373	3.12727	32.8396	44.2787	4.88494	10.4384	16.3103	16.2832	43.2535	1.07645	22.5148	11.6373	66.4972	2.30031	0.96356	4.15764	0	69.1788	18.4005	40.5042	136.965	6.94539	13.2431	44.6527	27.8767	16.1199	7.50053	11.7889	1.89258	18.5277	65.3816	0.949897
ENSG00000251387	10.0727	1.86756	0.372333	4.9704	6.68133e-07	2.7521e-05	NA	NA	6.73412	5.11767	0	10.8724	2.66528	14.6263	38.3635	1.13964	1.05431	29.1373	1.04242	6.76108	14.7596	12.2123	8.35075	6.52412	3.6185	9.35211	1.07645	23.5869	12.5324	20.2383	0	52.0322	6.23646	5.51913	15.7225	15.1534	27.0028	8.56031	4.63026	8.82876	19.1369	2.53424	37.0757	2.72747	1.81367	0	2.92543	6.53816	1.89979
ENSG00000236279	18.4679	-2.42355	0.430938	-4.96909	6.72677e-07	2.76788e-05	CLEC2L	154790	3.36706	330.943	3.20757	7.90719	1.77685	1.95017	0.852522	0	3.16292	8.74118	2.08485	9.65869	2.95191	40.7078	5.21922	1.63103	30.7572	67.8028	3.22936	6.43279	4.47587	51.0776	2.30031	2.89068	5.19705	5.51913	24.1078	3.24715	24.9257	12.8405	4.63026	2.20719	1.06316	10.137	0	0.681866	1.81367	12.3017	15.6023	0.81727	1.89979
ENSG00000221799	2.93772	-1.92459	0.387097	-4.96825	6.75583e-07	2.7769e-05	NA	NA	3.36706	5.97062	0	0.988398	0.888427	2.92526	0	3.41892	3.16292	0	2.08485	0	1.47596	0	1.04384	0.815514	0	5.84507	3.22936	2.14426	0	0.963728	2.30031	0	2.07882	1.83971	4.19265	0	0	3.21012	1.15756	1.10359	0	2.53424	0	0.681866	0.906837	0.946288	0	0.81727	2.84969
ENSG00000067992	604.641	0.550349	0.110866	4.96401	6.90531e-07	2.83534e-05	PDK3	5165	671.728	873.416	791.201	607.865	740.059	817.122	571.189	673.528	751.721	537.097	607.733	519.638	501.825	413.591	615.868	630.393	635.046	765.704	465.028	706.535	983.797	635.096	1036.29	605.116	534.257	668.734	605.839	641.853	905.632	441.926	616.982	558.419	393.369	880.649	439.266	344.343	741.793	500.587	517.801	746.985	583.237
ENSG00000166164	2366.16	0.281147	0.0566506	4.96281	6.94789e-07	2.84981e-05	BRD7	29117	2864.52	2656.07	3098.51	2948.39	2263.71	1962.85	2552.45	2346.52	2765.45	2114.39	3119.97	2450.41	2334.96	2656.59	2131.53	2512.6	2139.44	2695.75	2120.61	2663.18	2042.79	2172.24	2284.21	2340.49	2117.28	2274.8	2193.81	2448.35	1872.54	2366.93	2151.91	3199.32	2150.77	2663.49	2233.41	2179.24	2452.99	2448.99	2583.15	2190.28	2806.95
ENSG00000172594	167.414	2.30588	0.477003	4.96016	7.04352e-07	2.88599e-05	SMPDL3A	10924	105.221	64.8238	257.675	3.95359	46.1982	66.3058	17.0504	380.64	687.408	4.85621	390.909	1.93174	20.6634	9.76988	294.364	30.174	15.3786	212.76	365.994	45.0295	10.7421	6.74609	1621.72	1.92712	29.1035	321.029	1.04816	25.9772	21.8099	16.0506	16.2059	36.4186	1.06316	55.7533	7.25393	24.5472	114.261	130.588	114.092	0.81727	417.955
ENSG00000164761	10.554	2.3868	0.479242	4.95831	7.111e-07	2.91057e-05	TNFRSF11B	4982	0	3.41178	1.06919	10.8724	3.55371	38.0284	0	23.9325	18.9775	25.2523	8.33939	18.3515	0	24.4247	4.17538	0.815514	0.904624	0	1.07645	10.7213	11.6373	2.89118	27.6038	16.3805	8.31528	44.153	0	11.9062	0	5.35019	4.63026	4.41438	53.158	0	20.1498	3.40933	2.72051	0	9.75143	4.90362	0
ENSG00000250634	8.98968	2.66627	0.562424	4.95633	7.18356e-07	2.93717e-05	LINC01182	101929071	0	11.0883	0	2.9652	2.66528	0.975086	96.3349	1.13964	0	0.971242	0	4.82935	0	7.32741	2.08769	8.15514	10.8555	0	0	31.0918	32.2263	2.89118	0	0	17.67	1.83971	0	4.32953	0	0	2.31513	0	48.9054	0	12.0899	1.36373	1.81367	0	0.975143	44.1326	0.949897
ENSG00000111058	25.3192	2.33432	0.478759	4.95381	7.27728e-07	2.97236e-05	ACSS3	79611	1.68353	12.7942	5.34595	0	10.6611	92.6332	3.41009	1.13964	86.4532	4.85621	7.29697	3.86348	2.95191	3.25663	0	3.26206	0	4.67605	53.8227	25.7312	2.68552	10.601	73.61	55.8865	0	1.83971	1.04816	2.16477	255.488	14.9805	0	6.62157	1.06316	3.80136	131.377	0	9.06837	1.89258	27.304	0.81727	10.4489
ENSG00000186827	80.13	1.79121	0.362638	4.95343	7.29149e-07	2.97503e-05	TNFRSF4	7293	6.73412	16.206	234.153	83.0255	65.7436	32.1778	9.37774	45.5856	22.1405	222.414	17.7212	40.5665	63.4661	30.9379	167.015	14.6793	99.5087	292.253	24.7584	24.659	362.546	102.155	16.1022	185.004	89.3893	131.539	168.754	278.172	48.8127	25.6809	86.8173	3.31078	68.0423	17.7397	74.1513	111.826	31.7393	17.9795	59.4837	836.067	10.4489
ENSG00000181826	585.572	-0.848532	0.17134	-4.95207	7.34286e-07	2.99131e-05	RELL1	768211	743.278	451.208	294.027	496.176	372.251	580.176	271.954	953.879	782.296	492.42	1518.81	354.474	373.417	396.494	545.93	265.858	317.523	292.253	876.233	1007.8	322.263	125.285	882.17	539.594	542.572	495.802	548.19	366.928	508.899	296.401	1004.77	727.269	310.443	610.752	309.501	284.338	581.283	530.868	506.099	575.358	673.477
ENSG00000237133	14.5133	1.60032	0.32155	4.95196	7.34679e-07	2.99131e-05	NA	NA	7.57588	3.41178	5.34595	8.89559	34.6486	7.80069	17.0504	7.97748	28.4663	13.5974	10.4242	38.6348	8.85573	6.51325	12.5261	43.2223	39.8035	26.8873	5.38227	13.9377	19.6938	29.8756	12.6517	68.4128	6.23646	22.9964	5.24082	21.6477	5.19284	5.35019	16.2059	5.51797	9.56845	8.86985	13.7019	11.5917	33.553	3.78515	31.2046	17.9799	22.7975
ENSG00000214145	12.4097	2.86428	0.448437	4.95079	7.39144e-07	3.00634e-05	LINC00887	100131551	3.36706	0.852945	13.8995	8.89559	2.66528	2.92526	2.55756	0	5.27154	28.166	0	23.1809	383.748	2.44247	8.35075	4.07757	10.8555	5.84507	0	4.28853	11.6373	96.3728	3.45047	13.4898	4.15764	1.83971	228.5	24.8948	2.07714	422.665	0	2.20719	27.6422	1.26712	44.3296	25.9109	4.53419	0.946288	5.85086	72.7371	3.79959
ENSG00000204949	8.47431	2.14206	0.427531	4.94989	7.42542e-07	3.01385e-05	FAM83A-AS1	100131726	1.68353	5.11767	9.62271	27.6752	4.44213	14.6263	3.41009	3.41892	6.32584	0	4.1697	0.965869	14.7596	0.814156	4.17538	4.07757	2.71387	4.67605	6.45872	2.14426	56.396	8.67355	0	11.5627	1.03941	3.67942	2.09633	12.9886	3.11571	0	4.63026	7.72516	144.59	0	8.05993	9.54613	11.7889	12.3017	6.826	59.6607	3.79959
ENSG00000242268	12.0601	2.22621	0.60176	4.94991	7.42477e-07	3.01385e-05	LINC02082	100507661	26.0947	0	0	0.988398	0	21.4519	6.82017	0	0	0	0	0	25.0912	3.25663	1.04384	0.815514	0	97.0281	0	2.14426	0	2.89118	0	0	1.03941	0	209.633	0	0	241.829	0	2.20719	1.06316	0	0	0.681866	0	0	44.8566	0	0
ENSG00000198682	309.393	-1.29026	0.260535	-4.94931	7.44753e-07	3.01967e-05	PAPSS2	9060	372.06	170.589	176.416	283.67	135.929	173.565	103.155	278.072	103.322	163.169	105.285	141.983	187.446	153.061	307.934	123.958	224.347	287.577	109.798	283.043	100.26	99.2639	822.362	133.935	189.173	633.78	216.97	89.8378	113.204	100.584	266.24	199.751	165.853	369.999	164.422	235.926	121.516	372.838	311.071	109.514	268.821
ENSG00000171368	214.275	-1.35635	0.273945	-4.94731	7.52469e-07	3.04777e-05	TPPP	11076	234.011	81.8828	115.473	96.863	203.45	81.9072	62.2341	744.185	259.36	198.133	87.5636	110.109	123.98	58.6193	147.182	70.1342	117.601	75.9859	519.927	77.1935	197.834	245.751	82.8113	220.655	200.606	79.1075	146.743	504.39	194.212	87.7432	427.141	103.738	138.211	100.103	145.079	109.099	83.429	98.414	55.5832	663.623	133.935
ENSG00000262061	29.7438	-1.90849	0.384021	-4.94587	7.58043e-07	3.06715e-05	LOC100506388	100506388	11.7847	4.26473	3.20757	10.8724	23.0991	2.92526	11.0828	20.5135	12.6517	31.0797	17.7212	13.5222	5.90382	14.6548	2.08769	3.26206	6.33237	26.8873	23.682	0	11.6373	20.2383	23.0031	7.70848	3.11823	5.51913	48.2155	10.8238	20.7714	70.6225	24.3089	14.3467	40.4001	17.7397	4.02996	14.3192	5.44102	1.89258	202.83	10.6245	5.69938
ENSG00000013619	77.9717	1.72589	0.349746	4.94502	7.61346e-07	3.07731e-05	MAMLD1	10046	15.1518	108.324	18.1762	22.7332	16.8801	123.836	60.529	36.4685	11.5974	241.839	11.4667	54.0887	126.932	43.9644	16.7015	9.78617	39.8035	847.535	36.5994	43.9574	59.0815	108.901	155.271	38.5424	122.65	45.0729	84.9012	34.6362	172.402	40.6615	62.5085	11.0359	38.2738	36.7465	53.1955	34.0933	30.8325	19.8721	95.564	40.0462	2.84969
ENSG00000134369	1724.88	-1.67152	0.337193	-4.94434	7.64033e-07	3.08496e-05	NAV1	89796	3226.48	288.296	70.5666	584.143	204.338	1929.7	425.408	1465.58	188.721	898.399	170.957	3142.94	4206.47	664.352	548.018	126.405	829.54	2700.42	235.743	311.99	505.773	651.48	603.832	493.343	526.981	581.348	4356.17	620.205	1078.03	2970.43	106.496	5485.97	1857.34	5114.1	481.178	1099.85	124.237	353.912	5688.01	233.739	202.328
ENSG00000124232	6.23085	2.8988	0.519647	4.94149	7.75287e-07	3.12715e-05	RBPJL	11317	3.36706	0.852945	16.0379	0	6.21899	0.975086	0	1.13964	2.10861	0	0	2.89761	1.47596	1.62831	0	22.8344	2.71387	0	1.07645	0	0	123.357	3.45047	5.78136	1.03941	1.83971	0	14.071	3.11571	0	6.94539	5.51797	6.37896	5.06849	5.64195	0	19.9504	2.83887	0.975143	0.81727	0.949897
ENSG00000279261	5.74761	1.72439	0.342874	4.94126	7.7621e-07	3.12763e-05	PP2672	100130249	4.20882	5.97062	6.41514	9.88398	10.6611	3.90034	18.7555	1.13964	5.27154	2.91373	2.08485	5.79521	2.95191	13.8407	3.13153	5.7086	3.6185	2.33803	4.30582	6.43279	27.7504	12.5285	3.45047	12.5263	4.15764	2.75956	2.09633	12.9886	9.34712	0	5.78782	3.31078	5.3158	3.80136	8.86592	8.86426	4.53419	1.89258	0	12.2591	5.69938
ENSG00000141429	3684.05	-0.544118	0.110122	-4.941	7.77246e-07	3.12856e-05	GALNT1	2589	4221.45	4608.46	1464.79	4627.68	3005.55	2941.83	4832.09	3070.19	3923.08	2411.59	3157.5	5489.03	2884.02	4086.25	2226.52	4566.07	3092.91	4589.55	3154.01	5161.24	3055.23	2855.52	2216.35	3241.42	4398.78	2565.47	2456.9	2803.37	2675.35	2867.7	2332.49	3389.14	3446.77	2628.01	3742.22	3067.04	3091.41	2584.31	1988.32	4037.32	2341.5
ENSG00000186891	34.4791	1.75639	0.355799	4.93856	7.87011e-07	3.16458e-05	TNFRSF18	8784	4.20882	11.9412	178.555	28.6636	26.6528	28.2775	3.41009	35.3289	5.27154	181.622	8.33939	16.4198	66.418	14.6548	14.6138	1.63103	27.1387	30.3944	6.45872	18.2262	233.64	26.0206	14.952	32.761	53.0099	82.7869	91.1902	85.5082	27.0028	22.4708	37.0421	1.10359	26.579	21.5411	15.3139	49.0944	16.3231	13.248	51.6826	309.745	8.54907
ENSG00000139410	267.872	1.28272	0.260074	4.93442	8.03908e-07	3.22918e-05	SDSL	113675	164.144	34.1178	860.698	308.38	372.251	157.964	44.3311	266.676	182.395	399.18	534.763	367.03	183.018	91.9997	438.414	321.313	360.04	545.929	250.814	63.2558	454.749	338.268	270.287	437.456	98.744	340.346	175.043	576.91	73.7384	238.619	456.08	37.5222	283.864	98.8355	427.982	370.253	385.406	563.988	100.44	697.949	893.853
ENSG00000105379	751.328	0.721001	0.146149	4.93334	8.0835e-07	3.23698e-05	ETFB	2109	787.892	634.591	2687.94	397.336	856.443	587.002	313.728	991.487	887.727	826.527	1248.82	680.938	879.67	819.855	814.198	601.85	567.199	799.605	1157.19	474.954	823.56	639.915	993.735	573.318	710.957	797.514	684.451	911.366	768.541	863.521	915.634	403.916	659.16	383.938	741.513	1023.48	743.607	1333.32	794.742	1192.4	1265.26
ENSG00000164825	138	2.47246	0.55434	4.93347	8.07804e-07	3.23698e-05	DEFB1	1672	0.841764	20.4707	3.20757	20.7564	395.35	0	1.70504	29.6307	3275.73	8.74118	347.127	47.3276	19.1874	0	15.6577	100.308	13.5694	14.0282	0	0	111.897	17.3471	741.851	1044.5	0	0.919854	1.04816	25.9772	18.6942	100.584	5.78782	1.10359	11.6948	0	13.7019	1.36373	934.042	224.27	2.92543	51.488	501.546
ENSG00000196814	960.805	1.17571	0.238401	4.93352	8.07604e-07	3.23698e-05	MVB12B	89853	585.868	866.592	835.038	1082.3	1029.69	876.602	294.972	1389.22	1786	2200.83	3700.6	764.968	848.674	490.936	1087.69	484.416	734.555	210.422	2440.32	411.699	874.585	845.189	1659.68	1210.23	687.05	1118.54	1585.87	884.307	1365.72	1620.04	254.664	509.861	901.56	1107.46	1312.16	1276.45	527.779	1418.49	1744.53	466.661	1717.41
ENSG00000188833	23.5659	1.49426	0.302433	4.93085	8.18744e-07	3.27523e-05	ENTPD8	377841	24.4112	1.70589	62.013	2.9652	12.438	29.2526	52.8563	22.7928	22.1405	24.281	15.6364	22.215	26.5672	5.69909	68.8937	5.7086	37.9942	29.2253	118.41	23.5869	17.0083	23.1295	29.9041	12.5263	5.19705	20.2368	38.7821	9.74144	173.441	52.4319	59.0358	33.1078	7.44212	44.3492	36.2697	12.9555	36.2735	17.0332	28.2792	9.80724	31.3466
ENSG00000272189	51.7745	1.5519	0.314932	4.92964	8.23824e-07	3.29216e-05	NA	NA	43.7718	5.97062	8.55352	175.935	79.9584	14.6263	46.0362	43.3063	90.6704	72.8431	11.4667	36.703	57.5623	8.14156	64.7183	88.8911	79.6069	90.014	32.2936	22.5148	159.341	18.3108	24.1533	133.935	6.23646	39.5537	145.695	88.7554	17.6557	24.6109	27.7816	23.1755	49.9686	17.7397	34.6577	145.919	29.9256	44.4756	79.9617	83.3616	30.3967
ENSG00000223855	11.0809	1.94043	0.390947	4.9281	8.30326e-07	3.31473e-05	HRAT92	441307	3.36706	7.67651	7.48433	6.91879	6.21899	6.8256	0.852522	2.27928	3.16292	22.3386	0	1.93174	11.8076	0	3.13153	2.44654	11.7601	8.18309	47.364	17.1541	7.16139	10.601	10.3514	7.70848	1.03941	5.51913	15.7225	9.74144	3.11571	73.8327	4.63026	2.20719	25.5159	8.86985	12.8959	11.5917	3.62735	2.83887	144.321	1.63454	1.89979
ENSG00000146453	16.0903	-1.24542	0.252972	-4.92424	8.46878e-07	3.37734e-05	PNLDC1	154197	10.1012	11.9412	40.6292	2.9652	11.5495	7.80069	3.41009	10.2568	8.43446	12.6261	11.4667	5.79521	32.471	22.7964	8.35075	4.07757	28.948	11.6901	15.0704	1.07213	8.95174	8.67355	5.75078	5.78136	21.8276	10.1184	16.7706	11.9062	8.30855	13.9105	17.3635	3.31078	10.6316	11.4041	11.2839	19.0923	9.06837	42.583	11.7017	19.6145	17.0981
ENSG00000275036	4.28229	2.24137	0.435958	4.91908	8.69505e-07	3.46402e-05	MIR8086	102465880	4.20882	13.6471	0	5.93039	5.33056	4.87543	0	14.8153	26.3577	6.79869	7.29697	5.79521	1.47596	0.814156	5.21922	2.44654	2.71387	0	9.68808	5.36066	3.5807	0	17.2523	16.3805	5.19705	11.0383	3.14449	2.16477	4.15428	1.07004	5.78782	2.20719	2.12632	3.80136	0	0	2.72051	4.73144	4.87572	4.90362	5.69938
ENSG00000151150	388.786	1.64911	0.336267	4.9168	8.79682e-07	3.50097e-05	ANK3	288	95.9611	34.9708	72.7049	733.392	552.601	346.156	52.8563	874.104	1179.77	389.468	76.0969	56.0204	157.927	62.69	148.226	148.424	314.809	202.239	74.2753	562.869	1579.98	645.697	269.137	1869.31	20.7882	324.709	502.07	1624.66	140.207	210.798	172.477	98.2199	1654.28	1085.92	478.76	349.797	212.2	459.896	526.577	1407.34	42.7454
ENSG00000211584	1017.73	0.76837	0.156319	4.91551	8.85513e-07	3.52057e-05	SLC48A1	55652	930.991	823.945	2762.79	759.09	1048.34	1132.07	894.295	658.712	644.182	944.047	1005.94	1280.74	1475.96	473.839	1074.12	978.617	1218.53	2111.24	1150.73	599.322	1020.5	1694.23	864.918	819.026	675.617	1152.58	1626.75	1407.1	1719.87	1174.9	1128.63	485.582	1258.78	816.026	1195.29	1086.9	921.347	782.58	1522.2	1041.2	1127.53
ENSG00000228156	5.41649	1.96766	0.391294	4.91494	8.88106e-07	3.52727e-05	NA	NA	4.20882	4.26473	3.20757	5.93039	0.888427	9.75086	11.9353	1.13964	1.05431	3.88497	0	4.82935	5.90382	8.14156	2.08769	0	5.42775	8.18309	2.15291	6.43279	8.95174	12.5285	4.60063	4.8178	10.3941	2.75956	4.19265	4.32953	12.4628	21.4008	0	1.10359	10.6316	3.80136	9.67191	0.681866	0.906837	1.89258	1.95029	3.26908	0.949897
ENSG00000124107	71.2224	2.305	0.480733	4.91454	8.8993e-07	3.5309e-05	SLPI	6590	8.41764	995.387	116.542	128.492	288.739	109.21	0	79.7748	125.463	5.82745	12.5091	0	14.7596	15.469	12.5261	62.7946	13.5694	17.5352	157.162	209.066	44.7587	8.67355	110.415	19.2712	0	22.9964	2.09633	58.4487	458.009	74.9027	10.4181	1.10359	0	15.2055	0	186.15	139.653	390.817	19.5029	3.26908	183.33
ENSG00000116991	593.321	-1.94776	0.394046	-4.91303	8.96798e-07	3.55452e-05	SIPA1L2	57568	329.972	1305.86	64.1514	249.076	387.354	87.7577	7.67269	279.212	177.124	236.012	299.176	128.461	246.485	586.193	110.647	75.0273	67.8468	475.789	429.505	510.335	39.3877	52.0413	883.32	21.1983	591.425	136.138	127.876	60.6134	90.3555	848.541	591.516	1030.76	68.0423	917.396	20.9558	868.698	453.419	437.185	1451.01	71.9198	198.528
ENSG00000198892	35.7502	1.81402	0.369918	4.91007	9.10437e-07	3.60123e-05	SHISA4	149345	10.9429	3.41178	337.864	21.7448	23.0991	40.9536	5.96765	69.5181	32.6835	35.9359	52.1212	16.4198	22.1393	8.95572	44.8853	13.8637	18.9971	23.3803	23.682	6.43279	10.7421	8.67355	80.5109	21.1983	6.23646	30.3552	10.4816	16.2357	18.6942	26.751	15.0483	11.0359	11.6948	27.8767	2.41798	4.77306	94.3111	146.675	78.9866	15.5281	338.163
ENSG00000279369	243.391	-0.871326	0.177443	-4.91025	9.09618e-07	3.60123e-05	LOC729683	729683	137.208	149.265	134.718	136.399	120.826	160.889	147.486	136.757	141.277	385.583	174.085	143.915	289.287	296.353	513.571	165.549	231.584	225.62	176.538	151.171	324.053	245.751	205.878	92.5018	311.823	117.741	375.243	207.817	365.576	230.058	103.023	60.6977	90.3687	324.383	153.945	206.606	119.703	103.145	235.985	132.398	181.43
ENSG00000223768	153.823	0.719805	0.146621	4.90872	9.16732e-07	3.62244e-05	LOC642852	642852	228.96	197.03	87.6736	184.83	172.355	119.936	121.911	164.108	208.753	110.722	118.836	199.935	95.9371	135.964	153.445	155.763	137.503	261.859	110.875	93.2755	136.066	115.647	78.2106	393.133	179.818	177.532	156.176	208.9	224.331	64.2023	85.6598	103.738	187.116	93.767	337.711	288.429	119.703	208.183	181.377	268.882	162.432
ENSG00000145911	81.1346	1.18319	0.24104	4.90769	9.2155e-07	3.63778e-05	N4BP3	23138	20.2023	35.8237	162.517	168.028	29.3181	127.736	164.537	41.0271	25.3034	113.635	19.8061	98.5187	119.552	65.9467	117.954	22.0189	143.835	71.3098	38.7523	71.8328	90.4126	220.694	54.0573	44.3238	43.6552	53.3516	187.621	116.897	108.011	325.292	30.0967	25.3827	188.179	60.8218	80.5993	62.0498	23.5778	32.1738	152.122	110.331	28.4969
ENSG00000091831	128.328	1.20542	0.245647	4.90747	9.22604e-07	3.63824e-05	ESR1	2099	165.828	113.442	63.0822	37.5591	88.8427	219.394	89.5148	60.401	28.4663	141.801	60.4606	68.5767	215.49	70.8316	66.806	45.6688	257.818	142.62	145.321	156.531	80.5657	271.771	111.565	50.1051	75.877	80.9472	302.919	54.1191	136.053	365.953	38.1996	171.057	210.506	264.828	54.8075	117.281	140.56	38.7978	488.547	53.1226	56.9938
ENSG00000188582	30.5542	2.44519	0.519025	4.90678	9.25852e-07	3.64735e-05	PAQR9	344838	3.36706	52.0297	0	0	2.66528	41.9287	1.70504	0	5.27154	45.6484	0	0	59.0382	17.0973	0	1.63103	8.14162	2.33803	0	5.36066	2.68552	3.85491	190.926	0.96356	5.19705	3.67942	12.578	0	65.4298	29.9611	2.31513	1.10359	1.06316	6.33561	20.9558	0.681866	5.44102	15.1406	62.4092	0.81727	5.69938
ENSG00000235027	110.447	1.69324	0.259862	4.90337	9.42052e-07	3.70741e-05	NA	NA	88.3853	92.971	3409.65	34.5939	250.536	77.0318	47.7412	176.644	134.951	53.4183	419.054	39.6006	82.6535	32.5663	338.205	40.7757	54.2775	99.3662	101.187	91.1312	65.3477	99.2639	462.363	53.9594	68.6011	170.173	63.938	38.9658	184.865	218.288	310.227	40.833	38.2738	262.294	52.3895	98.1888	335.53	115.447	62.4092	70.2852	283.069
ENSG00000225345	49.7076	2.19816	0.454622	4.90227	9.47376e-07	3.72459e-05	NA	NA	2.52529	232.001	22.453	47.4431	47.0866	34.128	5.11513	7.97748	88.5618	18.4536	3.12727	3.86348	8.85573	33.3804	1.04384	57.9015	26.2341	8.18309	194.838	21.4426	51.0249	79.9894	70.1595	1.92712	8.31528	4.59927	19.9151	19.4829	98.664	16.0506	10.4181	7.72516	4.25264	51.952	7.25393	2.0456	22.6709	4.73144	5.85086	3.26908	29.4468
ENSG00000235105	15.7573	0.971449	0.197735	4.90128	9.52137e-07	3.73952e-05	NA	NA	14.31	23.0295	2.13838	12.8492	17.7685	18.5266	6.82017	11.3964	20.0318	16.5111	7.29697	11.5904	33.947	9.76988	10.4384	29.3585	14.474	22.2113	22.6055	21.4426	28.6456	20.2383	14.952	30.8339	15.5912	19.3169	15.7225	18.4005	23.8871	33.1712	13.8908	14.3467	28.7053	16.4726	21.7618	15.6829	13.6026	21.7646	3.90057	14.7109	10.4489
ENSG00000211925	22.2776	2.0992	0.430555	4.89944	9.61084e-07	3.77085e-05	NA	NA	20.2023	3.41178	6.41514	24.71	6.21899	44.854	52.8563	2.27928	0	22.3386	1.04242	19.3174	39.8508	0	25.0523	25.2809	39.8035	24.5493	0	30.0197	20.589	95.409	2.30031	3.85424	11.4335	18.3971	77.5641	72.5196	34.2728	92.0233	0	14.3467	42.5264	25.3424	11.2839	11.5917	13.6026	0.946288	35.1052	74.3716	1.89979
ENSG00000183801	35.8562	1.39343	0.28431	4.89599	9.78129e-07	3.83385e-05	OLFML1	283298	31.987	12.7942	7.48433	13.8376	44.4213	119.936	1.70504	41.0271	54.824	30.1085	33.3576	28.9761	14.7596	19.5398	64.7183	25.2809	39.8035	7.01408	24.7584	12.8656	49.2346	53.9687	85.1116	10.5992	6.23646	44.153	8.38531	31.3891	74.777	97.3735	21.9937	55.1797	35.0843	95.0341	12.0899	12.2736	55.3171	34.0664	27.304	13.0763	54.1441
ENSG00000164879	51.4179	1.8172	0.372081	4.89565	9.79792e-07	3.8365e-05	CA3	761	15.1518	3.41178	38.4908	9.88398	24.8759	54.6048	62.2341	9.11713	6.32584	45.6484	7.29697	33.8054	23.6153	8.14156	36.5345	74.2118	48.8497	113.394	10.7645	8.57705	32.2263	42.404	683.193	10.5992	18.7094	14.7177	15.7225	30.3067	49.8513	52.4319	30.0967	12.1395	93.5581	6.33561	25.7918	24.5472	22.6709	13.248	73.1357	63.7471	25.6472
ENSG00000168268	946.478	1.1847	0.242321	4.89093	1.00359e-06	3.92572e-05	NT5DC2	64943	910.789	394.914	1983.35	839.15	307.396	1434.35	248.936	1646.78	419.614	1207.25	1729.38	577.59	2385.14	1372.67	903.969	620.606	417.032	1021.72	1341.26	838.407	912.183	652.444	849.965	168.623	1644.35	781.876	406.687	1525.08	628.334	2210.7	1587.02	1260.31	1017.44	295.239	951.877	647.091	878.725	2748.97	812.294	1448.2	2070.78
ENSG00000102038	47.1405	2.15529	0.445696	4.89071	1.00475e-06	3.92632e-05	SMARCA1	6594	2.52529	10.2353	4.27676	2.9652	37.3139	81.9072	17.0504	49.0045	5.27154	59.2458	11.4667	1.93174	8.85573	2.44247	54.2799	165.549	134.789	18.7042	1.07645	332.361	25.0649	3.85491	34.5047	0	0	11.0383	1.04816	263.019	193.174	144.455	12.7332	35.315	0	26.6095	3.22397	6.1368	4.53419	41.6367	59.4837	129.129	10.4489
ENSG00000129028	21.4011	2.32236	0.481937	4.88898	1.01358e-06	3.94494e-05	THAP10	56906	0.841764	5.11767	9.62271	4.94199	48.8635	18.5266	0	11.3964	53.7697	45.6484	0	0	0	3.25663	37.5784	158.21	61.5144	11.6901	30.1407	2.14426	67.1381	31.803	25.3034	54.9229	0	11.9581	1.04816	6.4943	4.15428	2.14008	12.7332	0	1.06316	1.26712	81.4052	2.0456	46.2487	64.3476	11.7017	19.6145	45.5951
ENSG00000206557	878.683	-2.0142	0.408904	-4.88916	1.01269e-06	3.94494e-05	TRIM71	131405	26.9365	856.357	150.756	180.877	1454.35	295.451	1659.86	302.005	7.38015	997.465	81.3091	674.177	73.7978	257.273	815.242	729.885	713.749	2693.41	19.3762	1065.7	65.3477	1123.71	6.90094	0.96356	485.405	1176.49	2899.22	1214.43	659.491	269.65	1706.25	35.315	160.537	797.019	1.61199	134.328	740.886	104.092	408.585	67.0162	94.0398
ENSG00000221955	25.8495	1.52793	0.312015	4.88899	1.01357e-06	3.94494e-05	SLC12A8	84561	43.7718	11.0883	148.617	9.88398	21.3222	9.75086	5.11513	85.4731	39.0094	6.79869	63.5879	15.4539	17.7115	13.8407	32.3592	15.4948	12.6647	23.3803	38.7523	6.43279	2.68552	2.89118	19.5527	16.3805	13.5123	57.031	27.2523	10.8238	17.6557	67.4124	30.0967	27.5899	9.56845	29.1438	2.41798	15.6829	55.3171	106.931	35.1052	3.26908	59.8435
ENSG00000237853	11.8177	2.57286	0.559699	4.88915	1.01272e-06	3.94494e-05	NFIA-AS1	645030	1.68353	27.2943	0	0.988398	0	9.75086	0	1.13964	0	1.94248	0	0	0	0	0	66.0567	0.904624	33.9014	2.15291	0	35.807	7.70982	41.4056	0	0	0	18.8669	0	8.30855	47.0817	0	1.10359	4.25264	145.719	1.61199	0	0	2.83887	62.4092	4.90362	0
ENSG00000163322	725.629	-0.545566	0.111613	-4.88804	1.01846e-06	3.95644e-05	ABRAXAS1	84142	915.84	792.386	389.185	608.853	723.179	540.198	1283.04	626.802	493.416	872.175	453.454	960.074	531.344	771.82	656.578	1206.15	1015.89	745.831	282.031	1039.97	579.178	768.091	460.063	342.064	536.336	588.707	528.274	991.462	750.885	437.646	494.28	558.419	901.56	843.903	506.163	502.536	671.06	470.305	431.013	684.055	638.331
ENSG00000278215	23.7038	1.28415	0.262206	4.88802	1.01857e-06	3.95644e-05	NA	NA	21.8859	32.4119	3.20757	94.8862	32.8718	16.5765	14.4929	10.2568	21.0861	40.7922	6.25454	32.8396	16.2355	31.7521	19.833	52.1929	16.2832	9.35211	11.841	16.082	42.9684	14.4559	6.90094	36.6153	13.5123	30.3552	8.38531	30.3067	22.8485	18.1907	13.8908	9.93235	64.8528	53.2191	35.4637	16.3648	19.9504	13.248	13.652	35.1426	18.9979
ENSG00000224950	309.529	-1.14065	0.233339	-4.88678	1.02499e-06	3.97737e-05	NA	NA	330.813	300.237	116.542	94.8862	287.85	124.811	114.238	183.482	247.762	75.7569	219.951	216.355	249.436	377.769	337.162	132.113	131.171	168.338	313.248	154.387	109.211	181.181	135.718	87.684	574.794	120.501	234.789	348.527	207.714	288.91	148.168	382.947	200.937	329.452	189.408	360.707	282.933	187.365	152.122	202.683	352.412
ENSG00000110881	74.2336	-1.77472	0.362049	-4.88438	1.03756e-06	4.02214e-05	ASIC1	41	9.25941	16.206	67.359	41.5127	18.657	12.6761	26.4282	54.7028	40.0637	88.383	133.43	46.3617	51.6584	9.76988	18.7892	31.8051	72.3699	70.1408	25.8349	23.5869	22.3794	46.2589	19.5527	92.5018	6.23646	47.8324	4.19265	38.9658	69.5841	42.8015	23.1513	162.228	115.885	13.9383	113.645	38.8664	37.1803	217.646	19.5029	17.9799	33.2464
ENSG00000125144	10.3306	2.94666	0.532653	4.88237	1.04819e-06	4.05929e-05	MT1G	4495	0	0	43.8368	7.90719	0	13.6512	0	23.9325	14.7603	69.9294	17.7212	0	22.1393	0.814156	1.04384	1.63103	1.80925	1.16901	24.7584	0	0	0	11.5016	9.6356	1.03941	1.83971	6.28898	0	2.07714	0	4.63026	33.1078	6.37896	1.26712	0.805993	14.3192	0	78.5419	1.95029	0.81727	21.8476
[truncated: 2,122 more rows]
[truncated: 51 more columns]

## Sheet: Poor vs Good risk
Gene ID	baseMean	log2FoldChange	lfcSE	stat	pvalue	padj	Symbol	Entrez	TCGAAB2813	TCGAAB2814	TCGAAB2820	TCGAAB2834	TCGAAB2844	TCGAAB2847	TCGAAB2849	TCGAAB2857	TCGAAB2861	TCGAAB2863	TCGAAB2874	TCGAAB2876	TCGAAB2878	TCGAAB2882	TCGAAB2883	TCGAAB2885	TCGAAB2891	TCGAAB2893	TCGAAB2908	TCGAAB2910	TCGAAB2911	TCGAAB2915	TCGAAB2917	TCGAAB2920	TCGAAB2928	TCGAAB2929	TCGAAB2935	TCGAAB2939	TCGAAB2943	TCGAAB2944	TCGAAB2949	TCGAAB2952	TCGAAB2806	TCGAAB2815	TCGAAB2819	TCGAAB2828	TCGAAB2846	TCGAAB2858	TCGAAB2870	TCGAAB2875	TCGAAB2881
[truncated: 3,837 more rows]
[truncated: 8 more columns]

[truncated: 3 more sheets: EFS < 1 Yr vs > 5 Yrs, OS < 1 Yr vs > 5 Yrs, Norm EFS < 6 Months vs > 2 Yrs]
